# Supplementary material for: Identification of Long Non-Coding RNA-Associated Competing Endogenous RNA Network in the Differentiation of Chicken Preadipocytes
Source: Genes (Basel). 2019 Oct 12;10(10):795. doi: 10.3390/genes10100795 (PMC6826404; doi:10.3390/genes10100795)
Supplement: Supplementary file 1 [file genes-10-00795-s001.zip]

Archive with 5 entries (5 files):
- Table S3 Potential ceRNA interactions in the differentiation of chicken preadipocytes.xls
- Data S1. The arguments and the thresholds used to identify lncRNAs and miRNAs.docx
- Data S2.Normal distribution test of RT-qPCR data of PPARG and FABP4.docx
- Table S1. Differentially expressed lncRNAs, miRNAs, and mRNAs.xlsx
- Table S2. Expression correlation analysis of DELs, DEMis, and DEMs.xlsx
