# Supplementary material for: Identification of Long Non-Coding RNA-Associated Competing Endogenous RNA Network in the Differentiation of Chicken Preadipocytes
Source: Genes (Basel). 2019 Oct 12;10(10):795. doi: 10.3390/genes10100795 (PMC6826404; doi:10.3390/genes10100795)
Supplement: Supplementary file 1 [file genes-10-00795-s001.zip › Table S3 Potential ceRNA interactions in the differentiation of chicken preadipocytes.xls]

ncRNA_ID	mRNA_ID	corr	miRNA_NUM(ncRNA)	miRNA_NUM(mRNA)	miRNA_NUM(both)(126)	miRNA_ID(both)	hyper.test.p	Symbol	Description	KEGG_A_class	KEGG_B_class	Pathway	K_ID	GO Component	GO Function	GO Process
ENSGALT00000017390	ENSGALT00000013645	0.952318221118631	2	2	1	novel-m0270-5p	0.03161905	EIF2B5	eukaryotic translation initiation factor 2B subunit epsilon [Source:NCBI gene;Acc:424948]	Genetic Information Processing	Translation	ko03013//RNA transport	K03240	-	GO:0005488//binding;GO:0005515//protein binding	-
ENSGALT00000017390	ENSGALT00000023517	0.936304104346314	2	1	1	novel-m0270-5p	0.01587302	-	C-C motif chemokine ligand 26 [Source:NCBI gene;Acc:417534]	-	-	-	-	GO:0005615//extracellular space;GO:0044421//extracellular region part;GO:0005576//extracellular region	GO:0001664//G-protein coupled receptor binding;GO:0005515//protein binding;GO:0008009//chemokine activity;GO:0005102//receptor binding;GO:0005125//cytokine activity;GO:0048020//CCR chemokine receptor binding;GO:0042379//chemokine receptor binding;GO:0005488//binding;GO:0005126//cytokine receptor binding	GO:0043087//regulation of GTPase activity;GO:0043547//positive regulation of GTPase activity;GO:0048583//regulation of response to stimulus;GO:0010647//positive regulation of cell communication;GO:0034097//response to cytokine;GO:0070555//response to interleukin-1;GO:1990266//neutrophil migration;GO:1902531//regulation of intracellular signal transduction;GO:0045937//positive regulation of phosph…
ENSGALT00000065876	ENSGALT00000018268	0.986139550386824	2	1	1	miR-7192-x	0.01587302	KITLG	KIT ligand [Source:NCBI gene;Acc:396028]	Organismal Systems;Environmental Information Processing	Endocrine system;Signal transduction	ko04010//MAPK signaling pathway;ko04916//Melanogenesis	K05461	GO:0005615//extracellular space;GO:0030175//filopodium;GO:0031224//intrinsic component of membrane;GO:0005576//extracellular region;GO:0071944//cell periphery;GO:0016020//membrane;GO:0043229//intracellular organelle;GO:0044424//intracellular part;GO:0044425//membrane part;GO:0031252//cell leading edge;GO:0042995//cell projection;GO:0043232//intracellular non-membrane-bounded organelle;GO:0005623/…	GO:0008083//growth factor activity;GO:0005125//cytokine activity;GO:0005515//protein binding;GO:0005173//stem cell factor receptor binding;GO:0005102//receptor binding;GO:0005488//binding;GO:0005126//cytokine receptor binding	GO:0046661//male sex differentiation;GO:0009893//positive regulation of metabolic process;GO:1902035//positive regulation of hematopoietic stem cell proliferation;GO:0048070//regulation of developmental pigmentation;GO:1902105//regulation of leukocyte differentiation;GO:0070666//regulation of mast cell proliferation;GO:2000147//positive regulation of cell motility;GO:0007154//cell communication;G…
ENSGALT00000065876	ENSGALT00000018492	0.972478304102283	2	2	1	gga-miR-6575-5p	0.03161905	CTH	cystathionine gamma-lyase [Source:NCBI gene;Acc:424716]	Metabolism	Amino acid metabolism;Metabolism of other amino acids;Global and overview maps	ko01100//Metabolic pathways;ko01230//Biosynthesis of amino acids;ko00270//Cysteine and methionine metabolism;ko00260//Glycine, serine and threonine metabolism;ko00450//Selenocompound metabolism	K01758	GO:0044424//intracellular part;GO:0005737//cytoplasm;GO:0005623//cell;GO:0005622//intracellular;GO:0044464//cell part	GO:0030170//pyridoxal phosphate binding;GO:0042802//identical protein binding;GO:0016846//carbon-sulfur lyase activity;GO:0004123//cystathionine gamma-lyase activity;GO:1901363//heterocyclic compound binding;GO:0003824//catalytic activity;GO:0048037//cofactor binding;GO:0005488//binding;GO:0043168//anion binding;GO:0005515//protein binding;GO:0044540//L-cystine L-cysteine-lyase (deaminating);GO:0…	GO:0044238//primary metabolic process;GO:0071840//cellular component organization or biogenesis;GO:0009058//biosynthetic process;GO:0010628//positive regulation of gene expression;GO:0050896//response to stimulus;GO:2001233//regulation of apoptotic signaling pathway;GO:1901342//regulation of vasculature development;GO:0080090//regulation of primary metabolic process;GO:0009891//positive regulatio…
ENSGALT00000065876	ENSGALT00000078438	0.92861013126551	2	3	1	miR-7192-x	0.0472381	ALDH1A3	aldehyde dehydrogenase 1 family member A3 [Source:NCBI gene;Acc:395389]	Metabolism	Xenobiotics biodegradation and metabolism;Metabolism of other amino acids;Carbohydrate metabolism;Global and overview maps;Amino acid metabolism	ko01100//Metabolic pathways;ko00010//Glycolysis / Gluconeogenesis;ko00980//Metabolism of xenobiotics by cytochrome P450;ko00982//Drug metabolism - cytochrome P450;ko00350//Tyrosine metabolism;ko00410//beta-Alanine metabolism;ko00340//Histidine metabolism;ko00360//Phenylalanine metabolism	K00129	GO:0043226//organelle;GO:0071944//cell periphery;GO:0005623//cell;GO:0043231//intracellular membrane-bounded organelle;GO:0043227//membrane-bounded organelle;GO:0005622//intracellular;GO:0016020//membrane;GO:0005737//cytoplasm;GO:0005829//cytosol;GO:0043229//intracellular organelle;GO:0044464//cell part;GO:0044424//intracellular part;GO:0044444//cytoplasmic part;GO:0005634//nucleus;GO:0005886//pl…	GO:0036094//small molecule binding;GO:0001758//retinal dehydrogenase activity;GO:1901363//heterocyclic compound binding;GO:0070403//NAD+ binding;GO:0005515//protein binding;GO:0097159//organic cyclic compound binding;GO:0042803//protein homodimerization activity;GO:0043167//ion binding;GO:0048037//cofactor binding;GO:0046983//protein dimerization activity;GO:0004030//aldehyde dehydrogenase [NAD(P…	GO:0060013//righting reflex;GO:0060429//epithelium development;GO:0042573//retinoic acid metabolic process;GO:0044283//small molecule biosynthetic process;GO:0048518//positive regulation of biological process;GO:0016114//terpenoid biosynthetic process;GO:0010942//positive regulation of cell death;GO:0065003//macromolecular complex assembly;GO:0008299//isoprenoid biosynthetic process;GO:0007417//c…
ENSGALT00000069247	ENSGALT00000005391	0.901865792600544	4	1	1	miR-3971-y	0.03174603	SOGA1	suppressor of glucose, autophagy associated 1 [Source:NCBI gene;Acc:419159]	-	-	-	-	GO:0005615//extracellular space;GO:0005576//extracellular region;GO:0044421//extracellular region part	-	GO:0010033//response to organic substance;GO:1901701//cellular response to oxygen-containing compound;GO:0009719//response to endogenous stimulus;GO:0007169//transmembrane receptor protein tyrosine kinase signaling pathway;GO:1901699//cellular response to nitrogen compound;GO:0065007//biological regulation;GO:0031329//regulation of cellular catabolic process;GO:0032869//cellular response to insul…
ENSGALT00000069247	ENSGALT00000022376	0.925679246459509	4	1	1	miR-6240-x	0.03174603	EXOC1	exocyst complex component 1 [Source:NCBI gene;Acc:422747]	-	-	-	-	GO:0043234//protein complex;GO:0044444//cytoplasmic part;GO:0032991//macromolecular complex;GO:0005623//cell;GO:0099568//cytoplasmic region;GO:0000145//exocyst;GO:0071944//cell periphery;GO:0044464//cell part;GO:0005737//cytoplasm;GO:0044448//cell cortex part;GO:0044424//intracellular part;GO:0005622//intracellular;GO:0005938//cell cortex	-	GO:0046903//secretion;GO:0006887//exocytosis;GO:0044699//single-organism process;GO:0006810//transport;GO:0051179//localization;GO:0009987//cellular process;GO:1902578//single-organism localization;GO:0051234//establishment of localization;GO:0032940//secretion by cell;GO:0016192//vesicle-mediated transport;GO:0044765//single-organism transport;GO:0051649//establishment of localization in cell;GO…
ENSGALT00000069247	ENSGALT00000072351	0.970076558275258	4	5	2	miR-3971-y|novel-m0009-3p	0.007374771	MGAT3	mannosyl (beta-1,4-)-glycoprotein beta-1,4-N-acetylglucosaminyltransferase [Source:NCBI gene;Acc:418013]	Metabolism	Glycan biosynthesis and metabolism;Global and overview maps	ko01100//Metabolic pathways;ko00510//N-Glycan biosynthesis	K00737	GO:0016020//membrane	GO:0003824//catalytic activity;GO:0016758//transferase activity, transferring hexosyl groups;GO:0016757//transferase activity, transferring glycosyl groups;GO:0016740//transferase activity;GO:0003830//beta-1,4-mannosylglycoprotein 4-beta-N-acetylglucosaminyltransferase activity;GO:0008194//UDP-glycosyltransferase activity;GO:0008375//acetylglucosaminyltransferase activity	GO:1901137//carbohydrate derivative biosynthetic process;GO:0051179//localization;GO:0044260//cellular macromolecule metabolic process;GO:0044267//cellular protein metabolic process;GO:0032879//regulation of localization;GO:0006464//cellular protein modification process;GO:0043412//macromolecule modification;GO:0044249//cellular biosynthetic process;GO:0008104//protein localization;GO:0071704//or…
ENSGALT00000090411	ENSGALT00000022669	0.975621375209964	2	1	1	novel-m0275-3p	0.01587302	VNN1	vanin 1 [Source:NCBI gene;Acc:421702]	Metabolism	Metabolism of cofactors and vitamins	ko00770//Pantothenate and CoA biosynthesis	K08069	-	GO:0016811//hydrolase activity, acting on carbon-nitrogen (but not peptide) bonds, in linear amides;GO:0016810//hydrolase activity, acting on carbon-nitrogen (but not peptide) bonds;GO:0003824//catalytic activity;GO:0016787//hydrolase activity	GO:0008152//metabolic process;GO:0006807//nitrogen compound metabolic process
ENSGALT00000090411	ENSGALT00000036427	0.98766126229259	2	3	1	miR-9226-y	0.0472381	TMEM123	transmembrane protein 123 [Source:NCBI gene;Acc:418984]	-	-	-	-	GO:0005622//intracellular;GO:0009897//external side of plasma membrane;GO:0005623//cell;GO:0044444//cytoplasmic part;GO:0044459//plasma membrane part;GO:0009986//cell surface;GO:0043226//organelle;GO:0016020//membrane;GO:0016021//integral component of membrane;GO:0031982//vesicle;GO:0031410//cytoplasmic vesicle;GO:0098552//side of membrane;GO:0071944//cell periphery;GO:0031224//intrinsic componen…	-	GO:0008219//cell death;GO:0009987//cellular process;GO:0070267//oncosis;GO:0070265//necrotic cell death;GO:0065007//biological regulation;GO:0008361//regulation of cell size;GO:0045793//positive regulation of cell size;GO:0044699//single-organism process;GO:0032535//regulation of cellular component size;GO:0044763//single-organism cellular process;GO:0016043//cellular component organization;GO:00…
ENSGALT00000090479	ENSGALT00000091920	0.900454139163119	1	4	1	novel-m0165-3p	0.03174603	ATF3	activating transcription factor 3 [Source:NCBI gene;Acc:421369]	-	-	-	-	GO:0005622//intracellular;GO:0043229//intracellular organelle;GO:0043227//membrane-bounded organelle;GO:0005623//cell;GO:0043231//intracellular membrane-bounded organelle;GO:0043226//organelle;GO:0044464//cell part;GO:0005634//nucleus;GO:0044424//intracellular part	GO:0003677//DNA binding;GO:0001012//RNA polymerase II regulatory region DNA binding;GO:0000976//transcription regulatory region sequence-specific DNA binding;GO:1990837//sequence-specific double-stranded DNA binding;GO:0097159//organic cyclic compound binding;GO:0000978//RNA polymerase II core promoter proximal region sequence-specific DNA binding;GO:0000975//regulatory region DNA binding;GO:0001…	GO:0006357//regulation of transcription from RNA polymerase II promoter;GO:0010468//regulation of gene expression;GO:0019219//regulation of nucleobase-containing compound metabolic process;GO:0065007//biological regulation;GO:1903506//regulation of nucleic acid-templated transcription;GO:0080090//regulation of primary metabolic process;GO:0031323//regulation of cellular metabolic process;GO:00507…
ENSGALT00000090485	ENSGALT00000022669	0.93555737908094	2	1	1	novel-m0275-3p	0.01587302	VNN1	vanin 1 [Source:NCBI gene;Acc:421702]	Metabolism	Metabolism of cofactors and vitamins	ko00770//Pantothenate and CoA biosynthesis	K08069	-	GO:0016811//hydrolase activity, acting on carbon-nitrogen (but not peptide) bonds, in linear amides;GO:0016810//hydrolase activity, acting on carbon-nitrogen (but not peptide) bonds;GO:0003824//catalytic activity;GO:0016787//hydrolase activity	GO:0008152//metabolic process;GO:0006807//nitrogen compound metabolic process
ENSGALT00000090749	ENSGALT00000011695	0.90999597453905	1	4	1	miR-3971-y	0.03174603	OSTN	osteocrin [Source:NCBI gene;Acc:424907]	-	-	-	-	-	-	-
ENSGALT00000090749	ENSGALT00000060472	0.999028266375555	1	4	1	miR-3971-y	0.03174603	ABHD4	abhydrolase domain containing 4 [Source:NCBI gene;Acc:420673]	-	-	-	-	GO:0044424//intracellular part;GO:0044444//cytoplasmic part;GO:0043229//intracellular organelle;GO:0043226//organelle;GO:0043232//intracellular non-membrane-bounded organelle;GO:0005829//cytosol;GO:0044464//cell part;GO:0043228//non-membrane-bounded organelle;GO:0005737//cytoplasm;GO:0005811//lipid particle;GO:0005623//cell;GO:0005622//intracellular	GO:0003824//catalytic activity;GO:0016746//transferase activity, transferring acyl groups;GO:0071617//lysophospholipid acyltransferase activity;GO:0016740//transferase activity;GO:0016747//transferase activity, transferring acyl groups other than amino-acyl groups;GO:0042171//lysophosphatidic acid acyltransferase activity	GO:0010883//regulation of lipid storage;GO:0065009//regulation of molecular function;GO:0065007//biological regulation;GO:0010896//regulation of triglyceride catabolic process;GO:0044699//single-organism process;GO:0010891//negative regulation of sequestering of triglyceride;GO:0044763//single-organism cellular process;GO:0051006//positive regulation of lipoprotein lipase activity;GO:0048522//pos…
ENSGALT00000091152	ENSGALT00000018492	0.929388975490966	2	2	1	miR-6240-x	0.03161905	CTH	cystathionine gamma-lyase [Source:NCBI gene;Acc:424716]	Metabolism	Amino acid metabolism;Metabolism of other amino acids;Global and overview maps	ko01100//Metabolic pathways;ko01230//Biosynthesis of amino acids;ko00270//Cysteine and methionine metabolism;ko00260//Glycine, serine and threonine metabolism;ko00450//Selenocompound metabolism	K01758	GO:0044424//intracellular part;GO:0005737//cytoplasm;GO:0005623//cell;GO:0005622//intracellular;GO:0044464//cell part	GO:0030170//pyridoxal phosphate binding;GO:0042802//identical protein binding;GO:0016846//carbon-sulfur lyase activity;GO:0004123//cystathionine gamma-lyase activity;GO:1901363//heterocyclic compound binding;GO:0003824//catalytic activity;GO:0048037//cofactor binding;GO:0005488//binding;GO:0043168//anion binding;GO:0005515//protein binding;GO:0044540//L-cystine L-cysteine-lyase (deaminating);GO:0…	GO:0044238//primary metabolic process;GO:0071840//cellular component organization or biogenesis;GO:0009058//biosynthetic process;GO:0010628//positive regulation of gene expression;GO:0050896//response to stimulus;GO:2001233//regulation of apoptotic signaling pathway;GO:1901342//regulation of vasculature development;GO:0080090//regulation of primary metabolic process;GO:0009891//positive regulatio…
ENSGALT00000091152	ENSGALT00000023517	0.908902051348146	2	1	1	novel-m0270-5p	0.01587302	-	C-C motif chemokine ligand 26 [Source:NCBI gene;Acc:417534]	-	-	-	-	GO:0005615//extracellular space;GO:0044421//extracellular region part;GO:0005576//extracellular region	GO:0001664//G-protein coupled receptor binding;GO:0005515//protein binding;GO:0008009//chemokine activity;GO:0005102//receptor binding;GO:0005125//cytokine activity;GO:0048020//CCR chemokine receptor binding;GO:0042379//chemokine receptor binding;GO:0005488//binding;GO:0005126//cytokine receptor binding	GO:0043087//regulation of GTPase activity;GO:0043547//positive regulation of GTPase activity;GO:0048583//regulation of response to stimulus;GO:0010647//positive regulation of cell communication;GO:0034097//response to cytokine;GO:0070555//response to interleukin-1;GO:1990266//neutrophil migration;GO:1902531//regulation of intracellular signal transduction;GO:0045937//positive regulation of phosph…
ENSGALT00000091891	ENSGALT00000011799	0.960222305966025	5	3	2	novel-m0067-5p|novel-m0289-5p	0.00374808	SYNPR	synaptoporin [Source:NCBI gene;Acc:396359]	-	-	-	-	GO:0005622//intracellular;GO:0044425//membrane part;GO:0005737//cytoplasm;GO:0043231//intracellular membrane-bounded organelle;GO:0016021//integral component of membrane;GO:0070382//exocytic vesicle;GO:0045202//synapse;GO:0044444//cytoplasmic part;GO:0031410//cytoplasmic vesicle;GO:0099503//secretory vesicle;GO:0031224//intrinsic component of membrane;GO:0043229//intracellular organelle;GO:001602…	-	-
ENSGALT00000091891	ENSGALT00000020391	0.946481467977611	5	1	1	novel-m0067-5p	0.03968254	TNFAIP6	TNF alpha induced protein 6 [Source:NCBI gene;Acc:424315]	-	-	-	-	GO:0044421//extracellular region part;GO:0005576//extracellular region;GO:0005615//extracellular space	GO:0097367//carbohydrate derivative binding;GO:0005539//glycosaminoglycan binding;GO:0005540//hyaluronic acid binding;GO:0005488//binding	GO:0022610//biological adhesion;GO:0048519//negative regulation of biological process;GO:0050727//regulation of inflammatory response;GO:1903035//negative regulation of response to wounding;GO:0048585//negative regulation of response to stimulus;GO:0031348//negative regulation of defense response;GO:0050728//negative regulation of inflammatory response;GO:0032102//negative regulation of response …
ENSGALT00000091891	ENSGALT00000049776	0.94626776775354	5	4	2	novel-m0067-5p|novel-m0270-5p	0.007374771	SNTB1	syntrophin beta 1 [Source:NCBI gene;Acc:404774]	-	-	-	-	GO:0071944//cell periphery;GO:0098796//membrane protein complex;GO:0005886//plasma membrane;GO:0005623//cell;GO:0044464//cell part;GO:0098797//plasma membrane protein complex;GO:0044459//plasma membrane part;GO:0045202//synapse;GO:0032991//macromolecular complex;GO:0090665//glycoprotein complex;GO:0016020//membrane;GO:0016010//dystrophin-associated glycoprotein complex;GO:0043234//protein complex…	GO:0005515//protein binding;GO:0005198//structural molecule activity;GO:0005488//binding	-
ENSGALT00000091891	ENSGALT00000064987	0.959050873993887	5	4	2	novel-m0067-5p|novel-m0289-5p	0.007374771	AQP9	aquaporin 9 [Source:NCBI gene;Acc:415402]	-	-	-	-	GO:0031224//intrinsic component of membrane;GO:0044464//cell part;GO:0043227//membrane-bounded organelle;GO:0016020//membrane;GO:0043231//intracellular membrane-bounded organelle;GO:0043226//organelle;GO:0016021//integral component of membrane;GO:0044424//intracellular part;GO:0005623//cell;GO:0043229//intracellular organelle;GO:0005622//intracellular;GO:0044425//membrane part	GO:0022857//transmembrane transporter activity;GO:0015250//water channel activity;GO:0015205//nucleobase transmembrane transporter activity;GO:0022803//passive transmembrane transporter activity;GO:0005372//water transmembrane transporter activity;GO:0005350//pyrimidine nucleobase transmembrane transporter activity;GO:0015267//channel activity;GO:0022891//substrate-specific transmembrane transpor…	GO:0051591//response to cAMP;GO:0046689//response to mercury ion;GO:0014070//response to organic cyclic compound;GO:0015791//polyol transport;GO:0015855//pyrimidine nucleobase transport;GO:0055085//transmembrane transport;GO:0014074//response to purine-containing compound;GO:0071417//cellular response to organonitrogen compound;GO:0006810//transport;GO:0044763//single-organism cellular process;GO…
ENSGALT00000091891	ENSGALT00000070810	0.95293368838586	5	1	1	novel-m0270-5p	0.03968254	TGFBI	transforming growth factor beta induced [Source:NCBI gene;Acc:395897]	-	-	-	-	GO:0005794//Golgi apparatus;GO:0012505//endomembrane system;GO:0005623//cell;GO:0098791//Golgi subcompartment;GO:0044421//extracellular region part;GO:0044431//Golgi apparatus part;GO:0005737//cytoplasm;GO:0044446//intracellular organelle part;GO:0031012//extracellular matrix;GO:0044444//cytoplasmic part;GO:0043231//intracellular membrane-bounded organelle;GO:0044424//intracellular part;GO:000557…	GO:0044877//macromolecular complex binding;GO:0050840//extracellular matrix binding;GO:0005488//binding;GO:0005515//protein binding;GO:0050839//cell adhesion molecule binding;GO:0032403//protein complex binding;GO:0005178//integrin binding;GO:0005518//collagen binding;GO:0005102//receptor binding	GO:0032501//multicellular organismal process;GO:0008283//cell proliferation;GO:0072359//circulatory system development;GO:0001525//angiogenesis;GO:0022610//biological adhesion;GO:0044707//single-multicellular organism process;GO:0048514//blood vessel morphogenesis;GO:0071840//cellular component organization or biogenesis;GO:0009653//anatomical structure morphogenesis;GO:0001944//vasculature devel…
ENSGALT00000091891	ENSGALT00000093149	0.951880193368569	5	1	1	novel-m0270-5p	0.03968254	SPON2	spondin 2 [Source:NCBI gene;Acc:422905]	-	-	-	-	GO:0044421//extracellular region part;GO:0031012//extracellular matrix;GO:0005576//extracellular region;GO:0005615//extracellular space	GO:0097367//carbohydrate derivative binding;GO:0005488//binding;GO:0003823//antigen binding;GO:0001530//lipopolysaccharide binding;GO:0008289//lipid binding	GO:0002376//immune system process;GO:0061081//positive regulation of myeloid leukocyte cytokine production involved in immune response;GO:0044765//single-organism transport;GO:0048584//positive regulation of response to stimulus;GO:0002448//mast cell mediated immunity;GO:0001817//regulation of cytokine production;GO:0001819//positive regulation of cytokine production;GO:0050778//positive regulati…
ENSGALT00000091891	ENSGALT00000093481	0.946555865686541	5	1	1	gga-miR-1456-5p	0.03968254	ZNF638	zinc finger protein 638 [Source:NCBI gene;Acc:395593]	-	-	-	-	GO:0005622//intracellular;GO:0044446//intracellular organelle part;GO:0070013//intracellular organelle lumen;GO:0031981//nuclear lumen;GO:0044424//intracellular part;GO:0044422//organelle part;GO:0044464//cell part;GO:0043231//intracellular membrane-bounded organelle;GO:0043226//organelle;GO:0031974//membrane-enclosed lumen;GO:0005623//cell;GO:0044428//nuclear part;GO:0005654//nucleoplasm;GO:0043…	GO:0097159//organic cyclic compound binding;GO:0008270//zinc ion binding;GO:0043169//cation binding;GO:0046914//transition metal ion binding;GO:0005488//binding;GO:0003676//nucleic acid binding;GO:0043167//ion binding;GO:0046872//metal ion binding;GO:1901363//heterocyclic compound binding	GO:0016070//RNA metabolic process;GO:0008152//metabolic process;GO:0044237//cellular metabolic process;GO:0008380//RNA splicing;GO:0006139//nucleobase-containing compound metabolic process;GO:0043170//macromolecule metabolic process;GO:0046483//heterocycle metabolic process;GO:0009987//cellular process;GO:0006396//RNA processing;GO:0010467//gene expression;GO:0071704//organic substance metabolic …
ENSGALT00000092556	ENSGALT00000064987	0.954433530889345	1	4	1	miR-9226-y	0.03174603	AQP9	aquaporin 9 [Source:NCBI gene;Acc:415402]	-	-	-	-	GO:0031224//intrinsic component of membrane;GO:0044464//cell part;GO:0043227//membrane-bounded organelle;GO:0016020//membrane;GO:0043231//intracellular membrane-bounded organelle;GO:0043226//organelle;GO:0016021//integral component of membrane;GO:0044424//intracellular part;GO:0005623//cell;GO:0043229//intracellular organelle;GO:0005622//intracellular;GO:0044425//membrane part	GO:0022857//transmembrane transporter activity;GO:0015250//water channel activity;GO:0015205//nucleobase transmembrane transporter activity;GO:0022803//passive transmembrane transporter activity;GO:0005372//water transmembrane transporter activity;GO:0005350//pyrimidine nucleobase transmembrane transporter activity;GO:0015267//channel activity;GO:0022891//substrate-specific transmembrane transpor…	GO:0051591//response to cAMP;GO:0046689//response to mercury ion;GO:0014070//response to organic cyclic compound;GO:0015791//polyol transport;GO:0015855//pyrimidine nucleobase transport;GO:0055085//transmembrane transport;GO:0014074//response to purine-containing compound;GO:0071417//cellular response to organonitrogen compound;GO:0006810//transport;GO:0044763//single-organism cellular process;GO…
ENSGALT00000092627	ENSGALT00000018492	0.977601317623731	1	2	1	gga-miR-6575-5p	0.01587302	CTH	cystathionine gamma-lyase [Source:NCBI gene;Acc:424716]	Metabolism	Amino acid metabolism;Metabolism of other amino acids;Global and overview maps	ko01100//Metabolic pathways;ko01230//Biosynthesis of amino acids;ko00270//Cysteine and methionine metabolism;ko00260//Glycine, serine and threonine metabolism;ko00450//Selenocompound metabolism	K01758	GO:0044424//intracellular part;GO:0005737//cytoplasm;GO:0005623//cell;GO:0005622//intracellular;GO:0044464//cell part	GO:0030170//pyridoxal phosphate binding;GO:0042802//identical protein binding;GO:0016846//carbon-sulfur lyase activity;GO:0004123//cystathionine gamma-lyase activity;GO:1901363//heterocyclic compound binding;GO:0003824//catalytic activity;GO:0048037//cofactor binding;GO:0005488//binding;GO:0043168//anion binding;GO:0005515//protein binding;GO:0044540//L-cystine L-cysteine-lyase (deaminating);GO:0…	GO:0044238//primary metabolic process;GO:0071840//cellular component organization or biogenesis;GO:0009058//biosynthetic process;GO:0010628//positive regulation of gene expression;GO:0050896//response to stimulus;GO:2001233//regulation of apoptotic signaling pathway;GO:1901342//regulation of vasculature development;GO:0080090//regulation of primary metabolic process;GO:0009891//positive regulatio…
ENSGALT00000092627	ENSGALT00000039331	0.904997334987227	1	3	1	gga-miR-6575-5p	0.02380952	NTN1	netrin 1 [Source:NCBI gene;Acc:396389]	-	-	-	-	GO:0044424//intracellular part;GO:0044421//extracellular region part;GO:0005737//cytoplasm;GO:0005623//cell;GO:0031012//extracellular matrix;GO:0005576//extracellular region;GO:0005578//proteinaceous extracellular matrix;GO:0005604//basement membrane;GO:0044420//extracellular matrix component;GO:0044464//cell part;GO:0005622//intracellular	GO:0005488//binding;GO:0005515//protein binding	GO:0032989//cellular component morphogenesis;GO:0051960//regulation of nervous system development;GO:0061643//chemorepulsion of axon;GO:0044707//single-multicellular organism process;GO:0032990//cell part morphogenesis;GO:0090596//sensory organ morphogenesis;GO:0030307//positive regulation of cell growth;GO:0042471//ear morphogenesis;GO:0040023//establishment of nucleus localization;GO:0030517//n…
ENSGALT00000092850	ENSGALT00000011799	0.90786879617808	1	3	1	novel-m0067-5p	0.02380952	SYNPR	synaptoporin [Source:NCBI gene;Acc:396359]	-	-	-	-	GO:0005622//intracellular;GO:0044425//membrane part;GO:0005737//cytoplasm;GO:0043231//intracellular membrane-bounded organelle;GO:0016021//integral component of membrane;GO:0070382//exocytic vesicle;GO:0045202//synapse;GO:0044444//cytoplasmic part;GO:0031410//cytoplasmic vesicle;GO:0099503//secretory vesicle;GO:0031224//intrinsic component of membrane;GO:0043229//intracellular organelle;GO:001602…	-	-
ENSGALT00000092850	ENSGALT00000020391	0.950583764923949	1	1	1	novel-m0067-5p	0.007936508	TNFAIP6	TNF alpha induced protein 6 [Source:NCBI gene;Acc:424315]	-	-	-	-	GO:0044421//extracellular region part;GO:0005576//extracellular region;GO:0005615//extracellular space	GO:0097367//carbohydrate derivative binding;GO:0005539//glycosaminoglycan binding;GO:0005540//hyaluronic acid binding;GO:0005488//binding	GO:0022610//biological adhesion;GO:0048519//negative regulation of biological process;GO:0050727//regulation of inflammatory response;GO:1903035//negative regulation of response to wounding;GO:0048585//negative regulation of response to stimulus;GO:0031348//negative regulation of defense response;GO:0050728//negative regulation of inflammatory response;GO:0032102//negative regulation of response …
ENSGALT00000092850	ENSGALT00000036427	0.9273841335485	1	3	1	novel-m0067-5p	0.02380952	TMEM123	transmembrane protein 123 [Source:NCBI gene;Acc:418984]	-	-	-	-	GO:0005622//intracellular;GO:0009897//external side of plasma membrane;GO:0005623//cell;GO:0044444//cytoplasmic part;GO:0044459//plasma membrane part;GO:0009986//cell surface;GO:0043226//organelle;GO:0016020//membrane;GO:0016021//integral component of membrane;GO:0031982//vesicle;GO:0031410//cytoplasmic vesicle;GO:0098552//side of membrane;GO:0071944//cell periphery;GO:0031224//intrinsic componen…	-	GO:0008219//cell death;GO:0009987//cellular process;GO:0070267//oncosis;GO:0070265//necrotic cell death;GO:0065007//biological regulation;GO:0008361//regulation of cell size;GO:0045793//positive regulation of cell size;GO:0044699//single-organism process;GO:0032535//regulation of cellular component size;GO:0044763//single-organism cellular process;GO:0016043//cellular component organization;GO:00…
ENSGALT00000092979	ENSGALT00000015790	0.947780006938952	2	1	1	gga-miR-1456-5p	0.01587302	PDK4	pyruvate dehydrogenase kinase 4 [Source:NCBI gene;Acc:420570]	-	-	-	-	-	GO:0032549//ribonucleoside binding;GO:0017076//purine nucleotide binding;GO:1901265//nucleoside phosphate binding;GO:0030554//adenyl nucleotide binding;GO:0036094//small molecule binding;GO:0043167//ion binding;GO:0032550//purine ribonucleoside binding;GO:0005524//ATP binding;GO:0016740//transferase activity;GO:0016301//kinase activity;GO:0001882//nucleoside binding;GO:0043168//anion binding;GO:0…	GO:0044700//single organism signaling;GO:0046320//regulation of fatty acid oxidation;GO:0009991//response to extracellular stimulus;GO:0006109//regulation of carbohydrate metabolic process;GO:0042592//homeostatic process;GO:0032868//response to insulin;GO:0044238//primary metabolic process;GO:0032870//cellular response to hormone stimulus;GO:1901653//cellular response to peptide;GO:0071495//cellu…
ENSGALT00000092979	ENSGALT00000058183	0.975660950644455	2	1	1	novel-m0165-3p	0.01587302	NLRC5	NLR family CARD domain containing 5 [Source:NCBI gene;Acc:100857413]	-	-	-	-	GO:0005737//cytoplasm;GO:0043231//intracellular membrane-bounded organelle;GO:0005634//nucleus;GO:0044464//cell part;GO:0043232//intracellular non-membrane-bounded organelle;GO:0015630//microtubule cytoskeleton;GO:0043226//organelle;GO:0005813//centrosome;GO:0005856//cytoskeleton;GO:0044444//cytoplasmic part;GO:0044430//cytoskeletal part;GO:0005829//cytosol;GO:0044424//intracellular part;GO:00432…	GO:0003676//nucleic acid binding;GO:0044212//transcription regulatory region DNA binding;GO:0035639//purine ribonucleoside triphosphate binding;GO:0097159//organic cyclic compound binding;GO:0005524//ATP binding;GO:0032559//adenyl ribonucleotide binding;GO:0001012//RNA polymerase II regulatory region DNA binding;GO:0036094//small molecule binding;GO:0005515//protein binding;GO:0097367//carbohydra…	GO:0009615//response to virus;GO:0035556//intracellular signal transduction;GO:0051174//regulation of phosphorus metabolic process;GO:0031328//positive regulation of cellular biosynthetic process;GO:0002376//immune system process;GO:1902679//negative regulation of RNA biosynthetic process;GO:0060339//negative regulation of type I interferon-mediated signaling pathway;GO:0010647//positive regulati…
ENSGALT00000092979	ENSGALT00000059836	0.948923027800302	2	3	1	novel-m0165-3p	0.0472381	WNT2B	Wnt family member 2B [Source:NCBI gene;Acc:374243]	Organismal Systems;Environmental Information Processing	Endocrine system;Signal transduction	ko04150//mTOR signaling pathway;ko04310//Wnt signaling pathway;ko04916//Melanogenesis	K00182	GO:0043226//organelle;GO:0005622//intracellular;GO:0043229//intracellular organelle;GO:0005623//cell;GO:0005615//extracellular space;GO:0043231//intracellular membrane-bounded organelle;GO:0044424//intracellular part;GO:0044421//extracellular region part;GO:0044464//cell part;GO:0043227//membrane-bounded organelle;GO:0005576//extracellular region	GO:0005515//protein binding;GO:0005488//binding;GO:0005102//receptor binding;GO:0005109//frizzled binding;GO:0001664//G-protein coupled receptor binding	GO:0008283//cell proliferation;GO:0007267//cell-cell signaling;GO:0051216//cartilage development;GO:0048518//positive regulation of biological process;GO:0051094//positive regulation of developmental process;GO:0007548//sex differentiation;GO:0050793//regulation of developmental process;GO:0051239//regulation of multicellular organismal process;GO:0009605//response to external stimulus;GO:0022414…
ENSGALT00000092979	ENSGALT00000081697	0.960902582415893	2	1	1	novel-m0165-3p	0.01587302	ANK3	ankyrin 3 [Source:NCBI gene;Acc:396309]	-	-	-	-	GO:0030054//cell junction;GO:0098590//plasma membrane region;GO:0071944//cell periphery;GO:0070160//occluding junction;GO:0044464//cell part;GO:0016020//membrane;GO:0016323//basolateral plasma membrane;GO:0005623//cell;GO:0042995//cell projection;GO:0005911//cell-cell junction;GO:0005923//bicellular tight junction;GO:0044304//main axon;GO:0043296//apical junction complex;GO:0044463//cell projecti…	GO:0005200//structural constituent of cytoskeleton;GO:0005198//structural molecule activity;GO:0005515//protein binding;GO:0005488//binding	GO:0044085//cellular component biogenesis;GO:0000910//cytokinesis;GO:1990778//protein localization to cell periphery;GO:0065008//regulation of biological quality;GO:0006996//organelle organization;GO:0016043//cellular component organization;GO:0006810//transport;GO:0071702//organic substance transport;GO:0051301//cell division;GO:0090150//establishment of protein localization to membrane;GO:00516…
ENSGALT00000093188	ENSGALT00000022669	0.903789089401166	3	1	1	novel-m0275-3p	0.02380952	VNN1	vanin 1 [Source:NCBI gene;Acc:421702]	Metabolism	Metabolism of cofactors and vitamins	ko00770//Pantothenate and CoA biosynthesis	K08069	-	GO:0016811//hydrolase activity, acting on carbon-nitrogen (but not peptide) bonds, in linear amides;GO:0016810//hydrolase activity, acting on carbon-nitrogen (but not peptide) bonds;GO:0003824//catalytic activity;GO:0016787//hydrolase activity	GO:0008152//metabolic process;GO:0006807//nitrogen compound metabolic process
ENSGALT00000093914	ENSGALT00000011695	0.905132103061183	1	4	1	novel-m0270-5p	0.03174603	OSTN	osteocrin [Source:NCBI gene;Acc:424907]	-	-	-	-	-	-	-
ENSGALT00000093914	ENSGALT00000059836	0.967729844281754	1	3	1	novel-m0270-5p	0.02380952	WNT2B	Wnt family member 2B [Source:NCBI gene;Acc:374243]	Organismal Systems;Environmental Information Processing	Endocrine system;Signal transduction	ko04150//mTOR signaling pathway;ko04310//Wnt signaling pathway;ko04916//Melanogenesis	K00182	GO:0043226//organelle;GO:0005622//intracellular;GO:0043229//intracellular organelle;GO:0005623//cell;GO:0005615//extracellular space;GO:0043231//intracellular membrane-bounded organelle;GO:0044424//intracellular part;GO:0044421//extracellular region part;GO:0044464//cell part;GO:0043227//membrane-bounded organelle;GO:0005576//extracellular region	GO:0005515//protein binding;GO:0005488//binding;GO:0005102//receptor binding;GO:0005109//frizzled binding;GO:0001664//G-protein coupled receptor binding	GO:0008283//cell proliferation;GO:0007267//cell-cell signaling;GO:0051216//cartilage development;GO:0048518//positive regulation of biological process;GO:0051094//positive regulation of developmental process;GO:0007548//sex differentiation;GO:0050793//regulation of developmental process;GO:0051239//regulation of multicellular organismal process;GO:0009605//response to external stimulus;GO:0022414…
ENSGALT00000093914	ENSGALT00000072351	0.981954506908822	1	5	1	novel-m0270-5p	0.03968254	MGAT3	mannosyl (beta-1,4-)-glycoprotein beta-1,4-N-acetylglucosaminyltransferase [Source:NCBI gene;Acc:418013]	Metabolism	Glycan biosynthesis and metabolism;Global and overview maps	ko01100//Metabolic pathways;ko00510//N-Glycan biosynthesis	K00737	GO:0016020//membrane	GO:0003824//catalytic activity;GO:0016758//transferase activity, transferring hexosyl groups;GO:0016757//transferase activity, transferring glycosyl groups;GO:0016740//transferase activity;GO:0003830//beta-1,4-mannosylglycoprotein 4-beta-N-acetylglucosaminyltransferase activity;GO:0008194//UDP-glycosyltransferase activity;GO:0008375//acetylglucosaminyltransferase activity	GO:1901137//carbohydrate derivative biosynthetic process;GO:0051179//localization;GO:0044260//cellular macromolecule metabolic process;GO:0044267//cellular protein metabolic process;GO:0032879//regulation of localization;GO:0006464//cellular protein modification process;GO:0043412//macromolecule modification;GO:0044249//cellular biosynthetic process;GO:0008104//protein localization;GO:0071704//or…
ENSGALT00000093914	ENSGALT00000078438	0.910880130687944	1	3	1	novel-m0270-5p	0.02380952	ALDH1A3	aldehyde dehydrogenase 1 family member A3 [Source:NCBI gene;Acc:395389]	Metabolism	Xenobiotics biodegradation and metabolism;Metabolism of other amino acids;Carbohydrate metabolism;Global and overview maps;Amino acid metabolism	ko01100//Metabolic pathways;ko00010//Glycolysis / Gluconeogenesis;ko00980//Metabolism of xenobiotics by cytochrome P450;ko00982//Drug metabolism - cytochrome P450;ko00350//Tyrosine metabolism;ko00410//beta-Alanine metabolism;ko00340//Histidine metabolism;ko00360//Phenylalanine metabolism	K00129	GO:0043226//organelle;GO:0071944//cell periphery;GO:0005623//cell;GO:0043231//intracellular membrane-bounded organelle;GO:0043227//membrane-bounded organelle;GO:0005622//intracellular;GO:0016020//membrane;GO:0005737//cytoplasm;GO:0005829//cytosol;GO:0043229//intracellular organelle;GO:0044464//cell part;GO:0044424//intracellular part;GO:0044444//cytoplasmic part;GO:0005634//nucleus;GO:0005886//pl…	GO:0036094//small molecule binding;GO:0001758//retinal dehydrogenase activity;GO:1901363//heterocyclic compound binding;GO:0070403//NAD+ binding;GO:0005515//protein binding;GO:0097159//organic cyclic compound binding;GO:0042803//protein homodimerization activity;GO:0043167//ion binding;GO:0048037//cofactor binding;GO:0046983//protein dimerization activity;GO:0004030//aldehyde dehydrogenase [NAD(P…	GO:0060013//righting reflex;GO:0060429//epithelium development;GO:0042573//retinoic acid metabolic process;GO:0044283//small molecule biosynthetic process;GO:0048518//positive regulation of biological process;GO:0016114//terpenoid biosynthetic process;GO:0010942//positive regulation of cell death;GO:0065003//macromolecular complex assembly;GO:0008299//isoprenoid biosynthetic process;GO:0007417//c…
ENSGALT00000093991	ENSGALT00000001571	0.994945917687407	3	2	1	novel-m0270-5p	0.0472381	-	caspase 1 [Source:NCBI gene;Acc:395764]	Cellular Processes;Organismal Systems;Human Diseases	Infectious diseases;Immune system;Cell growth and death	ko04621//NOD-like receptor signaling pathway;ko04217//Necroptosis;ko04625//C-type lectin receptor signaling pathway;ko05164//Influenza A;ko05132//Salmonella infection;ko04623//Cytosolic DNA-sensing pathway	K01370	-	GO:0004175//endopeptidase activity;GO:0004197//cysteine-type endopeptidase activity;GO:0008234//cysteine-type peptidase activity;GO:0003824//catalytic activity;GO:0008233//peptidase activity;GO:0016787//hydrolase activity;GO:0070011//peptidase activity, acting on L-amino acid peptides	GO:0044238//primary metabolic process;GO:0008152//metabolic process;GO:0071704//organic substance metabolic process;GO:0019538//protein metabolic process;GO:0065007//biological regulation;GO:0042981//regulation of apoptotic process;GO:0043170//macromolecule metabolic process;GO:0006508//proteolysis;GO:0050794//regulation of cellular process;GO:0050789//regulation of biological process;GO:0010941/…
ENSGALT00000093991	ENSGALT00000004041	0.986554132679046	3	1	1	gga-miR-135a-5p	0.02380952	GPR133	adhesion G protein-coupled receptor D1 [Source:NCBI gene;Acc:416803]	-	-	-	-	GO:0044464//cell part;GO:0005887//integral component of plasma membrane;GO:0044425//membrane part;GO:0005623//cell;GO:0016021//integral component of membrane;GO:0044459//plasma membrane part;GO:0071944//cell periphery;GO:0031226//intrinsic component of plasma membrane;GO:0016020//membrane;GO:0031224//intrinsic component of membrane;GO:0005886//plasma membrane	GO:0004872//receptor activity;GO:0099600//transmembrane receptor activity;GO:0038023//signaling receptor activity;GO:0004930//G-protein coupled receptor activity;GO:0004888//transmembrane signaling receptor activity;GO:0060089//molecular transducer activity;GO:0004871//signal transducer activity	GO:0050789//regulation of biological process;GO:0007154//cell communication;GO:0007165//signal transduction;GO:0044763//single-organism cellular process;GO:0007186//G-protein coupled receptor signaling pathway;GO:0007187//G-protein coupled receptor signaling pathway, coupled to cyclic nucleotide second messenger;GO:0007188//adenylate cyclase-modulating G-protein coupled receptor signaling pathway…
ENSGALT00000093991	ENSGALT00000023517	0.925908230367638	3	1	1	novel-m0270-5p	0.02380952	-	C-C motif chemokine ligand 26 [Source:NCBI gene;Acc:417534]	-	-	-	-	GO:0005615//extracellular space;GO:0044421//extracellular region part;GO:0005576//extracellular region	GO:0001664//G-protein coupled receptor binding;GO:0005515//protein binding;GO:0008009//chemokine activity;GO:0005102//receptor binding;GO:0005125//cytokine activity;GO:0048020//CCR chemokine receptor binding;GO:0042379//chemokine receptor binding;GO:0005488//binding;GO:0005126//cytokine receptor binding	GO:0043087//regulation of GTPase activity;GO:0043547//positive regulation of GTPase activity;GO:0048583//regulation of response to stimulus;GO:0010647//positive regulation of cell communication;GO:0034097//response to cytokine;GO:0070555//response to interleukin-1;GO:1990266//neutrophil migration;GO:1902531//regulation of intracellular signal transduction;GO:0045937//positive regulation of phosph…
ENSGALT00000093991	ENSGALT00000036803	0.966228804369845	3	2	1	novel-m0270-5p	0.0472381	APP	amyloid beta (A4) precursor protein [Source:NCBI gene;Acc:374198]	-	-	-	-	GO:0044431//Golgi apparatus part;GO:0071944//cell periphery;GO:0009986//cell surface;GO:0030133//transport vesicle;GO:0044430//cytoskeletal part;GO:0030134//ER to Golgi transport vesicle;GO:0005886//plasma membrane;GO:0005790//smooth endoplasmic reticulum;GO:0030054//cell junction;GO:0036477//somatodendritic compartment;GO:0043005//neuron projection;GO:0031974//membrane-enclosed lumen;GO:0031410/…	GO:0005515//protein binding;GO:1901681//sulfur compound binding;GO:0005488//binding;GO:0005539//glycosaminoglycan binding;GO:0004867//serine-type endopeptidase inhibitor activity;GO:0097367//carbohydrate derivative binding;GO:0097159//organic cyclic compound binding;GO:0098772//molecular function regulator;GO:0003676//nucleic acid binding;GO:0046914//transition metal ion binding;GO:0046872//metal…	GO:0050877//neurological system process;GO:0051090//regulation of sequence-specific DNA binding transcription factor activity;GO:0051247//positive regulation of protein metabolic process;GO:1903508//positive regulation of nucleic acid-templated transcription;GO:1901990//regulation of mitotic cell cycle phase transition;GO:0061097//regulation of protein tyrosine kinase activity;GO:0016070//RNA met…
ENSGALT00000093991	ENSGALT00000044685	0.974907117318723	3	2	1	gga-miR-135a-5p	0.0472381	CLDN1	claudin 1 [Source:NCBI gene;Acc:424910]	Environmental Information Processing;Cellular Processes	Signaling molecules and interaction;Cellular community - eukaryotes	ko04530//Tight junction;ko04514//Cell adhesion molecules (CAMs)	K06087	GO:0016323//basolateral plasma membrane;GO:0016324//apical plasma membrane;GO:0005911//cell-cell junction;GO:0005886//plasma membrane;GO:0070160//occluding junction;GO:0005887//integral component of plasma membrane;GO:0071944//cell periphery;GO:0016021//integral component of membrane;GO:0098805//whole membrane;GO:0098589//membrane region;GO:0044459//plasma membrane part;GO:0098590//plasma membran…	GO:0005515//protein binding;GO:0004872//receptor activity;GO:0005488//binding;GO:0001618//virus receptor activity;GO:0060089//molecular transducer activity;GO:0005198//structural molecule activity;GO:0042802//identical protein binding	GO:0044764//multi-organism cellular process;GO:0046718//viral entry into host cell;GO:0044409//entry into host;GO:0048513//animal organ development;GO:0044085//cellular component biogenesis;GO:0022607//cellular component assembly;GO:0051259//protein oligomerization;GO:0007275//multicellular organism development;GO:0044763//single-organism cellular process;GO:0070830//bicellular tight junction ass…
ENSGALT00000093991	ENSGALT00000049776	0.957685854183891	3	4	2	gga-miR-135a-5p|novel-m0270-5p	0.002261137	SNTB1	syntrophin beta 1 [Source:NCBI gene;Acc:404774]	-	-	-	-	GO:0071944//cell periphery;GO:0098796//membrane protein complex;GO:0005886//plasma membrane;GO:0005623//cell;GO:0044464//cell part;GO:0098797//plasma membrane protein complex;GO:0044459//plasma membrane part;GO:0045202//synapse;GO:0032991//macromolecular complex;GO:0090665//glycoprotein complex;GO:0016020//membrane;GO:0016010//dystrophin-associated glycoprotein complex;GO:0043234//protein complex…	GO:0005515//protein binding;GO:0005198//structural molecule activity;GO:0005488//binding	-
ENSGALT00000093991	ENSGALT00000050491	0.975866479987381	3	1	1	gga-miR-135a-5p	0.02380952	GPR133	adhesion G protein-coupled receptor D1 [Source:NCBI gene;Acc:416803]	-	-	-	-	GO:0044425//membrane part;GO:0016021//integral component of membrane;GO:0016020//membrane;GO:0031224//intrinsic component of membrane	GO:0099600//transmembrane receptor activity;GO:0060089//molecular transducer activity;GO:0004888//transmembrane signaling receptor activity;GO:0004930//G-protein coupled receptor activity;GO:0038023//signaling receptor activity;GO:0004871//signal transducer activity;GO:0004872//receptor activity	GO:0044763//single-organism cellular process;GO:0007166//cell surface receptor signaling pathway;GO:0050896//response to stimulus;GO:0051716//cellular response to stimulus;GO:0023052//signaling;GO:0007165//signal transduction;GO:0065007//biological regulation;GO:0009987//cellular process;GO:0007154//cell communication;GO:0044699//single-organism process;GO:0050789//regulation of biological proces…
ENSGALT00000093991	ENSGALT00000070810	0.997221612439842	3	1	1	novel-m0270-5p	0.02380952	TGFBI	transforming growth factor beta induced [Source:NCBI gene;Acc:395897]	-	-	-	-	GO:0005794//Golgi apparatus;GO:0012505//endomembrane system;GO:0005623//cell;GO:0098791//Golgi subcompartment;GO:0044421//extracellular region part;GO:0044431//Golgi apparatus part;GO:0005737//cytoplasm;GO:0044446//intracellular organelle part;GO:0031012//extracellular matrix;GO:0044444//cytoplasmic part;GO:0043231//intracellular membrane-bounded organelle;GO:0044424//intracellular part;GO:000557…	GO:0044877//macromolecular complex binding;GO:0050840//extracellular matrix binding;GO:0005488//binding;GO:0005515//protein binding;GO:0050839//cell adhesion molecule binding;GO:0032403//protein complex binding;GO:0005178//integrin binding;GO:0005518//collagen binding;GO:0005102//receptor binding	GO:0032501//multicellular organismal process;GO:0008283//cell proliferation;GO:0072359//circulatory system development;GO:0001525//angiogenesis;GO:0022610//biological adhesion;GO:0044707//single-multicellular organism process;GO:0048514//blood vessel morphogenesis;GO:0071840//cellular component organization or biogenesis;GO:0009653//anatomical structure morphogenesis;GO:0001944//vasculature devel…
ENSGALT00000093991	ENSGALT00000093149	0.97985025061998	3	1	1	novel-m0270-5p	0.02380952	SPON2	spondin 2 [Source:NCBI gene;Acc:422905]	-	-	-	-	GO:0044421//extracellular region part;GO:0031012//extracellular matrix;GO:0005576//extracellular region;GO:0005615//extracellular space	GO:0097367//carbohydrate derivative binding;GO:0005488//binding;GO:0003823//antigen binding;GO:0001530//lipopolysaccharide binding;GO:0008289//lipid binding	GO:0002376//immune system process;GO:0061081//positive regulation of myeloid leukocyte cytokine production involved in immune response;GO:0044765//single-organism transport;GO:0048584//positive regulation of response to stimulus;GO:0002448//mast cell mediated immunity;GO:0001817//regulation of cytokine production;GO:0001819//positive regulation of cytokine production;GO:0050778//positive regulati…
ENSGALT00000093991	ENSGALT00000106558	0.939806573783372	3	2	1	gga-miR-135a-5p	0.0472381	JAM3	junctional adhesion molecule 3 [Source:NCBI gene;Acc:419736]	Cellular Processes;Environmental Information Processing	Signaling molecules and interaction;Cellular community - eukaryotes	ko04530//Tight junction;ko04514//Cell adhesion molecules (CAMs)	K06785	-	-	-
ENSGALT00000095279	ENSGALT00000058183	0.985605238269839	1	1	1	novel-m0165-3p	0.007936508	NLRC5	NLR family CARD domain containing 5 [Source:NCBI gene;Acc:100857413]	-	-	-	-	GO:0005737//cytoplasm;GO:0043231//intracellular membrane-bounded organelle;GO:0005634//nucleus;GO:0044464//cell part;GO:0043232//intracellular non-membrane-bounded organelle;GO:0015630//microtubule cytoskeleton;GO:0043226//organelle;GO:0005813//centrosome;GO:0005856//cytoskeleton;GO:0044444//cytoplasmic part;GO:0044430//cytoskeletal part;GO:0005829//cytosol;GO:0044424//intracellular part;GO:00432…	GO:0003676//nucleic acid binding;GO:0044212//transcription regulatory region DNA binding;GO:0035639//purine ribonucleoside triphosphate binding;GO:0097159//organic cyclic compound binding;GO:0005524//ATP binding;GO:0032559//adenyl ribonucleotide binding;GO:0001012//RNA polymerase II regulatory region DNA binding;GO:0036094//small molecule binding;GO:0005515//protein binding;GO:0097367//carbohydra…	GO:0009615//response to virus;GO:0035556//intracellular signal transduction;GO:0051174//regulation of phosphorus metabolic process;GO:0031328//positive regulation of cellular biosynthetic process;GO:0002376//immune system process;GO:1902679//negative regulation of RNA biosynthetic process;GO:0060339//negative regulation of type I interferon-mediated signaling pathway;GO:0010647//positive regulati…
ENSGALT00000095279	ENSGALT00000059836	0.903414000621675	1	3	1	novel-m0165-3p	0.02380952	WNT2B	Wnt family member 2B [Source:NCBI gene;Acc:374243]	Organismal Systems;Environmental Information Processing	Endocrine system;Signal transduction	ko04150//mTOR signaling pathway;ko04310//Wnt signaling pathway;ko04916//Melanogenesis	K00182	GO:0043226//organelle;GO:0005622//intracellular;GO:0043229//intracellular organelle;GO:0005623//cell;GO:0005615//extracellular space;GO:0043231//intracellular membrane-bounded organelle;GO:0044424//intracellular part;GO:0044421//extracellular region part;GO:0044464//cell part;GO:0043227//membrane-bounded organelle;GO:0005576//extracellular region	GO:0005515//protein binding;GO:0005488//binding;GO:0005102//receptor binding;GO:0005109//frizzled binding;GO:0001664//G-protein coupled receptor binding	GO:0008283//cell proliferation;GO:0007267//cell-cell signaling;GO:0051216//cartilage development;GO:0048518//positive regulation of biological process;GO:0051094//positive regulation of developmental process;GO:0007548//sex differentiation;GO:0050793//regulation of developmental process;GO:0051239//regulation of multicellular organismal process;GO:0009605//response to external stimulus;GO:0022414…
ENSGALT00000095279	ENSGALT00000064987	0.940435057892421	1	4	1	novel-m0165-3p	0.03174603	AQP9	aquaporin 9 [Source:NCBI gene;Acc:415402]	-	-	-	-	GO:0031224//intrinsic component of membrane;GO:0044464//cell part;GO:0043227//membrane-bounded organelle;GO:0016020//membrane;GO:0043231//intracellular membrane-bounded organelle;GO:0043226//organelle;GO:0016021//integral component of membrane;GO:0044424//intracellular part;GO:0005623//cell;GO:0043229//intracellular organelle;GO:0005622//intracellular;GO:0044425//membrane part	GO:0022857//transmembrane transporter activity;GO:0015250//water channel activity;GO:0015205//nucleobase transmembrane transporter activity;GO:0022803//passive transmembrane transporter activity;GO:0005372//water transmembrane transporter activity;GO:0005350//pyrimidine nucleobase transmembrane transporter activity;GO:0015267//channel activity;GO:0022891//substrate-specific transmembrane transpor…	GO:0051591//response to cAMP;GO:0046689//response to mercury ion;GO:0014070//response to organic cyclic compound;GO:0015791//polyol transport;GO:0015855//pyrimidine nucleobase transport;GO:0055085//transmembrane transport;GO:0014074//response to purine-containing compound;GO:0071417//cellular response to organonitrogen compound;GO:0006810//transport;GO:0044763//single-organism cellular process;GO…
ENSGALT00000095279	ENSGALT00000081697	0.91267563328281	1	1	1	novel-m0165-3p	0.007936508	ANK3	ankyrin 3 [Source:NCBI gene;Acc:396309]	-	-	-	-	GO:0030054//cell junction;GO:0098590//plasma membrane region;GO:0071944//cell periphery;GO:0070160//occluding junction;GO:0044464//cell part;GO:0016020//membrane;GO:0016323//basolateral plasma membrane;GO:0005623//cell;GO:0042995//cell projection;GO:0005911//cell-cell junction;GO:0005923//bicellular tight junction;GO:0044304//main axon;GO:0043296//apical junction complex;GO:0044463//cell projecti…	GO:0005200//structural constituent of cytoskeleton;GO:0005198//structural molecule activity;GO:0005515//protein binding;GO:0005488//binding	GO:0044085//cellular component biogenesis;GO:0000910//cytokinesis;GO:1990778//protein localization to cell periphery;GO:0065008//regulation of biological quality;GO:0006996//organelle organization;GO:0016043//cellular component organization;GO:0006810//transport;GO:0071702//organic substance transport;GO:0051301//cell division;GO:0090150//establishment of protein localization to membrane;GO:00516…
ENSGALT00000095279	ENSGALT00000091920	0.983566410840026	1	4	1	novel-m0165-3p	0.03174603	ATF3	activating transcription factor 3 [Source:NCBI gene;Acc:421369]	-	-	-	-	GO:0005622//intracellular;GO:0043229//intracellular organelle;GO:0043227//membrane-bounded organelle;GO:0005623//cell;GO:0043231//intracellular membrane-bounded organelle;GO:0043226//organelle;GO:0044464//cell part;GO:0005634//nucleus;GO:0044424//intracellular part	GO:0003677//DNA binding;GO:0001012//RNA polymerase II regulatory region DNA binding;GO:0000976//transcription regulatory region sequence-specific DNA binding;GO:1990837//sequence-specific double-stranded DNA binding;GO:0097159//organic cyclic compound binding;GO:0000978//RNA polymerase II core promoter proximal region sequence-specific DNA binding;GO:0000975//regulatory region DNA binding;GO:0001…	GO:0006357//regulation of transcription from RNA polymerase II promoter;GO:0010468//regulation of gene expression;GO:0019219//regulation of nucleobase-containing compound metabolic process;GO:0065007//biological regulation;GO:1903506//regulation of nucleic acid-templated transcription;GO:0080090//regulation of primary metabolic process;GO:0031323//regulation of cellular metabolic process;GO:00507…
ENSGALT00000095653	ENSGALT00000010419	0.956250888406295	1	1	1	gga-miR-6694-3p	0.007936508	TF	transferrin (ovotransferrin) [Source:NCBI gene;Acc:396241]	Cellular Processes	Cell growth and death	ko04216//Ferroptosis	K14736	GO:0044444//cytoplasmic part;GO:0043229//intracellular organelle;GO:0032991//macromolecular complex;GO:0031988//membrane-bounded vesicle;GO:0005576//extracellular region;GO:0043226//organelle;GO:0044218//other organism cell membrane;GO:0044215//other organism;GO:0031410//cytoplasmic vesicle;GO:0044216//other organism cell;GO:0042581//specific granule;GO:0044424//intracellular part;GO:0005623//cel…	GO:0030234//enzyme regulator activity;GO:0098772//molecular function regulator;GO:0008233//peptidase activity;GO:0030414//peptidase inhibitor activity;GO:0008289//lipid binding;GO:0004869//cysteine-type endopeptidase inhibitor activity;GO:0001530//lipopolysaccharide binding;GO:0004866//endopeptidase inhibitor activity;GO:0005506//iron ion binding;GO:1901681//sulfur compound binding;GO:0005488//bi…	GO:0045778//positive regulation of ossification;GO:0051094//positive regulation of developmental process;GO:0071704//organic substance metabolic process;GO:0042127//regulation of cell proliferation;GO:0042592//homeostatic process;GO:0002832//negative regulation of response to biotic stimulus;GO:0031399//regulation of protein modification process;GO:0045935//positive regulation of nucleobase-conta…
ENSGALT00000097500	ENSGALT00000039331	0.901035298582287	2	3	1	gga-miR-6575-5p	0.0472381	NTN1	netrin 1 [Source:NCBI gene;Acc:396389]	-	-	-	-	GO:0044424//intracellular part;GO:0044421//extracellular region part;GO:0005737//cytoplasm;GO:0005623//cell;GO:0031012//extracellular matrix;GO:0005576//extracellular region;GO:0005578//proteinaceous extracellular matrix;GO:0005604//basement membrane;GO:0044420//extracellular matrix component;GO:0044464//cell part;GO:0005622//intracellular	GO:0005488//binding;GO:0005515//protein binding	GO:0032989//cellular component morphogenesis;GO:0051960//regulation of nervous system development;GO:0061643//chemorepulsion of axon;GO:0044707//single-multicellular organism process;GO:0032990//cell part morphogenesis;GO:0090596//sensory organ morphogenesis;GO:0030307//positive regulation of cell growth;GO:0042471//ear morphogenesis;GO:0040023//establishment of nucleus localization;GO:0030517//n…
ENSGALT00000098227	ENSGALT00000053963	0.912459319756456	3	1	1	miR-195-x	0.02380952	TAF7L	TATA-box binding protein associated factor 7 like [Source:NCBI gene;Acc:422192]	Genetic Information Processing	Transcription	ko03022//Basal transcription factors	K03132	GO:0044424//intracellular part;GO:0005623//cell;GO:1902493//acetyltransferase complex;GO:1990234//transferase complex;GO:0035097//histone methyltransferase complex;GO:0031981//nuclear lumen;GO:0000428//DNA-directed RNA polymerase complex;GO:0005622//intracellular;GO:0044798//nuclear transcription factor complex;GO:0043229//intracellular organelle;GO:0031974//membrane-enclosed lumen;GO:0044444//cy…	GO:0001097//TFIIH-class transcription factor binding;GO:0001071//nucleic acid binding transcription factor activity;GO:0000975//regulatory region DNA binding;GO:0035035//histone acetyltransferase binding;GO:0035257//nuclear hormone receptor binding;GO:0000989//transcription factor activity, transcription factor binding;GO:0051427//hormone receptor binding;GO:0001091//RNA polymerase II basal trans…	GO:0031326//regulation of cellular biosynthetic process;GO:0042325//regulation of phosphorylation;GO:0071704//organic substance metabolic process;GO:0065004//protein-DNA complex assembly;GO:0030520//intracellular estrogen receptor signaling pathway;GO:0043170//macromolecule metabolic process;GO:0048545//response to steroid hormone;GO:0097659//nucleic acid-templated transcription;GO:0051123//RNA p…
ENSGALT00000098227	ENSGALT00000095829	0.957901179478314	3	6	2	gga-miR-222b-5p|miR-195-x	0.005591398	CO6	potassium calcium-activated channel subfamily M regulatory beta subunit 1 [Source:NCBI gene;Acc:395301]	Organismal Systems	Circulatory system	ko04270//Vascular smooth muscle contraction	K04937	GO:0044425//membrane part;GO:0044459//plasma membrane part;GO:0005886//plasma membrane;GO:0008076//voltage-gated potassium channel complex;GO:0031224//intrinsic component of membrane;GO:0043234//protein complex;GO:0005623//cell;GO:0071944//cell periphery;GO:0044464//cell part;GO:1902495//transmembrane transporter complex;GO:0098797//plasma membrane protein complex;GO:0098796//membrane protein com…	GO:0022838//substrate-specific channel activity;GO:0005227//calcium activated cation channel activity;GO:0008324//cation transmembrane transporter activity;GO:0015077//monovalent inorganic cation transmembrane transporter activity;GO:0022891//substrate-specific transmembrane transporter activity;GO:0022892//substrate-specific transporter activity;GO:0022836//gated channel activity;GO:0015267//cha…	GO:0030001//metal ion transport;GO:0098660//inorganic ion transmembrane transport;GO:0034220//ion transmembrane transport;GO:0098662//inorganic cation transmembrane transport;GO:0006811//ion transport;GO:0006812//cation transport;GO:0044765//single-organism transport;GO:0071804//cellular potassium ion transport;GO:0005513//detection of calcium ion;GO:0071805//potassium ion transmembrane transport…
ENSGALT00000098255	ENSGALT00000045908	0.907903796256625	12	4	2	gga-miR-460a-5p|miR-195-x	0.04502701	TMEM144	transmembrane protein 144 [Source:NCBI gene;Acc:422414]	-	-	-	-	GO:0016020//membrane;GO:0031224//intrinsic component of membrane;GO:0016021//integral component of membrane;GO:0044425//membrane part	GO:0022892//substrate-specific transporter activity;GO:0005215//transporter activity;GO:0022857//transmembrane transporter activity;GO:0015144//carbohydrate transmembrane transporter activity;GO:1901476//carbohydrate transporter activity;GO:0022891//substrate-specific transmembrane transporter activity	GO:0044699//single-organism process;GO:0051179//localization;GO:0034219//carbohydrate transmembrane transport;GO:0044765//single-organism transport;GO:0006810//transport;GO:0009987//cellular process;GO:0008643//carbohydrate transport;GO:0044763//single-organism cellular process;GO:0051234//establishment of localization;GO:0055085//transmembrane transport;GO:1902578//single-organism localization;G…
ENSGALT00000098255	ENSGALT00000102010	0.946260909372536	12	2	2	gga-miR-1b-3p|miR-195-x	0.008380952	-	solute carrier family 9 member B2 [Source:NCBI gene;Acc:428776]	-	-	-	-	GO:0031224//intrinsic component of membrane;GO:0044425//membrane part;GO:0016021//integral component of membrane;GO:0016020//membrane	GO:0015078//hydrogen ion transmembrane transporter activity;GO:0008324//cation transmembrane transporter activity;GO:0015075//ion transmembrane transporter activity;GO:0022891//substrate-specific transmembrane transporter activity;GO:0015077//monovalent inorganic cation transmembrane transporter activity;GO:0015299//solute:proton antiporter activity;GO:0022890//inorganic cation transmembrane tran…	GO:0044699//single-organism process;GO:0044763//single-organism cellular process;GO:0030001//metal ion transport;GO:0006812//cation transport;GO:0006811//ion transport;GO:0051234//establishment of localization;GO:0009987//cellular process;GO:1902578//single-organism localization;GO:0044765//single-organism transport;GO:0006810//transport;GO:0015672//monovalent inorganic cation transport;GO:005117…
ENSGALT00000098879	ENSGALT00000023517	0.939810987741678	4	1	1	novel-m0270-5p	0.03174603	-	C-C motif chemokine ligand 26 [Source:NCBI gene;Acc:417534]	-	-	-	-	GO:0005615//extracellular space;GO:0044421//extracellular region part;GO:0005576//extracellular region	GO:0001664//G-protein coupled receptor binding;GO:0005515//protein binding;GO:0008009//chemokine activity;GO:0005102//receptor binding;GO:0005125//cytokine activity;GO:0048020//CCR chemokine receptor binding;GO:0042379//chemokine receptor binding;GO:0005488//binding;GO:0005126//cytokine receptor binding	GO:0043087//regulation of GTPase activity;GO:0043547//positive regulation of GTPase activity;GO:0048583//regulation of response to stimulus;GO:0010647//positive regulation of cell communication;GO:0034097//response to cytokine;GO:0070555//response to interleukin-1;GO:1990266//neutrophil migration;GO:1902531//regulation of intracellular signal transduction;GO:0045937//positive regulation of phosph…
ENSGALT00000098879	ENSGALT00000070141	0.918054546649065	4	1	1	miR-23-x	0.03174603	KRT7	keratin 7 [Source:NCBI gene;Acc:395772]	-	-	-	-	GO:0043228//non-membrane-bounded organelle;GO:0045111//intermediate filament cytoskeleton;GO:0044424//intracellular part;GO:0099513//polymeric cytoskeletal fiber;GO:0043226//organelle;GO:0043229//intracellular organelle;GO:0045095//keratin filament;GO:0044446//intracellular organelle part;GO:0005856//cytoskeleton;GO:0005623//cell;GO:0005882//intermediate filament;GO:0005622//intracellular;GO:0044…	GO:0005198//structural molecule activity	-
ENSGALT00000098879	ENSGALT00000070810	0.964670402025281	4	1	1	novel-m0270-5p	0.03174603	TGFBI	transforming growth factor beta induced [Source:NCBI gene;Acc:395897]	-	-	-	-	GO:0005794//Golgi apparatus;GO:0012505//endomembrane system;GO:0005623//cell;GO:0098791//Golgi subcompartment;GO:0044421//extracellular region part;GO:0044431//Golgi apparatus part;GO:0005737//cytoplasm;GO:0044446//intracellular organelle part;GO:0031012//extracellular matrix;GO:0044444//cytoplasmic part;GO:0043231//intracellular membrane-bounded organelle;GO:0044424//intracellular part;GO:000557…	GO:0044877//macromolecular complex binding;GO:0050840//extracellular matrix binding;GO:0005488//binding;GO:0005515//protein binding;GO:0050839//cell adhesion molecule binding;GO:0032403//protein complex binding;GO:0005178//integrin binding;GO:0005518//collagen binding;GO:0005102//receptor binding	GO:0032501//multicellular organismal process;GO:0008283//cell proliferation;GO:0072359//circulatory system development;GO:0001525//angiogenesis;GO:0022610//biological adhesion;GO:0044707//single-multicellular organism process;GO:0048514//blood vessel morphogenesis;GO:0071840//cellular component organization or biogenesis;GO:0009653//anatomical structure morphogenesis;GO:0001944//vasculature devel…
ENSGALT00000098879	ENSGALT00000092964	0.919154149631832	4	1	1	novel-m0219-3p	0.03174603	-	-	-	-	-	-	GO:0043234//protein complex;GO:0005581//collagen trimer;GO:0032991//macromolecular complex	GO:0005201//extracellular matrix structural constituent;GO:0005198//structural molecule activity	-
ENSGALT00000098879	ENSGALT00000093149	0.955400812656885	4	1	1	novel-m0270-5p	0.03174603	SPON2	spondin 2 [Source:NCBI gene;Acc:422905]	-	-	-	-	GO:0044421//extracellular region part;GO:0031012//extracellular matrix;GO:0005576//extracellular region;GO:0005615//extracellular space	GO:0097367//carbohydrate derivative binding;GO:0005488//binding;GO:0003823//antigen binding;GO:0001530//lipopolysaccharide binding;GO:0008289//lipid binding	GO:0002376//immune system process;GO:0061081//positive regulation of myeloid leukocyte cytokine production involved in immune response;GO:0044765//single-organism transport;GO:0048584//positive regulation of response to stimulus;GO:0002448//mast cell mediated immunity;GO:0001817//regulation of cytokine production;GO:0001819//positive regulation of cytokine production;GO:0050778//positive regulati…
ENSGALT00000101064	ENSGALT00000004041	0.930399493713295	5	1	1	gga-miR-135a-5p	0.03968254	GPR133	adhesion G protein-coupled receptor D1 [Source:NCBI gene;Acc:416803]	-	-	-	-	GO:0044464//cell part;GO:0005887//integral component of plasma membrane;GO:0044425//membrane part;GO:0005623//cell;GO:0016021//integral component of membrane;GO:0044459//plasma membrane part;GO:0071944//cell periphery;GO:0031226//intrinsic component of plasma membrane;GO:0016020//membrane;GO:0031224//intrinsic component of membrane;GO:0005886//plasma membrane	GO:0004872//receptor activity;GO:0099600//transmembrane receptor activity;GO:0038023//signaling receptor activity;GO:0004930//G-protein coupled receptor activity;GO:0004888//transmembrane signaling receptor activity;GO:0060089//molecular transducer activity;GO:0004871//signal transducer activity	GO:0050789//regulation of biological process;GO:0007154//cell communication;GO:0007165//signal transduction;GO:0044763//single-organism cellular process;GO:0007186//G-protein coupled receptor signaling pathway;GO:0007187//G-protein coupled receptor signaling pathway, coupled to cyclic nucleotide second messenger;GO:0007188//adenylate cyclase-modulating G-protein coupled receptor signaling pathway…
ENSGALT00000101064	ENSGALT00000022669	0.941474389471402	5	1	1	novel-m0275-3p	0.03968254	VNN1	vanin 1 [Source:NCBI gene;Acc:421702]	Metabolism	Metabolism of cofactors and vitamins	ko00770//Pantothenate and CoA biosynthesis	K08069	-	GO:0016811//hydrolase activity, acting on carbon-nitrogen (but not peptide) bonds, in linear amides;GO:0016810//hydrolase activity, acting on carbon-nitrogen (but not peptide) bonds;GO:0003824//catalytic activity;GO:0016787//hydrolase activity	GO:0008152//metabolic process;GO:0006807//nitrogen compound metabolic process
ENSGALT00000101064	ENSGALT00000050491	0.942081292333572	5	1	1	gga-miR-135a-5p	0.03968254	GPR133	adhesion G protein-coupled receptor D1 [Source:NCBI gene;Acc:416803]	-	-	-	-	GO:0044425//membrane part;GO:0016021//integral component of membrane;GO:0016020//membrane;GO:0031224//intrinsic component of membrane	GO:0099600//transmembrane receptor activity;GO:0060089//molecular transducer activity;GO:0004888//transmembrane signaling receptor activity;GO:0004930//G-protein coupled receptor activity;GO:0038023//signaling receptor activity;GO:0004871//signal transducer activity;GO:0004872//receptor activity	GO:0044763//single-organism cellular process;GO:0007166//cell surface receptor signaling pathway;GO:0050896//response to stimulus;GO:0051716//cellular response to stimulus;GO:0023052//signaling;GO:0007165//signal transduction;GO:0065007//biological regulation;GO:0009987//cellular process;GO:0007154//cell communication;GO:0044699//single-organism process;GO:0050789//regulation of biological proces…
ENSGALT00000101064	ENSGALT00000089896	0.914101914001282	5	1	1	miR-301-y	0.03968254	MYLK	myosin light chain kinase [Source:NCBI gene;Acc:396445]	Environmental Information Processing;Cellular Processes;Organismal Systems	Cell motility;Cellular community - eukaryotes;Circulatory system;Signal transduction	ko04810//Regulation of actin cytoskeleton;ko04510//Focal adhesion;ko04020//Calcium signaling pathway;ko04371//Apelin signaling pathway;ko04270//Vascular smooth muscle contraction	K00907	GO:0071944//cell periphery;GO:0032432//actin filament bundle;GO:0031252//cell leading edge;GO:0032154//cleavage furrow;GO:0005856//cytoskeleton;GO:0043228//non-membrane-bounded organelle;GO:0044422//organelle part;GO:0005737//cytoplasm;GO:0005622//intracellular;GO:0043229//intracellular organelle;GO:0044424//intracellular part;GO:0044446//intracellular organelle part;GO:0009986//cell surface;GO:0…	GO:0043168//anion binding;GO:0016772//transferase activity, transferring phosphorus-containing groups;GO:0032559//adenyl ribonucleotide binding;GO:0004672//protein kinase activity;GO:0097159//organic cyclic compound binding;GO:0043167//ion binding;GO:0004687//myosin light chain kinase activity;GO:0017076//purine nucleotide binding;GO:0032549//ribonucleoside binding;GO:0003824//catalytic activity;…	GO:0044237//cellular metabolic process;GO:0051928//positive regulation of calcium ion transport;GO:0048583//regulation of response to stimulus;GO:0032060//bleb assembly;GO:0010959//regulation of metal ion transport;GO:0071840//cellular component organization or biogenesis;GO:0030031//cell projection assembly;GO:0051272//positive regulation of cellular component movement;GO:0009653//anatomical str…
ENSGALT00000101064	ENSGALT00000092964	0.956424659134118	5	1	1	novel-m0219-3p	0.03968254	-	-	-	-	-	-	GO:0043234//protein complex;GO:0005581//collagen trimer;GO:0032991//macromolecular complex	GO:0005201//extracellular matrix structural constituent;GO:0005198//structural molecule activity	-
ENSGALT00000101064	ENSGALT00000102159	0.943941059314539	5	2	2	miR-301-y|novel-m0219-3p	0.001269841	TFPI2	tissue factor pathway inhibitor 2 [Source:NCBI gene;Acc:420561]	-	-	-	-	GO:0005576//extracellular region	GO:0004857//enzyme inhibitor activity;GO:0098772//molecular function regulator;GO:0030414//peptidase inhibitor activity;GO:0004866//endopeptidase inhibitor activity;GO:0061134//peptidase regulator activity;GO:0061135//endopeptidase regulator activity;GO:0004867//serine-type endopeptidase inhibitor activity;GO:0030234//enzyme regulator activity	GO:0048523//negative regulation of cellular process;GO:0060255//regulation of macromolecule metabolic process;GO:0051346//negative regulation of hydrolase activity;GO:0065009//regulation of molecular function;GO:0032269//negative regulation of cellular protein metabolic process;GO:0080090//regulation of primary metabolic process;GO:0030162//regulation of proteolysis;GO:0031323//regulation of cell…
ENSGALT00000101578	ENSGALT00000090332	0.927274069776425	2	1	1	gga-miR-200a-3p	0.01587302	PDCD4	programmed cell death 4 [Source:NCBI gene;Acc:374191]	-	-	-	-	-	-	GO:0080090//regulation of primary metabolic process;GO:0031326//regulation of cellular biosynthetic process;GO:1903507//negative regulation of nucleic acid-templated transcription;GO:0051171//regulation of nitrogen compound metabolic process;GO:0009890//negative regulation of biosynthetic process;GO:0010556//regulation of macromolecule biosynthetic process;GO:0009892//negative regulation of metab…
ENSGALT00000102136	ENSGALT00000057472	0.948077738505203	1	1	1	miR-7192-x	0.007936508	ANGPT1	angiopoietin 1 [Source:NCBI gene;Acc:395129]	Environmental Information Processing	Signal transduction	ko04010//MAPK signaling pathway	K05465	GO:0016020//membrane;GO:0042995//cell projection;GO:0098589//membrane region;GO:0005615//extracellular space;GO:0005576//extracellular region;GO:0044421//extracellular region part;GO:0044464//cell part;GO:0098805//whole membrane;GO:0098857//membrane microdomain;GO:0045121//membrane raft;GO:0071944//cell periphery;GO:0005902//microvillus;GO:0098858//actin-based cell projection;GO:0044425//membrane…	GO:0005102//receptor binding;GO:0019901//protein kinase binding;GO:0019899//enzyme binding;GO:1990782//protein tyrosine kinase binding;GO:0005488//binding;GO:0005515//protein binding;GO:0030971//receptor tyrosine kinase binding;GO:0019900//kinase binding	GO:1903533//regulation of protein targeting;GO:0006807//nitrogen compound metabolic process;GO:0044249//cellular biosynthetic process;GO:0001934//positive regulation of protein phosphorylation;GO:0007165//signal transduction;GO:0030202//heparin metabolic process;GO:1901215//negative regulation of neuron death;GO:0010604//positive regulation of macromolecule metabolic process;GO:0022610//biologica…
ENSGALT00000102172	ENSGALT00000009591	0.985628015650157	8	3	2	gga-miR-460a-5p|novel-m0080-3p	0.01032258	SEC61A1	Sec61 translocon alpha 1 subunit [Source:NCBI gene;Acc:416023]	Genetic Information Processing;Cellular Processes	Transport and catabolism;Folding, sorting and degradation	ko04141//Protein processing in endoplasmic reticulum;ko04145//Phagosome;ko03060//Protein export	K10956	GO:0031224//intrinsic component of membrane;GO:0005789//endoplasmic reticulum membrane;GO:0031090//organelle membrane;GO:0071256//translocon complex;GO:0043229//intracellular organelle;GO:0030867//rough endoplasmic reticulum membrane;GO:0005623//cell;GO:0032991//macromolecular complex;GO:0005737//cytoplasm;GO:0012505//endomembrane system;GO:0042175//nuclear outer membrane-endoplasmic reticulum me…	GO:0022857//transmembrane transporter activity;GO:0015267//channel activity;GO:0008320//protein transmembrane transporter activity;GO:0043022//ribosome binding;GO:0022891//substrate-specific transmembrane transporter activity;GO:0046873//metal ion transmembrane transporter activity;GO:0005048//signal sequence binding;GO:0015085//calcium ion transmembrane transporter activity;GO:0005216//ion chann…	GO:0039019//pronephric nephron development;GO:0044765//single-organism transport;GO:0072657//protein localization to membrane;GO:0006616//SRP-dependent cotranslational protein targeting to membrane, translocation;GO:0006812//cation transport;GO:0055085//transmembrane transport;GO:0015031//protein transport;GO:0090150//establishment of protein localization to membrane;GO:0070588//calcium ion trans…
ENSGALT00000102172	ENSGALT00000045908	0.973746497348664	8	4	2	gga-miR-460a-5p|miR-195-x	0.01997797	TMEM144	transmembrane protein 144 [Source:NCBI gene;Acc:422414]	-	-	-	-	GO:0016020//membrane;GO:0031224//intrinsic component of membrane;GO:0016021//integral component of membrane;GO:0044425//membrane part	GO:0022892//substrate-specific transporter activity;GO:0005215//transporter activity;GO:0022857//transmembrane transporter activity;GO:0015144//carbohydrate transmembrane transporter activity;GO:1901476//carbohydrate transporter activity;GO:0022891//substrate-specific transmembrane transporter activity	GO:0044699//single-organism process;GO:0051179//localization;GO:0034219//carbohydrate transmembrane transport;GO:0044765//single-organism transport;GO:0006810//transport;GO:0009987//cellular process;GO:0008643//carbohydrate transport;GO:0044763//single-organism cellular process;GO:0051234//establishment of localization;GO:0055085//transmembrane transport;GO:1902578//single-organism localization;G…
ENSGALT00000102879	ENSGALT00000004041	0.915177281775372	2	1	1	gga-miR-135a-5p	0.01587302	GPR133	adhesion G protein-coupled receptor D1 [Source:NCBI gene;Acc:416803]	-	-	-	-	GO:0044464//cell part;GO:0005887//integral component of plasma membrane;GO:0044425//membrane part;GO:0005623//cell;GO:0016021//integral component of membrane;GO:0044459//plasma membrane part;GO:0071944//cell periphery;GO:0031226//intrinsic component of plasma membrane;GO:0016020//membrane;GO:0031224//intrinsic component of membrane;GO:0005886//plasma membrane	GO:0004872//receptor activity;GO:0099600//transmembrane receptor activity;GO:0038023//signaling receptor activity;GO:0004930//G-protein coupled receptor activity;GO:0004888//transmembrane signaling receptor activity;GO:0060089//molecular transducer activity;GO:0004871//signal transducer activity	GO:0050789//regulation of biological process;GO:0007154//cell communication;GO:0007165//signal transduction;GO:0044763//single-organism cellular process;GO:0007186//G-protein coupled receptor signaling pathway;GO:0007187//G-protein coupled receptor signaling pathway, coupled to cyclic nucleotide second messenger;GO:0007188//adenylate cyclase-modulating G-protein coupled receptor signaling pathway…
ENSGALT00000102879	ENSGALT00000036427	0.912404567530899	2	3	1	gga-miR-135a-5p	0.0472381	TMEM123	transmembrane protein 123 [Source:NCBI gene;Acc:418984]	-	-	-	-	GO:0005622//intracellular;GO:0009897//external side of plasma membrane;GO:0005623//cell;GO:0044444//cytoplasmic part;GO:0044459//plasma membrane part;GO:0009986//cell surface;GO:0043226//organelle;GO:0016020//membrane;GO:0016021//integral component of membrane;GO:0031982//vesicle;GO:0031410//cytoplasmic vesicle;GO:0098552//side of membrane;GO:0071944//cell periphery;GO:0031224//intrinsic componen…	-	GO:0008219//cell death;GO:0009987//cellular process;GO:0070267//oncosis;GO:0070265//necrotic cell death;GO:0065007//biological regulation;GO:0008361//regulation of cell size;GO:0045793//positive regulation of cell size;GO:0044699//single-organism process;GO:0032535//regulation of cellular component size;GO:0044763//single-organism cellular process;GO:0016043//cellular component organization;GO:00…
ENSGALT00000102879	ENSGALT00000044685	0.916123341285555	2	2	1	gga-miR-135a-5p	0.03161905	CLDN1	claudin 1 [Source:NCBI gene;Acc:424910]	Environmental Information Processing;Cellular Processes	Signaling molecules and interaction;Cellular community - eukaryotes	ko04530//Tight junction;ko04514//Cell adhesion molecules (CAMs)	K06087	GO:0016323//basolateral plasma membrane;GO:0016324//apical plasma membrane;GO:0005911//cell-cell junction;GO:0005886//plasma membrane;GO:0070160//occluding junction;GO:0005887//integral component of plasma membrane;GO:0071944//cell periphery;GO:0016021//integral component of membrane;GO:0098805//whole membrane;GO:0098589//membrane region;GO:0044459//plasma membrane part;GO:0098590//plasma membran…	GO:0005515//protein binding;GO:0004872//receptor activity;GO:0005488//binding;GO:0001618//virus receptor activity;GO:0060089//molecular transducer activity;GO:0005198//structural molecule activity;GO:0042802//identical protein binding	GO:0044764//multi-organism cellular process;GO:0046718//viral entry into host cell;GO:0044409//entry into host;GO:0048513//animal organ development;GO:0044085//cellular component biogenesis;GO:0022607//cellular component assembly;GO:0051259//protein oligomerization;GO:0007275//multicellular organism development;GO:0044763//single-organism cellular process;GO:0070830//bicellular tight junction ass…
ENSGALT00000102879	ENSGALT00000050491	0.956000176155113	2	1	1	gga-miR-135a-5p	0.01587302	GPR133	adhesion G protein-coupled receptor D1 [Source:NCBI gene;Acc:416803]	-	-	-	-	GO:0044425//membrane part;GO:0016021//integral component of membrane;GO:0016020//membrane;GO:0031224//intrinsic component of membrane	GO:0099600//transmembrane receptor activity;GO:0060089//molecular transducer activity;GO:0004888//transmembrane signaling receptor activity;GO:0004930//G-protein coupled receptor activity;GO:0038023//signaling receptor activity;GO:0004871//signal transducer activity;GO:0004872//receptor activity	GO:0044763//single-organism cellular process;GO:0007166//cell surface receptor signaling pathway;GO:0050896//response to stimulus;GO:0051716//cellular response to stimulus;GO:0023052//signaling;GO:0007165//signal transduction;GO:0065007//biological regulation;GO:0009987//cellular process;GO:0007154//cell communication;GO:0044699//single-organism process;GO:0050789//regulation of biological proces…
ENSGALT00000103533	ENSGALT00000050491	0.92083925941765	4	1	1	gga-miR-135a-5p	0.03174603	GPR133	adhesion G protein-coupled receptor D1 [Source:NCBI gene;Acc:416803]	-	-	-	-	GO:0044425//membrane part;GO:0016021//integral component of membrane;GO:0016020//membrane;GO:0031224//intrinsic component of membrane	GO:0099600//transmembrane receptor activity;GO:0060089//molecular transducer activity;GO:0004888//transmembrane signaling receptor activity;GO:0004930//G-protein coupled receptor activity;GO:0038023//signaling receptor activity;GO:0004871//signal transducer activity;GO:0004872//receptor activity	GO:0044763//single-organism cellular process;GO:0007166//cell surface receptor signaling pathway;GO:0050896//response to stimulus;GO:0051716//cellular response to stimulus;GO:0023052//signaling;GO:0007165//signal transduction;GO:0065007//biological regulation;GO:0009987//cellular process;GO:0007154//cell communication;GO:0044699//single-organism process;GO:0050789//regulation of biological proces…
ENSGALT00000103533	ENSGALT00000090491	0.944494175271136	4	4	2	gga-miR-135a-5p|novel-m0270-5p	0.004473418	CLASP1	cytoplasmic linker associated protein 1 [Source:NCBI gene;Acc:429042]	-	-	-	-	GO:0005622//intracellular;GO:0043229//intracellular organelle;GO:0044444//cytoplasmic part;GO:0044422//organelle part;GO:0043226//organelle;GO:0005737//cytoplasm;GO:0005623//cell;GO:0005874//microtubule;GO:0044424//intracellular part;GO:0044464//cell part;GO:0005828//kinetochore microtubule;GO:0043232//intracellular non-membrane-bounded organelle;GO:0043228//non-membrane-bounded organelle;GO:0099…	GO:0043515//kinetochore binding;GO:0032403//protein complex binding;GO:0008092//cytoskeletal protein binding;GO:0015631//tubulin binding;GO:0044877//macromolecular complex binding;GO:0008017//microtubule binding;GO:0051010//microtubule plus-end binding;GO:0005488//binding;GO:0005515//protein binding	-
ENSGALT00000103568	ENSGALT00000024844	0.960676881413054	5	1	1	miR-132-y	0.03968254	EPHA3	EPH receptor A3 [Source:NCBI gene;Acc:396402]	-	-	-	-	GO:0044459//plasma membrane part;GO:0005622//intracellular;GO:0044444//cytoplasmic part;GO:0005737//cytoplasm;GO:0031226//intrinsic component of plasma membrane;GO:0097458//neuron part;GO:0031224//intrinsic component of membrane;GO:0043231//intracellular membrane-bounded organelle;GO:0043226//organelle;GO:0044424//intracellular part;GO:0044425//membrane part;GO:0005887//integral component of plas…	GO:0016772//transferase activity, transferring phosphorus-containing groups;GO:0004872//receptor activity;GO:0032550//purine ribonucleoside binding;GO:0003824//catalytic activity;GO:0032555//purine ribonucleotide binding;GO:0005488//binding;GO:0004888//transmembrane signaling receptor activity;GO:0005524//ATP binding;GO:0038023//signaling receptor activity;GO:0099600//transmembrane receptor activ…	GO:1904375//regulation of protein localization to cell periphery;GO:0051128//regulation of cellular component organization;GO:1903729//regulation of plasma membrane organization;GO:0009653//anatomical structure morphogenesis;GO:0048731//system development;GO:1903391//regulation of adherens junction organization;GO:0006464//cellular protein modification process;GO:0048858//cell projection morphoge…
ENSGALT00000103568	ENSGALT00000095829	0.966820111696838	5	6	2	gga-miR-146b-5p|miR-132-y	0.01784112	CO6	potassium calcium-activated channel subfamily M regulatory beta subunit 1 [Source:NCBI gene;Acc:395301]	Organismal Systems	Circulatory system	ko04270//Vascular smooth muscle contraction	K04937	GO:0044425//membrane part;GO:0044459//plasma membrane part;GO:0005886//plasma membrane;GO:0008076//voltage-gated potassium channel complex;GO:0031224//intrinsic component of membrane;GO:0043234//protein complex;GO:0005623//cell;GO:0071944//cell periphery;GO:0044464//cell part;GO:1902495//transmembrane transporter complex;GO:0098797//plasma membrane protein complex;GO:0098796//membrane protein com…	GO:0022838//substrate-specific channel activity;GO:0005227//calcium activated cation channel activity;GO:0008324//cation transmembrane transporter activity;GO:0015077//monovalent inorganic cation transmembrane transporter activity;GO:0022891//substrate-specific transmembrane transporter activity;GO:0022892//substrate-specific transporter activity;GO:0022836//gated channel activity;GO:0015267//cha…	GO:0030001//metal ion transport;GO:0098660//inorganic ion transmembrane transport;GO:0034220//ion transmembrane transport;GO:0098662//inorganic cation transmembrane transport;GO:0006811//ion transport;GO:0006812//cation transport;GO:0044765//single-organism transport;GO:0071804//cellular potassium ion transport;GO:0005513//detection of calcium ion;GO:0071805//potassium ion transmembrane transport…
ENSGALT00000105388	ENSGALT00000001571	0.930847798999766	1	2	1	gga-miR-6582-5p	0.01587302	-	caspase 1 [Source:NCBI gene;Acc:395764]	Cellular Processes;Organismal Systems;Human Diseases	Infectious diseases;Immune system;Cell growth and death	ko04621//NOD-like receptor signaling pathway;ko04217//Necroptosis;ko04625//C-type lectin receptor signaling pathway;ko05164//Influenza A;ko05132//Salmonella infection;ko04623//Cytosolic DNA-sensing pathway	K01370	-	GO:0004175//endopeptidase activity;GO:0004197//cysteine-type endopeptidase activity;GO:0008234//cysteine-type peptidase activity;GO:0003824//catalytic activity;GO:0008233//peptidase activity;GO:0016787//hydrolase activity;GO:0070011//peptidase activity, acting on L-amino acid peptides	GO:0044238//primary metabolic process;GO:0008152//metabolic process;GO:0071704//organic substance metabolic process;GO:0019538//protein metabolic process;GO:0065007//biological regulation;GO:0042981//regulation of apoptotic process;GO:0043170//macromolecule metabolic process;GO:0006508//proteolysis;GO:0050794//regulation of cellular process;GO:0050789//regulation of biological process;GO:0010941/…
ENSGALT00000105388	ENSGALT00000011695	0.913142973416813	1	4	1	gga-miR-6582-5p	0.03174603	OSTN	osteocrin [Source:NCBI gene;Acc:424907]	-	-	-	-	-	-	-
ENSGALT00000105388	ENSGALT00000098508	0.949889796554756	1	1	1	gga-miR-6582-5p	0.007936508	SLA	Src like adaptor [Source:NCBI gene;Acc:378908]	-	-	-	-	-	GO:0005070//SH3/SH2 adaptor activity;GO:0060090//binding, bridging;GO:0005515//protein binding;GO:0005488//binding;GO:0030674//protein binding, bridging;GO:0035591//signaling adaptor activity	GO:0010646//regulation of cell communication;GO:0048583//regulation of response to stimulus;GO:0009966//regulation of signal transduction;GO:0065007//biological regulation;GO:0023051//regulation of signaling;GO:0050794//regulation of cellular process;GO:0050789//regulation of biological process
ENSGALT00000106163	ENSGALT00000011799	0.948441217276521	1	3	1	novel-m0289-5p	0.02380952	SYNPR	synaptoporin [Source:NCBI gene;Acc:396359]	-	-	-	-	GO:0005622//intracellular;GO:0044425//membrane part;GO:0005737//cytoplasm;GO:0043231//intracellular membrane-bounded organelle;GO:0016021//integral component of membrane;GO:0070382//exocytic vesicle;GO:0045202//synapse;GO:0044444//cytoplasmic part;GO:0031410//cytoplasmic vesicle;GO:0099503//secretory vesicle;GO:0031224//intrinsic component of membrane;GO:0043229//intracellular organelle;GO:001602…	-	-
ENSGALT00000106163	ENSGALT00000044685	0.927896683322909	1	2	1	novel-m0289-5p	0.01587302	CLDN1	claudin 1 [Source:NCBI gene;Acc:424910]	Environmental Information Processing;Cellular Processes	Signaling molecules and interaction;Cellular community - eukaryotes	ko04530//Tight junction;ko04514//Cell adhesion molecules (CAMs)	K06087	GO:0016323//basolateral plasma membrane;GO:0016324//apical plasma membrane;GO:0005911//cell-cell junction;GO:0005886//plasma membrane;GO:0070160//occluding junction;GO:0005887//integral component of plasma membrane;GO:0071944//cell periphery;GO:0016021//integral component of membrane;GO:0098805//whole membrane;GO:0098589//membrane region;GO:0044459//plasma membrane part;GO:0098590//plasma membran…	GO:0005515//protein binding;GO:0004872//receptor activity;GO:0005488//binding;GO:0001618//virus receptor activity;GO:0060089//molecular transducer activity;GO:0005198//structural molecule activity;GO:0042802//identical protein binding	GO:0044764//multi-organism cellular process;GO:0046718//viral entry into host cell;GO:0044409//entry into host;GO:0048513//animal organ development;GO:0044085//cellular component biogenesis;GO:0022607//cellular component assembly;GO:0051259//protein oligomerization;GO:0007275//multicellular organism development;GO:0044763//single-organism cellular process;GO:0070830//bicellular tight junction ass…
ENSGALT00000106163	ENSGALT00000106558	0.927179801278591	1	2	1	novel-m0289-5p	0.01587302	JAM3	junctional adhesion molecule 3 [Source:NCBI gene;Acc:419736]	Cellular Processes;Environmental Information Processing	Signaling molecules and interaction;Cellular community - eukaryotes	ko04530//Tight junction;ko04514//Cell adhesion molecules (CAMs)	K06785	-	-	-
ENSGALT00000106418	ENSGALT00000106558	0.921954920289109	2	2	1	novel-m0289-5p	0.03161905	JAM3	junctional adhesion molecule 3 [Source:NCBI gene;Acc:419736]	Cellular Processes;Environmental Information Processing	Signaling molecules and interaction;Cellular community - eukaryotes	ko04530//Tight junction;ko04514//Cell adhesion molecules (CAMs)	K06785	-	-	-
ENSGALT00000107292	ENSGALT00000059836	0.974368233114175	2	3	1	novel-m0270-5p	0.0472381	WNT2B	Wnt family member 2B [Source:NCBI gene;Acc:374243]	Organismal Systems;Environmental Information Processing	Endocrine system;Signal transduction	ko04150//mTOR signaling pathway;ko04310//Wnt signaling pathway;ko04916//Melanogenesis	K00182	GO:0043226//organelle;GO:0005622//intracellular;GO:0043229//intracellular organelle;GO:0005623//cell;GO:0005615//extracellular space;GO:0043231//intracellular membrane-bounded organelle;GO:0044424//intracellular part;GO:0044421//extracellular region part;GO:0044464//cell part;GO:0043227//membrane-bounded organelle;GO:0005576//extracellular region	GO:0005515//protein binding;GO:0005488//binding;GO:0005102//receptor binding;GO:0005109//frizzled binding;GO:0001664//G-protein coupled receptor binding	GO:0008283//cell proliferation;GO:0007267//cell-cell signaling;GO:0051216//cartilage development;GO:0048518//positive regulation of biological process;GO:0051094//positive regulation of developmental process;GO:0007548//sex differentiation;GO:0050793//regulation of developmental process;GO:0051239//regulation of multicellular organismal process;GO:0009605//response to external stimulus;GO:0022414…
ENSGALT00000107321	ENSGALT00000030620	0.948845656241999	6	1	1	gga-miR-6615-5p	0.04761905	EMP1	epithelial membrane protein 1 [Source:NCBI gene;Acc:417964]	-	-	-	-	GO:0071944//cell periphery;GO:0044464//cell part;GO:0031224//intrinsic component of membrane;GO:0044425//membrane part;GO:0016021//integral component of membrane;GO:0005623//cell;GO:0005886//plasma membrane;GO:0016020//membrane	-	GO:0016043//cellular component organization;GO:0030030//cell projection organization;GO:0030031//cell projection assembly;GO:0016265//death;GO:0008219//cell death;GO:0040007//growth;GO:0022607//cellular component assembly;GO:0044085//cellular component biogenesis;GO:0016049//cell growth;GO:0071840//cellular component organization or biogenesis;GO:0032060//bleb assembly;GO:0044763//single-organism…
ENSGALT00000107321	ENSGALT00000044247	0.93894483625564	6	1	1	novel-m0134-3p	0.04761905	PCBP4	poly(rC)-binding protein 4-like [Source:NCBI gene;Acc:100859674]	-	-	-	-	GO:0005622//intracellular;GO:0005737//cytoplasm;GO:0005623//cell;GO:0005829//cytosol;GO:0044464//cell part;GO:0044424//intracellular part;GO:0044444//cytoplasmic part	GO:0003723//RNA binding;GO:0005488//binding;GO:0044822//poly(A) RNA binding;GO:0003676//nucleic acid binding;GO:0003730//mRNA 3'-UTR binding;GO:1901363//heterocyclic compound binding;GO:0097159//organic cyclic compound binding;GO:0003729//mRNA binding	GO:0050789//regulation of biological process;GO:0019222//regulation of metabolic process;GO:0060255//regulation of macromolecule metabolic process;GO:0065007//biological regulation;GO:0065008//regulation of biological quality;GO:0043487//regulation of RNA stability;GO:0010608//posttranscriptional regulation of gene expression;GO:0043488//regulation of mRNA stability;GO:0010468//regulation of gene…
ENSGALT00000107630	ENSGALT00000011695	0.942900114550774	1	4	1	gga-miR-6582-5p	0.03174603	OSTN	osteocrin [Source:NCBI gene;Acc:424907]	-	-	-	-	-	-	-
ENSGALT00000107630	ENSGALT00000034383	0.946819088354617	1	1	1	gga-miR-6582-5p	0.007936508	EFHD1	EF-hand domain family member D1 [Source:NCBI gene;Acc:424741]	-	-	-	-	GO:0043227//membrane-bounded organelle;GO:0044424//intracellular part;GO:0043231//intracellular membrane-bounded organelle;GO:0031090//organelle membrane;GO:0005622//intracellular;GO:0044444//cytoplasmic part;GO:0031975//envelope;GO:0005740//mitochondrial envelope;GO:0016020//membrane;GO:0019866//organelle inner membrane;GO:0043229//intracellular organelle;GO:0031966//mitochondrial membrane;GO:00…	GO:0046872//metal ion binding;GO:0043167//ion binding;GO:0005509//calcium ion binding;GO:0043169//cation binding;GO:0005488//binding	GO:0050789//regulation of biological process;GO:0009987//cellular process;GO:1900069//regulation of cellular hyperosmotic salinity response;GO:0044767//single-organism developmental process;GO:0031175//neuron projection development;GO:0044707//single-multicellular organism process;GO:0047484//regulation of response to osmotic stress;GO:0071840//cellular component organization or biogenesis;GO:002…
ENSGALT00000107630	ENSGALT00000090491	0.925268920045192	1	4	1	gga-miR-6582-5p	0.03174603	CLASP1	cytoplasmic linker associated protein 1 [Source:NCBI gene;Acc:429042]	-	-	-	-	GO:0005622//intracellular;GO:0043229//intracellular organelle;GO:0044444//cytoplasmic part;GO:0044422//organelle part;GO:0043226//organelle;GO:0005737//cytoplasm;GO:0005623//cell;GO:0005874//microtubule;GO:0044424//intracellular part;GO:0044464//cell part;GO:0005828//kinetochore microtubule;GO:0043232//intracellular non-membrane-bounded organelle;GO:0043228//non-membrane-bounded organelle;GO:0099…	GO:0043515//kinetochore binding;GO:0032403//protein complex binding;GO:0008092//cytoskeletal protein binding;GO:0015631//tubulin binding;GO:0044877//macromolecular complex binding;GO:0008017//microtubule binding;GO:0051010//microtubule plus-end binding;GO:0005488//binding;GO:0005515//protein binding	-
ENSGALT00000107803	ENSGALT00000094199	0.945208496715479	1	3	1	gga-miR-128-1-5p	0.02380952	EHD2	EH domain containing 2 [Source:NCBI gene;Acc:107049991]	Cellular Processes	Transport and catabolism	ko04144//Endocytosis	K12469	GO:0071944//cell periphery;GO:0015630//microtubule cytoskeleton;GO:0043232//intracellular non-membrane-bounded organelle;GO:0005576//extracellular region;GO:0045121//membrane raft;GO:0005623//cell;GO:0043228//non-membrane-bounded organelle;GO:0043229//intracellular organelle;GO:0055037//recycling endosome;GO:0010008//endosome membrane;GO:0044440//endosomal part;GO:0044464//cell part;GO:0043226//o…	GO:0005488//binding;GO:0042802//identical protein binding;GO:0000166//nucleotide binding;GO:0032550//purine ribonucleoside binding;GO:0032555//purine ribonucleotide binding;GO:1901363//heterocyclic compound binding;GO:0043168//anion binding;GO:0019001//guanyl nucleotide binding;GO:0032561//guanyl ribonucleotide binding;GO:0005525//GTP binding;GO:0005515//protein binding;GO:0036094//small molecule…	GO:0051234//establishment of localization;GO:0050794//regulation of cellular process;GO:0051155//positive regulation of striated muscle cell differentiation;GO:0032879//regulation of localization;GO:0060341//regulation of cellular localization;GO:0006810//transport;GO:0097320//membrane tubulation;GO:0032388//positive regulation of intracellular transport;GO:0006897//endocytosis;GO:0051049//regula…
TCONS_00001664	ENSGALT00000052453	0.983852476306865	9	4	2	gga-miR-146a-3p|novel-m0185-5p	0.02540182	-	histone cluster 1 H3 family member a [Source:NCBI gene;Acc:768333]	-	-	-	-	GO:0000785//chromatin;GO:0000786//nucleosome;GO:0044464//cell part;GO:0005694//chromosome;GO:0043234//protein complex;GO:0043231//intracellular membrane-bounded organelle;GO:0043228//non-membrane-bounded organelle;GO:0044427//chromosomal part;GO:0044446//intracellular organelle part;GO:0043229//intracellular organelle;GO:0043226//organelle;GO:0044424//intracellular part;GO:0005623//cell;GO:003299…	GO:0043566//structure-specific DNA binding;GO:0003676//nucleic acid binding;GO:0003682//chromatin binding;GO:0031490//chromatin DNA binding;GO:0005488//binding;GO:0046983//protein dimerization activity;GO:0005515//protein binding;GO:0031492//nucleosomal DNA binding;GO:1901363//heterocyclic compound binding;GO:0003677//DNA binding;GO:0032403//protein complex binding;GO:0031491//nucleosome binding;…	-
TCONS_00001977	ENSGALT00000072351	0.914558059344955	1	5	1	novel-m0270-5p	0.03968254	MGAT3	mannosyl (beta-1,4-)-glycoprotein beta-1,4-N-acetylglucosaminyltransferase [Source:NCBI gene;Acc:418013]	Metabolism	Glycan biosynthesis and metabolism;Global and overview maps	ko01100//Metabolic pathways;ko00510//N-Glycan biosynthesis	K00737	GO:0016020//membrane	GO:0003824//catalytic activity;GO:0016758//transferase activity, transferring hexosyl groups;GO:0016757//transferase activity, transferring glycosyl groups;GO:0016740//transferase activity;GO:0003830//beta-1,4-mannosylglycoprotein 4-beta-N-acetylglucosaminyltransferase activity;GO:0008194//UDP-glycosyltransferase activity;GO:0008375//acetylglucosaminyltransferase activity	GO:1901137//carbohydrate derivative biosynthetic process;GO:0051179//localization;GO:0044260//cellular macromolecule metabolic process;GO:0044267//cellular protein metabolic process;GO:0032879//regulation of localization;GO:0006464//cellular protein modification process;GO:0043412//macromolecule modification;GO:0044249//cellular biosynthetic process;GO:0008104//protein localization;GO:0071704//or…
TCONS_00003835	ENSGALT00000043224	0.979880101812085	9	2	2	gga-miR-200a-3p|gga-miR-6615-3p	0.004571429	-	histone cluster 1, H2B-VII-like 2 [Source:NCBI gene;Acc:770188]	-	-	-	-	GO:0043228//non-membrane-bounded organelle;GO:0043234//protein complex;GO:0043232//intracellular non-membrane-bounded organelle;GO:0044427//chromosomal part;GO:0032993//protein-DNA complex;GO:0044815//DNA packaging complex;GO:0044464//cell part;GO:0005694//chromosome;GO:0005634//nucleus;GO:0005623//cell;GO:0000786//nucleosome;GO:0000785//chromatin;GO:0005622//intracellular;GO:0044446//intracellul…	GO:0046982//protein heterodimerization activity;GO:0003676//nucleic acid binding;GO:1901363//heterocyclic compound binding;GO:0005488//binding;GO:0097159//organic cyclic compound binding;GO:0005515//protein binding;GO:0046983//protein dimerization activity;GO:0003677//DNA binding	GO:0006333//chromatin assembly or disassembly;GO:0009987//cellular process;GO:0051276//chromosome organization;GO:0006461//protein complex assembly;GO:0071103//DNA conformation change;GO:0070271//protein complex biogenesis;GO:0006323//DNA packaging;GO:0006334//nucleosome assembly;GO:0065003//macromolecular complex assembly;GO:0034622//cellular macromolecular complex assembly;GO:0006996//organelle…
TCONS_00003835	ENSGALT00000097326	0.968539763093218	9	3	2	gga-miR-200a-3p|miR-132-y	0.01319816	RANBP3	RAN binding protein 3 [Source:NCBI gene;Acc:420058]	-	-	-	-	-	-	GO:0051179//localization;GO:0051234//establishment of localization;GO:0051641//cellular localization;GO:0051649//establishment of localization in cell;GO:0046907//intracellular transport;GO:0006810//transport
TCONS_00006948	ENSGALT00000010419	0.93438556232867	2	1	1	gga-miR-6694-3p	0.01587302	TF	transferrin (ovotransferrin) [Source:NCBI gene;Acc:396241]	Cellular Processes	Cell growth and death	ko04216//Ferroptosis	K14736	GO:0044444//cytoplasmic part;GO:0043229//intracellular organelle;GO:0032991//macromolecular complex;GO:0031988//membrane-bounded vesicle;GO:0005576//extracellular region;GO:0043226//organelle;GO:0044218//other organism cell membrane;GO:0044215//other organism;GO:0031410//cytoplasmic vesicle;GO:0044216//other organism cell;GO:0042581//specific granule;GO:0044424//intracellular part;GO:0005623//cel…	GO:0030234//enzyme regulator activity;GO:0098772//molecular function regulator;GO:0008233//peptidase activity;GO:0030414//peptidase inhibitor activity;GO:0008289//lipid binding;GO:0004869//cysteine-type endopeptidase inhibitor activity;GO:0001530//lipopolysaccharide binding;GO:0004866//endopeptidase inhibitor activity;GO:0005506//iron ion binding;GO:1901681//sulfur compound binding;GO:0005488//bi…	GO:0045778//positive regulation of ossification;GO:0051094//positive regulation of developmental process;GO:0071704//organic substance metabolic process;GO:0042127//regulation of cell proliferation;GO:0042592//homeostatic process;GO:0002832//negative regulation of response to biotic stimulus;GO:0031399//regulation of protein modification process;GO:0045935//positive regulation of nucleobase-conta…
TCONS_00006948	ENSGALT00000090967	0.90107801840998	2	1	1	miR-4508-x	0.01587302	FKBP51	FK506 binding protein 5 [Source:NCBI gene;Acc:421186]	-	-	-	-	GO:0043231//intracellular membrane-bounded organelle;GO:0044464//cell part;GO:0044422//organelle part;GO:0031981//nuclear lumen;GO:0043233//organelle lumen;GO:0005623//cell;GO:0005622//intracellular;GO:0005654//nucleoplasm;GO:0005634//nucleus;GO:0043229//intracellular organelle;GO:0043226//organelle;GO:0044424//intracellular part;GO:0044428//nuclear part;GO:0031974//membrane-enclosed lumen;GO:007…	GO:0005527//macrolide binding;GO:0016859//cis-trans isomerase activity;GO:0008144//drug binding;GO:0031072//heat shock protein binding;GO:0003824//catalytic activity;GO:0097159//organic cyclic compound binding;GO:0005488//binding;GO:1901363//heterocyclic compound binding;GO:0005528//FK506 binding;GO:0016853//isomerase activity;GO:0005515//protein binding;GO:0003755//peptidyl-prolyl cis-trans isom…	GO:0071704//organic substance metabolic process;GO:0051704//multi-organism process;GO:0009605//response to external stimulus;GO:0043170//macromolecule metabolic process;GO:0009607//response to biotic stimulus;GO:0009987//cellular process;GO:0061077//chaperone-mediated protein folding;GO:0018208//peptidyl-proline modification;GO:0006464//cellular protein modification process;GO:0008152//metabolic …
TCONS_00006949	ENSGALT00000010419	0.945268267008543	1	1	1	gga-miR-6694-3p	0.007936508	TF	transferrin (ovotransferrin) [Source:NCBI gene;Acc:396241]	Cellular Processes	Cell growth and death	ko04216//Ferroptosis	K14736	GO:0044444//cytoplasmic part;GO:0043229//intracellular organelle;GO:0032991//macromolecular complex;GO:0031988//membrane-bounded vesicle;GO:0005576//extracellular region;GO:0043226//organelle;GO:0044218//other organism cell membrane;GO:0044215//other organism;GO:0031410//cytoplasmic vesicle;GO:0044216//other organism cell;GO:0042581//specific granule;GO:0044424//intracellular part;GO:0005623//cel…	GO:0030234//enzyme regulator activity;GO:0098772//molecular function regulator;GO:0008233//peptidase activity;GO:0030414//peptidase inhibitor activity;GO:0008289//lipid binding;GO:0004869//cysteine-type endopeptidase inhibitor activity;GO:0001530//lipopolysaccharide binding;GO:0004866//endopeptidase inhibitor activity;GO:0005506//iron ion binding;GO:1901681//sulfur compound binding;GO:0005488//bi…	GO:0045778//positive regulation of ossification;GO:0051094//positive regulation of developmental process;GO:0071704//organic substance metabolic process;GO:0042127//regulation of cell proliferation;GO:0042592//homeostatic process;GO:0002832//negative regulation of response to biotic stimulus;GO:0031399//regulation of protein modification process;GO:0045935//positive regulation of nucleobase-conta…
TCONS_00007294	ENSGALT00000059836	0.987885422469442	5	3	2	gga-miR-193b-5p|novel-m0165-3p	0.00374808	WNT2B	Wnt family member 2B [Source:NCBI gene;Acc:374243]	Organismal Systems;Environmental Information Processing	Endocrine system;Signal transduction	ko04150//mTOR signaling pathway;ko04310//Wnt signaling pathway;ko04916//Melanogenesis	K00182	GO:0043226//organelle;GO:0005622//intracellular;GO:0043229//intracellular organelle;GO:0005623//cell;GO:0005615//extracellular space;GO:0043231//intracellular membrane-bounded organelle;GO:0044424//intracellular part;GO:0044421//extracellular region part;GO:0044464//cell part;GO:0043227//membrane-bounded organelle;GO:0005576//extracellular region	GO:0005515//protein binding;GO:0005488//binding;GO:0005102//receptor binding;GO:0005109//frizzled binding;GO:0001664//G-protein coupled receptor binding	GO:0008283//cell proliferation;GO:0007267//cell-cell signaling;GO:0051216//cartilage development;GO:0048518//positive regulation of biological process;GO:0051094//positive regulation of developmental process;GO:0007548//sex differentiation;GO:0050793//regulation of developmental process;GO:0051239//regulation of multicellular organismal process;GO:0009605//response to external stimulus;GO:0022414…
TCONS_00007294	ENSGALT00000081697	0.908565774277008	5	1	1	novel-m0165-3p	0.03968254	ANK3	ankyrin 3 [Source:NCBI gene;Acc:396309]	-	-	-	-	GO:0030054//cell junction;GO:0098590//plasma membrane region;GO:0071944//cell periphery;GO:0070160//occluding junction;GO:0044464//cell part;GO:0016020//membrane;GO:0016323//basolateral plasma membrane;GO:0005623//cell;GO:0042995//cell projection;GO:0005911//cell-cell junction;GO:0005923//bicellular tight junction;GO:0044304//main axon;GO:0043296//apical junction complex;GO:0044463//cell projecti…	GO:0005200//structural constituent of cytoskeleton;GO:0005198//structural molecule activity;GO:0005515//protein binding;GO:0005488//binding	GO:0044085//cellular component biogenesis;GO:0000910//cytokinesis;GO:1990778//protein localization to cell periphery;GO:0065008//regulation of biological quality;GO:0006996//organelle organization;GO:0016043//cellular component organization;GO:0006810//transport;GO:0071702//organic substance transport;GO:0051301//cell division;GO:0090150//establishment of protein localization to membrane;GO:00516…
TCONS_00011145	ENSGALT00000001571	0.988528430199997	8	2	2	gga-miR-6582-5p|novel-m0270-5p	0.003555556	-	caspase 1 [Source:NCBI gene;Acc:395764]	Cellular Processes;Organismal Systems;Human Diseases	Infectious diseases;Immune system;Cell growth and death	ko04621//NOD-like receptor signaling pathway;ko04217//Necroptosis;ko04625//C-type lectin receptor signaling pathway;ko05164//Influenza A;ko05132//Salmonella infection;ko04623//Cytosolic DNA-sensing pathway	K01370	-	GO:0004175//endopeptidase activity;GO:0004197//cysteine-type endopeptidase activity;GO:0008234//cysteine-type peptidase activity;GO:0003824//catalytic activity;GO:0008233//peptidase activity;GO:0016787//hydrolase activity;GO:0070011//peptidase activity, acting on L-amino acid peptides	GO:0044238//primary metabolic process;GO:0008152//metabolic process;GO:0071704//organic substance metabolic process;GO:0019538//protein metabolic process;GO:0065007//biological regulation;GO:0042981//regulation of apoptotic process;GO:0043170//macromolecule metabolic process;GO:0006508//proteolysis;GO:0050794//regulation of cellular process;GO:0050789//regulation of biological process;GO:0010941/…
TCONS_00011145	ENSGALT00000011695	0.991892180667546	8	4	3	gga-miR-6582-5p|miR-3971-y|novel-m0270-5p	0.0006671912	OSTN	osteocrin [Source:NCBI gene;Acc:424907]	-	-	-	-	-	-	-
TCONS_00011145	ENSGALT00000049776	0.983036324416614	8	4	3	gga-miR-135a-5p|gga-miR-6582-5p|novel-m0270-5p	0.0006671912	SNTB1	syntrophin beta 1 [Source:NCBI gene;Acc:404774]	-	-	-	-	GO:0071944//cell periphery;GO:0098796//membrane protein complex;GO:0005886//plasma membrane;GO:0005623//cell;GO:0044464//cell part;GO:0098797//plasma membrane protein complex;GO:0044459//plasma membrane part;GO:0045202//synapse;GO:0032991//macromolecular complex;GO:0090665//glycoprotein complex;GO:0016020//membrane;GO:0016010//dystrophin-associated glycoprotein complex;GO:0043234//protein complex…	GO:0005515//protein binding;GO:0005198//structural molecule activity;GO:0005488//binding	-
TCONS_00011145	ENSGALT00000072351	0.914986816141779	8	5	2	miR-3971-y|novel-m0270-5p	0.03221868	MGAT3	mannosyl (beta-1,4-)-glycoprotein beta-1,4-N-acetylglucosaminyltransferase [Source:NCBI gene;Acc:418013]	Metabolism	Glycan biosynthesis and metabolism;Global and overview maps	ko01100//Metabolic pathways;ko00510//N-Glycan biosynthesis	K00737	GO:0016020//membrane	GO:0003824//catalytic activity;GO:0016758//transferase activity, transferring hexosyl groups;GO:0016757//transferase activity, transferring glycosyl groups;GO:0016740//transferase activity;GO:0003830//beta-1,4-mannosylglycoprotein 4-beta-N-acetylglucosaminyltransferase activity;GO:0008194//UDP-glycosyltransferase activity;GO:0008375//acetylglucosaminyltransferase activity	GO:1901137//carbohydrate derivative biosynthetic process;GO:0051179//localization;GO:0044260//cellular macromolecule metabolic process;GO:0044267//cellular protein metabolic process;GO:0032879//regulation of localization;GO:0006464//cellular protein modification process;GO:0043412//macromolecule modification;GO:0044249//cellular biosynthetic process;GO:0008104//protein localization;GO:0071704//or…
TCONS_00011145	ENSGALT00000078438	0.990248144540785	8	3	2	gga-miR-6582-5p|novel-m0270-5p	0.01032258	ALDH1A3	aldehyde dehydrogenase 1 family member A3 [Source:NCBI gene;Acc:395389]	Metabolism	Xenobiotics biodegradation and metabolism;Metabolism of other amino acids;Carbohydrate metabolism;Global and overview maps;Amino acid metabolism	ko01100//Metabolic pathways;ko00010//Glycolysis / Gluconeogenesis;ko00980//Metabolism of xenobiotics by cytochrome P450;ko00982//Drug metabolism - cytochrome P450;ko00350//Tyrosine metabolism;ko00410//beta-Alanine metabolism;ko00340//Histidine metabolism;ko00360//Phenylalanine metabolism	K00129	GO:0043226//organelle;GO:0071944//cell periphery;GO:0005623//cell;GO:0043231//intracellular membrane-bounded organelle;GO:0043227//membrane-bounded organelle;GO:0005622//intracellular;GO:0016020//membrane;GO:0005737//cytoplasm;GO:0005829//cytosol;GO:0043229//intracellular organelle;GO:0044464//cell part;GO:0044424//intracellular part;GO:0044444//cytoplasmic part;GO:0005634//nucleus;GO:0005886//pl…	GO:0036094//small molecule binding;GO:0001758//retinal dehydrogenase activity;GO:1901363//heterocyclic compound binding;GO:0070403//NAD+ binding;GO:0005515//protein binding;GO:0097159//organic cyclic compound binding;GO:0042803//protein homodimerization activity;GO:0043167//ion binding;GO:0048037//cofactor binding;GO:0046983//protein dimerization activity;GO:0004030//aldehyde dehydrogenase [NAD(P…	GO:0060013//righting reflex;GO:0060429//epithelium development;GO:0042573//retinoic acid metabolic process;GO:0044283//small molecule biosynthetic process;GO:0048518//positive regulation of biological process;GO:0016114//terpenoid biosynthetic process;GO:0010942//positive regulation of cell death;GO:0065003//macromolecular complex assembly;GO:0008299//isoprenoid biosynthetic process;GO:0007417//c…
TCONS_00012193	ENSGALT00000049974	0.913032934915401	1	5	1	novel-m0067-5p	0.03968254	PTN	pleiotrophin [Source:NCBI gene;Acc:418125]	-	-	-	-	GO:0005576//extracellular region;GO:0044444//cytoplasmic part;GO:0044424//intracellular part;GO:0043226//organelle;GO:0005886//plasma membrane;GO:0043231//intracellular membrane-bounded organelle;GO:0005737//cytoplasm;GO:0016020//membrane;GO:0012505//endomembrane system;GO:0005615//extracellular space;GO:0071944//cell periphery;GO:0005783//endoplasmic reticulum;GO:0005622//intracellular;GO:004446…	GO:0019208//phosphatase regulator activity;GO:0097367//carbohydrate derivative binding;GO:0019900//kinase binding;GO:0019888//protein phosphatase regulator activity;GO:0032403//protein complex binding;GO:0004864//protein phosphatase inhibitor activity;GO:0005102//receptor binding;GO:0005178//integrin binding;GO:0043168//anion binding;GO:0035374//chondroitin sulfate binding;GO:0005488//binding;GO:…	GO:0031323//regulation of cellular metabolic process;GO:0010720//positive regulation of cell development;GO:0019953//sexual reproduction;GO:0050890//cognition;GO:0014015//positive regulation of gliogenesis;GO:0050793//regulation of developmental process;GO:2000647//negative regulation of stem cell proliferation;GO:0044699//single-organism process;GO:0051641//cellular localization;GO:0048519//nega…
TCONS_00014355	ENSGALT00000023454	0.904356573163999	8	5	2	gga-miR-1b-3p|miR-195-x	0.03221868	BMF	Bcl2 modifying factor [Source:NCBI gene;Acc:769140]	-	-	-	-	-	-	GO:0009987//cellular process;GO:0012501//programmed cell death;GO:0044763//single-organism cellular process;GO:0008219//cell death;GO:0006915//apoptotic process;GO:0016265//death;GO:0044699//single-organism process
TCONS_00014355	ENSGALT00000056622	0.92760511953848	8	4	2	miR-195-x|miR-200-y	0.01997797	-	histone cluster 2 H3 family member d [Source:NCBI gene;Acc:770022]	-	-	-	-	GO:0043229//intracellular organelle;GO:0000785//chromatin;GO:0005634//nucleus;GO:0043226//organelle;GO:0044464//cell part;GO:0032993//protein-DNA complex;GO:0044427//chromosomal part;GO:0043228//non-membrane-bounded organelle;GO:0005694//chromosome;GO:0000786//nucleosome;GO:0043234//protein complex;GO:0044422//organelle part;GO:0043232//intracellular non-membrane-bounded organelle;GO:0044424//int…	GO:0046983//protein dimerization activity;GO:0003677//DNA binding;GO:0031490//chromatin DNA binding;GO:0031491//nucleosome binding;GO:0003676//nucleic acid binding;GO:1901363//heterocyclic compound binding;GO:0043566//structure-specific DNA binding;GO:0031492//nucleosomal DNA binding;GO:0003682//chromatin binding;GO:0097159//organic cyclic compound binding;GO:0044877//macromolecular complex bindi…	-
TCONS_00016678	ENSGALT00000089976	0.958414913992066	1	2	1	gga-miR-135a-5p	0.01587302	KCNAB1	potassium voltage-gated channel subfamily A regulatory beta subunit 3 [Source:NCBI gene;Acc:395730]	-	-	-	-	GO:0034705//potassium channel complex;GO:0032991//macromolecular complex;GO:0019897//extrinsic component of plasma membrane;GO:1990351//transporter complex;GO:0005737//cytoplasm;GO:0098552//side of membrane;GO:0005829//cytosol;GO:0031234//extrinsic component of cytoplasmic side of plasma membrane;GO:0031226//intrinsic component of plasma membrane;GO:0005623//cell;GO:0019898//extrinsic component o…	GO:0048037//cofactor binding;GO:1901363//heterocyclic compound binding;GO:0015075//ion transmembrane transporter activity;GO:1901265//nucleoside phosphate binding;GO:0015079//potassium ion transmembrane transporter activity;GO:0043168//anion binding;GO:0022892//substrate-specific transporter activity;GO:0005267//potassium channel activity;GO:0036094//small molecule binding;GO:0022836//gated chann…	GO:0007610//behavior;GO:0044710//single-organism metabolic process;GO:1901017//negative regulation of potassium ion transmembrane transporter activity;GO:0055085//transmembrane transport;GO:0008152//metabolic process;GO:2001257//regulation of cation channel activity;GO:0051179//localization;GO:1904062//regulation of cation transmembrane transport;GO:0051051//negative regulation of transport;GO:00…
TCONS_00017904	ENSGALT00000005391	0.903744078083273	5	1	1	miR-3971-y	0.03968254	SOGA1	suppressor of glucose, autophagy associated 1 [Source:NCBI gene;Acc:419159]	-	-	-	-	GO:0005615//extracellular space;GO:0005576//extracellular region;GO:0044421//extracellular region part	-	GO:0010033//response to organic substance;GO:1901701//cellular response to oxygen-containing compound;GO:0009719//response to endogenous stimulus;GO:0007169//transmembrane receptor protein tyrosine kinase signaling pathway;GO:1901699//cellular response to nitrogen compound;GO:0065007//biological regulation;GO:0031329//regulation of cellular catabolic process;GO:0032869//cellular response to insul…
TCONS_00017904	ENSGALT00000019284	0.935168554332389	5	1	1	novel-m0037-5p	0.03968254	-	sulfotransferase family 1E member 1 [Source:NCBI gene;Acc:422662]	Metabolism	Lipid metabolism	ko00140//Steroid hormone biosynthesis	K01016	-	GO:0004062//aryl sulfotransferase activity;GO:0016782//transferase activity, transferring sulfur-containing groups;GO:0016740//transferase activity;GO:0008146//sulfotransferase activity;GO:0003824//catalytic activity	GO:0000103//sulfate assimilation;GO:0044237//cellular metabolic process;GO:0006790//sulfur compound metabolic process;GO:0051923//sulfation;GO:0009987//cellular process;GO:0008152//metabolic process
TCONS_00017904	ENSGALT00000022669	0.917706925493995	5	1	1	novel-m0275-3p	0.03968254	VNN1	vanin 1 [Source:NCBI gene;Acc:421702]	Metabolism	Metabolism of cofactors and vitamins	ko00770//Pantothenate and CoA biosynthesis	K08069	-	GO:0016811//hydrolase activity, acting on carbon-nitrogen (but not peptide) bonds, in linear amides;GO:0016810//hydrolase activity, acting on carbon-nitrogen (but not peptide) bonds;GO:0003824//catalytic activity;GO:0016787//hydrolase activity	GO:0008152//metabolic process;GO:0006807//nitrogen compound metabolic process
TCONS_00017904	ENSGALT00000070810	0.900189525369198	5	1	1	novel-m0270-5p	0.03968254	TGFBI	transforming growth factor beta induced [Source:NCBI gene;Acc:395897]	-	-	-	-	GO:0005794//Golgi apparatus;GO:0012505//endomembrane system;GO:0005623//cell;GO:0098791//Golgi subcompartment;GO:0044421//extracellular region part;GO:0044431//Golgi apparatus part;GO:0005737//cytoplasm;GO:0044446//intracellular organelle part;GO:0031012//extracellular matrix;GO:0044444//cytoplasmic part;GO:0043231//intracellular membrane-bounded organelle;GO:0044424//intracellular part;GO:000557…	GO:0044877//macromolecular complex binding;GO:0050840//extracellular matrix binding;GO:0005488//binding;GO:0005515//protein binding;GO:0050839//cell adhesion molecule binding;GO:0032403//protein complex binding;GO:0005178//integrin binding;GO:0005518//collagen binding;GO:0005102//receptor binding	GO:0032501//multicellular organismal process;GO:0008283//cell proliferation;GO:0072359//circulatory system development;GO:0001525//angiogenesis;GO:0022610//biological adhesion;GO:0044707//single-multicellular organism process;GO:0048514//blood vessel morphogenesis;GO:0071840//cellular component organization or biogenesis;GO:0009653//anatomical structure morphogenesis;GO:0001944//vasculature devel…
TCONS_00018098	ENSGALT00000059836	0.966785004758149	1	3	1	novel-m0165-3p	0.02380952	WNT2B	Wnt family member 2B [Source:NCBI gene;Acc:374243]	Organismal Systems;Environmental Information Processing	Endocrine system;Signal transduction	ko04150//mTOR signaling pathway;ko04310//Wnt signaling pathway;ko04916//Melanogenesis	K00182	GO:0043226//organelle;GO:0005622//intracellular;GO:0043229//intracellular organelle;GO:0005623//cell;GO:0005615//extracellular space;GO:0043231//intracellular membrane-bounded organelle;GO:0044424//intracellular part;GO:0044421//extracellular region part;GO:0044464//cell part;GO:0043227//membrane-bounded organelle;GO:0005576//extracellular region	GO:0005515//protein binding;GO:0005488//binding;GO:0005102//receptor binding;GO:0005109//frizzled binding;GO:0001664//G-protein coupled receptor binding	GO:0008283//cell proliferation;GO:0007267//cell-cell signaling;GO:0051216//cartilage development;GO:0048518//positive regulation of biological process;GO:0051094//positive regulation of developmental process;GO:0007548//sex differentiation;GO:0050793//regulation of developmental process;GO:0051239//regulation of multicellular organismal process;GO:0009605//response to external stimulus;GO:0022414…
TCONS_00020013	ENSGALT00000036295	0.903471514910527	6	1	1	gga-miR-1805-5p	0.04761905	MUSTN1	musculoskeletal, embryonic nuclear protein 1 [Source:NCBI gene;Acc:404773]	-	-	-	-	GO:0043231//intracellular membrane-bounded organelle;GO:0005634//nucleus;GO:0043227//membrane-bounded organelle;GO:0043226//organelle;GO:0005623//cell;GO:0044464//cell part;GO:0005622//intracellular;GO:0044424//intracellular part;GO:0043229//intracellular organelle	GO:0003674//molecular_function	GO:0008284//positive regulation of cell proliferation;GO:0010560//positive regulation of glycoprotein biosynthetic process;GO:0040007//growth;GO:0048589//developmental growth;GO:0048518//positive regulation of biological process;GO:0008283//cell proliferation;GO:0050789//regulation of biological process;GO:0031328//positive regulation of cellular biosynthetic process;GO:0042246//tissue regenerati…
TCONS_00020361	ENSGALT00000092964	0.913506406465505	1	1	1	novel-m0219-3p	0.007936508	-	-	-	-	-	-	GO:0043234//protein complex;GO:0005581//collagen trimer;GO:0032991//macromolecular complex	GO:0005201//extracellular matrix structural constituent;GO:0005198//structural molecule activity	-
TCONS_00020361	ENSGALT00000102159	0.97040114508287	1	2	1	novel-m0219-3p	0.01587302	TFPI2	tissue factor pathway inhibitor 2 [Source:NCBI gene;Acc:420561]	-	-	-	-	GO:0005576//extracellular region	GO:0004857//enzyme inhibitor activity;GO:0098772//molecular function regulator;GO:0030414//peptidase inhibitor activity;GO:0004866//endopeptidase inhibitor activity;GO:0061134//peptidase regulator activity;GO:0061135//endopeptidase regulator activity;GO:0004867//serine-type endopeptidase inhibitor activity;GO:0030234//enzyme regulator activity	GO:0048523//negative regulation of cellular process;GO:0060255//regulation of macromolecule metabolic process;GO:0051346//negative regulation of hydrolase activity;GO:0065009//regulation of molecular function;GO:0032269//negative regulation of cellular protein metabolic process;GO:0080090//regulation of primary metabolic process;GO:0030162//regulation of proteolysis;GO:0031323//regulation of cell…
TCONS_00020771	ENSGALT00000001571	0.902121689484916	9	2	2	gga-miR-6582-5p|novel-m0270-5p	0.004571429	-	caspase 1 [Source:NCBI gene;Acc:395764]	Cellular Processes;Organismal Systems;Human Diseases	Infectious diseases;Immune system;Cell growth and death	ko04621//NOD-like receptor signaling pathway;ko04217//Necroptosis;ko04625//C-type lectin receptor signaling pathway;ko05164//Influenza A;ko05132//Salmonella infection;ko04623//Cytosolic DNA-sensing pathway	K01370	-	GO:0004175//endopeptidase activity;GO:0004197//cysteine-type endopeptidase activity;GO:0008234//cysteine-type peptidase activity;GO:0003824//catalytic activity;GO:0008233//peptidase activity;GO:0016787//hydrolase activity;GO:0070011//peptidase activity, acting on L-amino acid peptides	GO:0044238//primary metabolic process;GO:0008152//metabolic process;GO:0071704//organic substance metabolic process;GO:0019538//protein metabolic process;GO:0065007//biological regulation;GO:0042981//regulation of apoptotic process;GO:0043170//macromolecule metabolic process;GO:0006508//proteolysis;GO:0050794//regulation of cellular process;GO:0050789//regulation of biological process;GO:0010941/…
TCONS_00020771	ENSGALT00000049776	0.954326215555749	9	4	2	gga-miR-6582-5p|novel-m0270-5p	0.02540182	SNTB1	syntrophin beta 1 [Source:NCBI gene;Acc:404774]	-	-	-	-	GO:0071944//cell periphery;GO:0098796//membrane protein complex;GO:0005886//plasma membrane;GO:0005623//cell;GO:0044464//cell part;GO:0098797//plasma membrane protein complex;GO:0044459//plasma membrane part;GO:0045202//synapse;GO:0032991//macromolecular complex;GO:0090665//glycoprotein complex;GO:0016020//membrane;GO:0016010//dystrophin-associated glycoprotein complex;GO:0043234//protein complex…	GO:0005515//protein binding;GO:0005198//structural molecule activity;GO:0005488//binding	-
TCONS_00020771	ENSGALT00000078438	0.944039507072444	9	3	3	gga-miR-6582-5p|miR-7192-x|novel-m0270-5p	0.0002580645	ALDH1A3	aldehyde dehydrogenase 1 family member A3 [Source:NCBI gene;Acc:395389]	Metabolism	Xenobiotics biodegradation and metabolism;Metabolism of other amino acids;Carbohydrate metabolism;Global and overview maps;Amino acid metabolism	ko01100//Metabolic pathways;ko00010//Glycolysis / Gluconeogenesis;ko00980//Metabolism of xenobiotics by cytochrome P450;ko00982//Drug metabolism - cytochrome P450;ko00350//Tyrosine metabolism;ko00410//beta-Alanine metabolism;ko00340//Histidine metabolism;ko00360//Phenylalanine metabolism	K00129	GO:0043226//organelle;GO:0071944//cell periphery;GO:0005623//cell;GO:0043231//intracellular membrane-bounded organelle;GO:0043227//membrane-bounded organelle;GO:0005622//intracellular;GO:0016020//membrane;GO:0005737//cytoplasm;GO:0005829//cytosol;GO:0043229//intracellular organelle;GO:0044464//cell part;GO:0044424//intracellular part;GO:0044444//cytoplasmic part;GO:0005634//nucleus;GO:0005886//pl…	GO:0036094//small molecule binding;GO:0001758//retinal dehydrogenase activity;GO:1901363//heterocyclic compound binding;GO:0070403//NAD+ binding;GO:0005515//protein binding;GO:0097159//organic cyclic compound binding;GO:0042803//protein homodimerization activity;GO:0043167//ion binding;GO:0048037//cofactor binding;GO:0046983//protein dimerization activity;GO:0004030//aldehyde dehydrogenase [NAD(P…	GO:0060013//righting reflex;GO:0060429//epithelium development;GO:0042573//retinoic acid metabolic process;GO:0044283//small molecule biosynthetic process;GO:0048518//positive regulation of biological process;GO:0016114//terpenoid biosynthetic process;GO:0010942//positive regulation of cell death;GO:0065003//macromolecular complex assembly;GO:0008299//isoprenoid biosynthetic process;GO:0007417//c…
TCONS_00022633	ENSGALT00000076033	0.937560837307868	3	1	1	novel-m0270-5p	0.02380952	VNN1	vanin 1 [Source:NCBI gene;Acc:421702]	Metabolism	Metabolism of cofactors and vitamins	ko00770//Pantothenate and CoA biosynthesis	K08069	-	GO:0016787//hydrolase activity;GO:0016810//hydrolase activity, acting on carbon-nitrogen (but not peptide) bonds;GO:0003824//catalytic activity;GO:0016811//hydrolase activity, acting on carbon-nitrogen (but not peptide) bonds, in linear amides	GO:0006807//nitrogen compound metabolic process;GO:0008152//metabolic process
TCONS_00022633	ENSGALT00000090491	0.94750513425104	3	4	2	gga-miR-135a-5p|novel-m0270-5p	0.002261137	CLASP1	cytoplasmic linker associated protein 1 [Source:NCBI gene;Acc:429042]	-	-	-	-	GO:0005622//intracellular;GO:0043229//intracellular organelle;GO:0044444//cytoplasmic part;GO:0044422//organelle part;GO:0043226//organelle;GO:0005737//cytoplasm;GO:0005623//cell;GO:0005874//microtubule;GO:0044424//intracellular part;GO:0044464//cell part;GO:0005828//kinetochore microtubule;GO:0043232//intracellular non-membrane-bounded organelle;GO:0043228//non-membrane-bounded organelle;GO:0099…	GO:0043515//kinetochore binding;GO:0032403//protein complex binding;GO:0008092//cytoskeletal protein binding;GO:0015631//tubulin binding;GO:0044877//macromolecular complex binding;GO:0008017//microtubule binding;GO:0051010//microtubule plus-end binding;GO:0005488//binding;GO:0005515//protein binding	-
TCONS_00023140	ENSGALT00000089976	0.913904282234719	2	2	1	gga-miR-15c-3p	0.03161905	KCNAB1	potassium voltage-gated channel subfamily A regulatory beta subunit 3 [Source:NCBI gene;Acc:395730]	-	-	-	-	GO:0034705//potassium channel complex;GO:0032991//macromolecular complex;GO:0019897//extrinsic component of plasma membrane;GO:1990351//transporter complex;GO:0005737//cytoplasm;GO:0098552//side of membrane;GO:0005829//cytosol;GO:0031234//extrinsic component of cytoplasmic side of plasma membrane;GO:0031226//intrinsic component of plasma membrane;GO:0005623//cell;GO:0019898//extrinsic component o…	GO:0048037//cofactor binding;GO:1901363//heterocyclic compound binding;GO:0015075//ion transmembrane transporter activity;GO:1901265//nucleoside phosphate binding;GO:0015079//potassium ion transmembrane transporter activity;GO:0043168//anion binding;GO:0022892//substrate-specific transporter activity;GO:0005267//potassium channel activity;GO:0036094//small molecule binding;GO:0022836//gated chann…	GO:0007610//behavior;GO:0044710//single-organism metabolic process;GO:1901017//negative regulation of potassium ion transmembrane transporter activity;GO:0055085//transmembrane transport;GO:0008152//metabolic process;GO:2001257//regulation of cation channel activity;GO:0051179//localization;GO:1904062//regulation of cation transmembrane transport;GO:0051051//negative regulation of transport;GO:00…
TCONS_00024181	ENSGALT00000098111	0.931975475893439	2	1	1	miR-195-x	0.01587302	CKAP2L	cytoskeleton associated protein 2 like [Source:NCBI gene;Acc:426694]	-	-	-	-	GO:0005737//cytoplasm;GO:0043228//non-membrane-bounded organelle;GO:0044444//cytoplasmic part;GO:0044422//organelle part;GO:0005819//spindle;GO:0043232//intracellular non-membrane-bounded organelle;GO:0044446//intracellular organelle part;GO:0005622//intracellular;GO:0044430//cytoskeletal part;GO:0005813//centrosome;GO:0044424//intracellular part;GO:0043229//intracellular organelle;GO:0005829//cy…	-	-
TCONS_00025109	ENSGALT00000008904	0.933313574651377	2	1	1	novel-m0165-3p	0.01587302	DKK3	dickkopf WNT signaling pathway inhibitor 3 [Source:NCBI gene;Acc:396023]	-	-	-	-	GO:0005576//extracellular region	-	GO:0032501//multicellular organismal process;GO:0010648//negative regulation of cell communication;GO:0009966//regulation of signal transduction;GO:0010646//regulation of cell communication;GO:0044707//single-multicellular organism process;GO:0050789//regulation of biological process;GO:0044699//single-organism process;GO:0050794//regulation of cellular process;GO:0023057//negative regulation of …
TCONS_00025109	ENSGALT00000018492	0.964013650641731	2	2	1	gga-miR-6575-5p	0.03161905	CTH	cystathionine gamma-lyase [Source:NCBI gene;Acc:424716]	Metabolism	Amino acid metabolism;Metabolism of other amino acids;Global and overview maps	ko01100//Metabolic pathways;ko01230//Biosynthesis of amino acids;ko00270//Cysteine and methionine metabolism;ko00260//Glycine, serine and threonine metabolism;ko00450//Selenocompound metabolism	K01758	GO:0044424//intracellular part;GO:0005737//cytoplasm;GO:0005623//cell;GO:0005622//intracellular;GO:0044464//cell part	GO:0030170//pyridoxal phosphate binding;GO:0042802//identical protein binding;GO:0016846//carbon-sulfur lyase activity;GO:0004123//cystathionine gamma-lyase activity;GO:1901363//heterocyclic compound binding;GO:0003824//catalytic activity;GO:0048037//cofactor binding;GO:0005488//binding;GO:0043168//anion binding;GO:0005515//protein binding;GO:0044540//L-cystine L-cysteine-lyase (deaminating);GO:0…	GO:0044238//primary metabolic process;GO:0071840//cellular component organization or biogenesis;GO:0009058//biosynthetic process;GO:0010628//positive regulation of gene expression;GO:0050896//response to stimulus;GO:2001233//regulation of apoptotic signaling pathway;GO:1901342//regulation of vasculature development;GO:0080090//regulation of primary metabolic process;GO:0009891//positive regulatio…
TCONS_00025109	ENSGALT00000039331	0.926159746657611	2	3	1	gga-miR-6575-5p	0.0472381	NTN1	netrin 1 [Source:NCBI gene;Acc:396389]	-	-	-	-	GO:0044424//intracellular part;GO:0044421//extracellular region part;GO:0005737//cytoplasm;GO:0005623//cell;GO:0031012//extracellular matrix;GO:0005576//extracellular region;GO:0005578//proteinaceous extracellular matrix;GO:0005604//basement membrane;GO:0044420//extracellular matrix component;GO:0044464//cell part;GO:0005622//intracellular	GO:0005488//binding;GO:0005515//protein binding	GO:0032989//cellular component morphogenesis;GO:0051960//regulation of nervous system development;GO:0061643//chemorepulsion of axon;GO:0044707//single-multicellular organism process;GO:0032990//cell part morphogenesis;GO:0090596//sensory organ morphogenesis;GO:0030307//positive regulation of cell growth;GO:0042471//ear morphogenesis;GO:0040023//establishment of nucleus localization;GO:0030517//n…
TCONS_00025109	ENSGALT00000058183	0.909802908976666	2	1	1	novel-m0165-3p	0.01587302	NLRC5	NLR family CARD domain containing 5 [Source:NCBI gene;Acc:100857413]	-	-	-	-	GO:0005737//cytoplasm;GO:0043231//intracellular membrane-bounded organelle;GO:0005634//nucleus;GO:0044464//cell part;GO:0043232//intracellular non-membrane-bounded organelle;GO:0015630//microtubule cytoskeleton;GO:0043226//organelle;GO:0005813//centrosome;GO:0005856//cytoskeleton;GO:0044444//cytoplasmic part;GO:0044430//cytoskeletal part;GO:0005829//cytosol;GO:0044424//intracellular part;GO:00432…	GO:0003676//nucleic acid binding;GO:0044212//transcription regulatory region DNA binding;GO:0035639//purine ribonucleoside triphosphate binding;GO:0097159//organic cyclic compound binding;GO:0005524//ATP binding;GO:0032559//adenyl ribonucleotide binding;GO:0001012//RNA polymerase II regulatory region DNA binding;GO:0036094//small molecule binding;GO:0005515//protein binding;GO:0097367//carbohydra…	GO:0009615//response to virus;GO:0035556//intracellular signal transduction;GO:0051174//regulation of phosphorus metabolic process;GO:0031328//positive regulation of cellular biosynthetic process;GO:0002376//immune system process;GO:1902679//negative regulation of RNA biosynthetic process;GO:0060339//negative regulation of type I interferon-mediated signaling pathway;GO:0010647//positive regulati…
TCONS_00025109	ENSGALT00000094186	0.901726167921896	2	2	1	novel-m0165-3p	0.03161905	PITPNA	phosphatidylinositol transfer protein alpha [Source:NCBI gene;Acc:100859747]	-	-	-	-	GO:0005622//intracellular;GO:0044464//cell part;GO:0005623//cell	GO:0022892//substrate-specific transporter activity;GO:0005319//lipid transporter activity;GO:0005548//phospholipid transporter activity;GO:0005215//transporter activity	GO:0015914//phospholipid transport;GO:0015711//organic anion transport;GO:0006869//lipid transport;GO:0044765//single-organism transport;GO:1902578//single-organism localization;GO:0006811//ion transport;GO:0015748//organophosphate ester transport;GO:0033036//macromolecule localization;GO:0044699//single-organism process;GO:0010876//lipid localization;GO:0006810//transport;GO:0006820//anion trans…
TCONS_00025984	ENSGALT00000018268	0.95270870969479	1	1	1	miR-7192-x	0.007936508	KITLG	KIT ligand [Source:NCBI gene;Acc:396028]	Organismal Systems;Environmental Information Processing	Endocrine system;Signal transduction	ko04010//MAPK signaling pathway;ko04916//Melanogenesis	K05461	GO:0005615//extracellular space;GO:0030175//filopodium;GO:0031224//intrinsic component of membrane;GO:0005576//extracellular region;GO:0071944//cell periphery;GO:0016020//membrane;GO:0043229//intracellular organelle;GO:0044424//intracellular part;GO:0044425//membrane part;GO:0031252//cell leading edge;GO:0042995//cell projection;GO:0043232//intracellular non-membrane-bounded organelle;GO:0005623/…	GO:0008083//growth factor activity;GO:0005125//cytokine activity;GO:0005515//protein binding;GO:0005173//stem cell factor receptor binding;GO:0005102//receptor binding;GO:0005488//binding;GO:0005126//cytokine receptor binding	GO:0046661//male sex differentiation;GO:0009893//positive regulation of metabolic process;GO:1902035//positive regulation of hematopoietic stem cell proliferation;GO:0048070//regulation of developmental pigmentation;GO:1902105//regulation of leukocyte differentiation;GO:0070666//regulation of mast cell proliferation;GO:2000147//positive regulation of cell motility;GO:0007154//cell communication;G…
TCONS_00025984	ENSGALT00000049974	0.933501964375418	1	5	1	miR-7192-x	0.03968254	PTN	pleiotrophin [Source:NCBI gene;Acc:418125]	-	-	-	-	GO:0005576//extracellular region;GO:0044444//cytoplasmic part;GO:0044424//intracellular part;GO:0043226//organelle;GO:0005886//plasma membrane;GO:0043231//intracellular membrane-bounded organelle;GO:0005737//cytoplasm;GO:0016020//membrane;GO:0012505//endomembrane system;GO:0005615//extracellular space;GO:0071944//cell periphery;GO:0005783//endoplasmic reticulum;GO:0005622//intracellular;GO:004446…	GO:0019208//phosphatase regulator activity;GO:0097367//carbohydrate derivative binding;GO:0019900//kinase binding;GO:0019888//protein phosphatase regulator activity;GO:0032403//protein complex binding;GO:0004864//protein phosphatase inhibitor activity;GO:0005102//receptor binding;GO:0005178//integrin binding;GO:0043168//anion binding;GO:0035374//chondroitin sulfate binding;GO:0005488//binding;GO:…	GO:0031323//regulation of cellular metabolic process;GO:0010720//positive regulation of cell development;GO:0019953//sexual reproduction;GO:0050890//cognition;GO:0014015//positive regulation of gliogenesis;GO:0050793//regulation of developmental process;GO:2000647//negative regulation of stem cell proliferation;GO:0044699//single-organism process;GO:0051641//cellular localization;GO:0048519//nega…
TCONS_00025984	ENSGALT00000057472	0.961389756780845	1	1	1	miR-7192-x	0.007936508	ANGPT1	angiopoietin 1 [Source:NCBI gene;Acc:395129]	Environmental Information Processing	Signal transduction	ko04010//MAPK signaling pathway	K05465	GO:0016020//membrane;GO:0042995//cell projection;GO:0098589//membrane region;GO:0005615//extracellular space;GO:0005576//extracellular region;GO:0044421//extracellular region part;GO:0044464//cell part;GO:0098805//whole membrane;GO:0098857//membrane microdomain;GO:0045121//membrane raft;GO:0071944//cell periphery;GO:0005902//microvillus;GO:0098858//actin-based cell projection;GO:0044425//membrane…	GO:0005102//receptor binding;GO:0019901//protein kinase binding;GO:0019899//enzyme binding;GO:1990782//protein tyrosine kinase binding;GO:0005488//binding;GO:0005515//protein binding;GO:0030971//receptor tyrosine kinase binding;GO:0019900//kinase binding	GO:1903533//regulation of protein targeting;GO:0006807//nitrogen compound metabolic process;GO:0044249//cellular biosynthetic process;GO:0001934//positive regulation of protein phosphorylation;GO:0007165//signal transduction;GO:0030202//heparin metabolic process;GO:1901215//negative regulation of neuron death;GO:0010604//positive regulation of macromolecule metabolic process;GO:0022610//biologica…
TCONS_00025984	ENSGALT00000072351	0.94698907002325	1	5	1	miR-7192-x	0.03968254	MGAT3	mannosyl (beta-1,4-)-glycoprotein beta-1,4-N-acetylglucosaminyltransferase [Source:NCBI gene;Acc:418013]	Metabolism	Glycan biosynthesis and metabolism;Global and overview maps	ko01100//Metabolic pathways;ko00510//N-Glycan biosynthesis	K00737	GO:0016020//membrane	GO:0003824//catalytic activity;GO:0016758//transferase activity, transferring hexosyl groups;GO:0016757//transferase activity, transferring glycosyl groups;GO:0016740//transferase activity;GO:0003830//beta-1,4-mannosylglycoprotein 4-beta-N-acetylglucosaminyltransferase activity;GO:0008194//UDP-glycosyltransferase activity;GO:0008375//acetylglucosaminyltransferase activity	GO:1901137//carbohydrate derivative biosynthetic process;GO:0051179//localization;GO:0044260//cellular macromolecule metabolic process;GO:0044267//cellular protein metabolic process;GO:0032879//regulation of localization;GO:0006464//cellular protein modification process;GO:0043412//macromolecule modification;GO:0044249//cellular biosynthetic process;GO:0008104//protein localization;GO:0071704//or…
TCONS_00025984	ENSGALT00000078438	0.985848283744034	1	3	1	miR-7192-x	0.02380952	ALDH1A3	aldehyde dehydrogenase 1 family member A3 [Source:NCBI gene;Acc:395389]	Metabolism	Xenobiotics biodegradation and metabolism;Metabolism of other amino acids;Carbohydrate metabolism;Global and overview maps;Amino acid metabolism	ko01100//Metabolic pathways;ko00010//Glycolysis / Gluconeogenesis;ko00980//Metabolism of xenobiotics by cytochrome P450;ko00982//Drug metabolism - cytochrome P450;ko00350//Tyrosine metabolism;ko00410//beta-Alanine metabolism;ko00340//Histidine metabolism;ko00360//Phenylalanine metabolism	K00129	GO:0043226//organelle;GO:0071944//cell periphery;GO:0005623//cell;GO:0043231//intracellular membrane-bounded organelle;GO:0043227//membrane-bounded organelle;GO:0005622//intracellular;GO:0016020//membrane;GO:0005737//cytoplasm;GO:0005829//cytosol;GO:0043229//intracellular organelle;GO:0044464//cell part;GO:0044424//intracellular part;GO:0044444//cytoplasmic part;GO:0005634//nucleus;GO:0005886//pl…	GO:0036094//small molecule binding;GO:0001758//retinal dehydrogenase activity;GO:1901363//heterocyclic compound binding;GO:0070403//NAD+ binding;GO:0005515//protein binding;GO:0097159//organic cyclic compound binding;GO:0042803//protein homodimerization activity;GO:0043167//ion binding;GO:0048037//cofactor binding;GO:0046983//protein dimerization activity;GO:0004030//aldehyde dehydrogenase [NAD(P…	GO:0060013//righting reflex;GO:0060429//epithelium development;GO:0042573//retinoic acid metabolic process;GO:0044283//small molecule biosynthetic process;GO:0048518//positive regulation of biological process;GO:0016114//terpenoid biosynthetic process;GO:0010942//positive regulation of cell death;GO:0065003//macromolecular complex assembly;GO:0008299//isoprenoid biosynthetic process;GO:0007417//c…
TCONS_00026544	ENSGALT00000007764	0.917247342717469	1	1	1	gga-miR-128-1-5p	0.007936508	RASD1	ras related dexamethasone induced 1 [Source:NCBI gene;Acc:416507]	-	-	-	-	GO:0044424//intracellular part;GO:0016020//membrane;GO:0043227//membrane-bounded organelle;GO:0043226//organelle;GO:0016528//sarcoplasm;GO:0005783//endoplasmic reticulum;GO:0044464//cell part;GO:0044444//cytoplasmic part;GO:0043229//intracellular organelle;GO:0005737//cytoplasm;GO:0005622//intracellular;GO:0016529//sarcoplasmic reticulum;GO:0012505//endomembrane system;GO:0005623//cell;GO:0043231…	GO:0005525//GTP binding;GO:0016787//hydrolase activity;GO:0032550//purine ribonucleoside binding;GO:0035639//purine ribonucleoside triphosphate binding;GO:0001882//nucleoside binding;GO:0016817//hydrolase activity, acting on acid anhydrides;GO:0036094//small molecule binding;GO:0017111//nucleoside-triphosphatase activity;GO:0043168//anion binding;GO:0003924//GTPase activity;GO:0097367//carbohydra…	GO:0044699//single-organism process;GO:0023052//signaling;GO:0051716//cellular response to stimulus;GO:0050794//regulation of cellular process;GO:0044763//single-organism cellular process;GO:0050896//response to stimulus;GO:0065007//biological regulation;GO:0007154//cell communication;GO:0044700//single organism signaling;GO:0050789//regulation of biological process;GO:0007165//signal transductio…
TCONS_00027758	ENSGALT00000010419	0.959895890280875	4	1	1	gga-miR-6694-3p	0.03174603	TF	transferrin (ovotransferrin) [Source:NCBI gene;Acc:396241]	Cellular Processes	Cell growth and death	ko04216//Ferroptosis	K14736	GO:0044444//cytoplasmic part;GO:0043229//intracellular organelle;GO:0032991//macromolecular complex;GO:0031988//membrane-bounded vesicle;GO:0005576//extracellular region;GO:0043226//organelle;GO:0044218//other organism cell membrane;GO:0044215//other organism;GO:0031410//cytoplasmic vesicle;GO:0044216//other organism cell;GO:0042581//specific granule;GO:0044424//intracellular part;GO:0005623//cel…	GO:0030234//enzyme regulator activity;GO:0098772//molecular function regulator;GO:0008233//peptidase activity;GO:0030414//peptidase inhibitor activity;GO:0008289//lipid binding;GO:0004869//cysteine-type endopeptidase inhibitor activity;GO:0001530//lipopolysaccharide binding;GO:0004866//endopeptidase inhibitor activity;GO:0005506//iron ion binding;GO:1901681//sulfur compound binding;GO:0005488//bi…	GO:0045778//positive regulation of ossification;GO:0051094//positive regulation of developmental process;GO:0071704//organic substance metabolic process;GO:0042127//regulation of cell proliferation;GO:0042592//homeostatic process;GO:0002832//negative regulation of response to biotic stimulus;GO:0031399//regulation of protein modification process;GO:0045935//positive regulation of nucleobase-conta…
TCONS_00028451	ENSGALT00000049974	0.91483359381591	1	5	1	miR-7192-x	0.03968254	PTN	pleiotrophin [Source:NCBI gene;Acc:418125]	-	-	-	-	GO:0005576//extracellular region;GO:0044444//cytoplasmic part;GO:0044424//intracellular part;GO:0043226//organelle;GO:0005886//plasma membrane;GO:0043231//intracellular membrane-bounded organelle;GO:0005737//cytoplasm;GO:0016020//membrane;GO:0012505//endomembrane system;GO:0005615//extracellular space;GO:0071944//cell periphery;GO:0005783//endoplasmic reticulum;GO:0005622//intracellular;GO:004446…	GO:0019208//phosphatase regulator activity;GO:0097367//carbohydrate derivative binding;GO:0019900//kinase binding;GO:0019888//protein phosphatase regulator activity;GO:0032403//protein complex binding;GO:0004864//protein phosphatase inhibitor activity;GO:0005102//receptor binding;GO:0005178//integrin binding;GO:0043168//anion binding;GO:0035374//chondroitin sulfate binding;GO:0005488//binding;GO:…	GO:0031323//regulation of cellular metabolic process;GO:0010720//positive regulation of cell development;GO:0019953//sexual reproduction;GO:0050890//cognition;GO:0014015//positive regulation of gliogenesis;GO:0050793//regulation of developmental process;GO:2000647//negative regulation of stem cell proliferation;GO:0044699//single-organism process;GO:0051641//cellular localization;GO:0048519//nega…
TCONS_00029232	ENSGALT00000014329	0.954929266607524	2	1	1	miR-9277-y	0.01587302	LRRN4	leucine rich repeat neuronal 4 [Source:NCBI gene;Acc:427686]	-	-	-	-	GO:0044464//cell part;GO:0071944//cell periphery;GO:0005886//plasma membrane;GO:0031226//intrinsic component of plasma membrane;GO:0044459//plasma membrane part;GO:0031224//intrinsic component of membrane;GO:0016020//membrane;GO:0044425//membrane part;GO:0005623//cell;GO:0005887//integral component of plasma membrane;GO:0016021//integral component of membrane	GO:0005515//protein binding;GO:0005488//binding	GO:0003008//system process;GO:0044708//single-organism behavior;GO:0007612//learning;GO:0007611//learning or memory;GO:0007610//behavior;GO:0044699//single-organism process;GO:0032501//multicellular organismal process;GO:0008306//associative learning;GO:0007616//long-term memory;GO:0009628//response to abiotic stimulus;GO:0007613//memory;GO:0008542//visual learning;GO:0009416//response to light s…
TCONS_00029232	ENSGALT00000038771	0.927776045525792	2	1	1	novel-m0067-5p	0.01587302	TRPM7	transient receptor potential cation channel subfamily M member 7 [Source:NCBI gene;Acc:427502]	Cellular Processes;Organismal Systems	Immune system;Cell growth and death	ko04218//Cellular senescence;ko04621//NOD-like receptor signaling pathway;ko04217//Necroptosis	K04982	GO:0005623//cell;GO:0044425//membrane part;GO:0031224//intrinsic component of membrane;GO:0071944//cell periphery;GO:0001726//ruffle;GO:0016020//membrane;GO:0005886//plasma membrane;GO:0042995//cell projection;GO:0031252//cell leading edge;GO:0016021//integral component of membrane;GO:0044464//cell part	GO:0005261//cation channel activity;GO:0016740//transferase activity;GO:0032549//ribonucleoside binding;GO:0022892//substrate-specific transporter activity;GO:0046873//metal ion transmembrane transporter activity;GO:0004674//protein serine/threonine kinase activity;GO:0004672//protein kinase activity;GO:0005215//transporter activity;GO:0016301//kinase activity;GO:0043167//ion binding;GO:0008092//…	GO:0043933//macromolecular complex subunit organization;GO:0006796//phosphate-containing compound metabolic process;GO:0065007//biological regulation;GO:0071840//cellular component organization or biogenesis;GO:0098660//inorganic ion transmembrane transport;GO:0046777//protein autophosphorylation;GO:0016310//phosphorylation;GO:0007010//cytoskeleton organization;GO:0006461//protein complex assembl…
TCONS_00029865	ENSGALT00000090491	0.909793873700459	1	4	1	gga-miR-135a-5p	0.03174603	CLASP1	cytoplasmic linker associated protein 1 [Source:NCBI gene;Acc:429042]	-	-	-	-	GO:0005622//intracellular;GO:0043229//intracellular organelle;GO:0044444//cytoplasmic part;GO:0044422//organelle part;GO:0043226//organelle;GO:0005737//cytoplasm;GO:0005623//cell;GO:0005874//microtubule;GO:0044424//intracellular part;GO:0044464//cell part;GO:0005828//kinetochore microtubule;GO:0043232//intracellular non-membrane-bounded organelle;GO:0043228//non-membrane-bounded organelle;GO:0099…	GO:0043515//kinetochore binding;GO:0032403//protein complex binding;GO:0008092//cytoskeletal protein binding;GO:0015631//tubulin binding;GO:0044877//macromolecular complex binding;GO:0008017//microtubule binding;GO:0051010//microtubule plus-end binding;GO:0005488//binding;GO:0005515//protein binding	-
TCONS_00031949	ENSGALT00000010419	0.986182038676338	4	1	1	gga-miR-6694-3p	0.03174603	TF	transferrin (ovotransferrin) [Source:NCBI gene;Acc:396241]	Cellular Processes	Cell growth and death	ko04216//Ferroptosis	K14736	GO:0044444//cytoplasmic part;GO:0043229//intracellular organelle;GO:0032991//macromolecular complex;GO:0031988//membrane-bounded vesicle;GO:0005576//extracellular region;GO:0043226//organelle;GO:0044218//other organism cell membrane;GO:0044215//other organism;GO:0031410//cytoplasmic vesicle;GO:0044216//other organism cell;GO:0042581//specific granule;GO:0044424//intracellular part;GO:0005623//cel…	GO:0030234//enzyme regulator activity;GO:0098772//molecular function regulator;GO:0008233//peptidase activity;GO:0030414//peptidase inhibitor activity;GO:0008289//lipid binding;GO:0004869//cysteine-type endopeptidase inhibitor activity;GO:0001530//lipopolysaccharide binding;GO:0004866//endopeptidase inhibitor activity;GO:0005506//iron ion binding;GO:1901681//sulfur compound binding;GO:0005488//bi…	GO:0045778//positive regulation of ossification;GO:0051094//positive regulation of developmental process;GO:0071704//organic substance metabolic process;GO:0042127//regulation of cell proliferation;GO:0042592//homeostatic process;GO:0002832//negative regulation of response to biotic stimulus;GO:0031399//regulation of protein modification process;GO:0045935//positive regulation of nucleobase-conta…
TCONS_00031949	ENSGALT00000018268	0.941070402626283	4	1	1	miR-7192-x	0.03174603	KITLG	KIT ligand [Source:NCBI gene;Acc:396028]	Organismal Systems;Environmental Information Processing	Endocrine system;Signal transduction	ko04010//MAPK signaling pathway;ko04916//Melanogenesis	K05461	GO:0005615//extracellular space;GO:0030175//filopodium;GO:0031224//intrinsic component of membrane;GO:0005576//extracellular region;GO:0071944//cell periphery;GO:0016020//membrane;GO:0043229//intracellular organelle;GO:0044424//intracellular part;GO:0044425//membrane part;GO:0031252//cell leading edge;GO:0042995//cell projection;GO:0043232//intracellular non-membrane-bounded organelle;GO:0005623/…	GO:0008083//growth factor activity;GO:0005125//cytokine activity;GO:0005515//protein binding;GO:0005173//stem cell factor receptor binding;GO:0005102//receptor binding;GO:0005488//binding;GO:0005126//cytokine receptor binding	GO:0046661//male sex differentiation;GO:0009893//positive regulation of metabolic process;GO:1902035//positive regulation of hematopoietic stem cell proliferation;GO:0048070//regulation of developmental pigmentation;GO:1902105//regulation of leukocyte differentiation;GO:0070666//regulation of mast cell proliferation;GO:2000147//positive regulation of cell motility;GO:0007154//cell communication;G…
TCONS_00031949	ENSGALT00000049974	0.94907520788368	4	5	2	miR-12223-y|miR-7192-x	0.007374771	PTN	pleiotrophin [Source:NCBI gene;Acc:418125]	-	-	-	-	GO:0005576//extracellular region;GO:0044444//cytoplasmic part;GO:0044424//intracellular part;GO:0043226//organelle;GO:0005886//plasma membrane;GO:0043231//intracellular membrane-bounded organelle;GO:0005737//cytoplasm;GO:0016020//membrane;GO:0012505//endomembrane system;GO:0005615//extracellular space;GO:0071944//cell periphery;GO:0005783//endoplasmic reticulum;GO:0005622//intracellular;GO:004446…	GO:0019208//phosphatase regulator activity;GO:0097367//carbohydrate derivative binding;GO:0019900//kinase binding;GO:0019888//protein phosphatase regulator activity;GO:0032403//protein complex binding;GO:0004864//protein phosphatase inhibitor activity;GO:0005102//receptor binding;GO:0005178//integrin binding;GO:0043168//anion binding;GO:0035374//chondroitin sulfate binding;GO:0005488//binding;GO:…	GO:0031323//regulation of cellular metabolic process;GO:0010720//positive regulation of cell development;GO:0019953//sexual reproduction;GO:0050890//cognition;GO:0014015//positive regulation of gliogenesis;GO:0050793//regulation of developmental process;GO:2000647//negative regulation of stem cell proliferation;GO:0044699//single-organism process;GO:0051641//cellular localization;GO:0048519//nega…
TCONS_00031949	ENSGALT00000057472	0.957847370665005	4	1	1	miR-7192-x	0.03174603	ANGPT1	angiopoietin 1 [Source:NCBI gene;Acc:395129]	Environmental Information Processing	Signal transduction	ko04010//MAPK signaling pathway	K05465	GO:0016020//membrane;GO:0042995//cell projection;GO:0098589//membrane region;GO:0005615//extracellular space;GO:0005576//extracellular region;GO:0044421//extracellular region part;GO:0044464//cell part;GO:0098805//whole membrane;GO:0098857//membrane microdomain;GO:0045121//membrane raft;GO:0071944//cell periphery;GO:0005902//microvillus;GO:0098858//actin-based cell projection;GO:0044425//membrane…	GO:0005102//receptor binding;GO:0019901//protein kinase binding;GO:0019899//enzyme binding;GO:1990782//protein tyrosine kinase binding;GO:0005488//binding;GO:0005515//protein binding;GO:0030971//receptor tyrosine kinase binding;GO:0019900//kinase binding	GO:1903533//regulation of protein targeting;GO:0006807//nitrogen compound metabolic process;GO:0044249//cellular biosynthetic process;GO:0001934//positive regulation of protein phosphorylation;GO:0007165//signal transduction;GO:0030202//heparin metabolic process;GO:1901215//negative regulation of neuron death;GO:0010604//positive regulation of macromolecule metabolic process;GO:0022610//biologica…
TCONS_00031949	ENSGALT00000070810	0.988008467967981	4	1	1	novel-m0270-5p	0.03174603	TGFBI	transforming growth factor beta induced [Source:NCBI gene;Acc:395897]	-	-	-	-	GO:0005794//Golgi apparatus;GO:0012505//endomembrane system;GO:0005623//cell;GO:0098791//Golgi subcompartment;GO:0044421//extracellular region part;GO:0044431//Golgi apparatus part;GO:0005737//cytoplasm;GO:0044446//intracellular organelle part;GO:0031012//extracellular matrix;GO:0044444//cytoplasmic part;GO:0043231//intracellular membrane-bounded organelle;GO:0044424//intracellular part;GO:000557…	GO:0044877//macromolecular complex binding;GO:0050840//extracellular matrix binding;GO:0005488//binding;GO:0005515//protein binding;GO:0050839//cell adhesion molecule binding;GO:0032403//protein complex binding;GO:0005178//integrin binding;GO:0005518//collagen binding;GO:0005102//receptor binding	GO:0032501//multicellular organismal process;GO:0008283//cell proliferation;GO:0072359//circulatory system development;GO:0001525//angiogenesis;GO:0022610//biological adhesion;GO:0044707//single-multicellular organism process;GO:0048514//blood vessel morphogenesis;GO:0071840//cellular component organization or biogenesis;GO:0009653//anatomical structure morphogenesis;GO:0001944//vasculature devel…
TCONS_00031949	ENSGALT00000072351	0.932213050015096	4	5	2	miR-7192-x|novel-m0270-5p	0.007374771	MGAT3	mannosyl (beta-1,4-)-glycoprotein beta-1,4-N-acetylglucosaminyltransferase [Source:NCBI gene;Acc:418013]	Metabolism	Glycan biosynthesis and metabolism;Global and overview maps	ko01100//Metabolic pathways;ko00510//N-Glycan biosynthesis	K00737	GO:0016020//membrane	GO:0003824//catalytic activity;GO:0016758//transferase activity, transferring hexosyl groups;GO:0016757//transferase activity, transferring glycosyl groups;GO:0016740//transferase activity;GO:0003830//beta-1,4-mannosylglycoprotein 4-beta-N-acetylglucosaminyltransferase activity;GO:0008194//UDP-glycosyltransferase activity;GO:0008375//acetylglucosaminyltransferase activity	GO:1901137//carbohydrate derivative biosynthetic process;GO:0051179//localization;GO:0044260//cellular macromolecule metabolic process;GO:0044267//cellular protein metabolic process;GO:0032879//regulation of localization;GO:0006464//cellular protein modification process;GO:0043412//macromolecule modification;GO:0044249//cellular biosynthetic process;GO:0008104//protein localization;GO:0071704//or…
TCONS_00031949	ENSGALT00000078438	0.992115811362886	4	3	2	miR-7192-x|novel-m0270-5p	0.002261137	ALDH1A3	aldehyde dehydrogenase 1 family member A3 [Source:NCBI gene;Acc:395389]	Metabolism	Xenobiotics biodegradation and metabolism;Metabolism of other amino acids;Carbohydrate metabolism;Global and overview maps;Amino acid metabolism	ko01100//Metabolic pathways;ko00010//Glycolysis / Gluconeogenesis;ko00980//Metabolism of xenobiotics by cytochrome P450;ko00982//Drug metabolism - cytochrome P450;ko00350//Tyrosine metabolism;ko00410//beta-Alanine metabolism;ko00340//Histidine metabolism;ko00360//Phenylalanine metabolism	K00129	GO:0043226//organelle;GO:0071944//cell periphery;GO:0005623//cell;GO:0043231//intracellular membrane-bounded organelle;GO:0043227//membrane-bounded organelle;GO:0005622//intracellular;GO:0016020//membrane;GO:0005737//cytoplasm;GO:0005829//cytosol;GO:0043229//intracellular organelle;GO:0044464//cell part;GO:0044424//intracellular part;GO:0044444//cytoplasmic part;GO:0005634//nucleus;GO:0005886//pl…	GO:0036094//small molecule binding;GO:0001758//retinal dehydrogenase activity;GO:1901363//heterocyclic compound binding;GO:0070403//NAD+ binding;GO:0005515//protein binding;GO:0097159//organic cyclic compound binding;GO:0042803//protein homodimerization activity;GO:0043167//ion binding;GO:0048037//cofactor binding;GO:0046983//protein dimerization activity;GO:0004030//aldehyde dehydrogenase [NAD(P…	GO:0060013//righting reflex;GO:0060429//epithelium development;GO:0042573//retinoic acid metabolic process;GO:0044283//small molecule biosynthetic process;GO:0048518//positive regulation of biological process;GO:0016114//terpenoid biosynthetic process;GO:0010942//positive regulation of cell death;GO:0065003//macromolecular complex assembly;GO:0008299//isoprenoid biosynthetic process;GO:0007417//c…
TCONS_00031949	ENSGALT00000093149	0.985217116602405	4	1	1	novel-m0270-5p	0.03174603	SPON2	spondin 2 [Source:NCBI gene;Acc:422905]	-	-	-	-	GO:0044421//extracellular region part;GO:0031012//extracellular matrix;GO:0005576//extracellular region;GO:0005615//extracellular space	GO:0097367//carbohydrate derivative binding;GO:0005488//binding;GO:0003823//antigen binding;GO:0001530//lipopolysaccharide binding;GO:0008289//lipid binding	GO:0002376//immune system process;GO:0061081//positive regulation of myeloid leukocyte cytokine production involved in immune response;GO:0044765//single-organism transport;GO:0048584//positive regulation of response to stimulus;GO:0002448//mast cell mediated immunity;GO:0001817//regulation of cytokine production;GO:0001819//positive regulation of cytokine production;GO:0050778//positive regulati…
TCONS_00032926	ENSGALT00000096739	0.946904111689888	4	4	2	gga-miR-1684b-3p|gga-miR-200a-3p	0.004473418	MFAP5	microfibril associated protein 5 [Source:NCBI gene;Acc:418256]	-	-	-	-	GO:0044420//extracellular matrix component;GO:0005576//extracellular region;GO:0043205//fibril;GO:0005578//proteinaceous extracellular matrix;GO:0044421//extracellular region part;GO:0001527//microfibril;GO:0031012//extracellular matrix	-	GO:0044707//single-multicellular organism process;GO:0071840//cellular component organization or biogenesis;GO:0048534//hematopoietic or lymphoid organ development;GO:0032501//multicellular organismal process;GO:0043062//extracellular structure organization;GO:0007275//multicellular organism development;GO:0044763//single-organism cellular process;GO:0032502//developmental process;GO:0030097//hem…
TCONS_00033004	ENSGALT00000094186	0.902400328498282	3	2	1	novel-m0165-3p	0.0472381	PITPNA	phosphatidylinositol transfer protein alpha [Source:NCBI gene;Acc:100859747]	-	-	-	-	GO:0005622//intracellular;GO:0044464//cell part;GO:0005623//cell	GO:0022892//substrate-specific transporter activity;GO:0005319//lipid transporter activity;GO:0005548//phospholipid transporter activity;GO:0005215//transporter activity	GO:0015914//phospholipid transport;GO:0015711//organic anion transport;GO:0006869//lipid transport;GO:0044765//single-organism transport;GO:1902578//single-organism localization;GO:0006811//ion transport;GO:0015748//organophosphate ester transport;GO:0033036//macromolecule localization;GO:0044699//single-organism process;GO:0010876//lipid localization;GO:0006810//transport;GO:0006820//anion trans…
TCONS_00033394	ENSGALT00000044685	0.936278301380376	3	2	1	novel-m0289-5p	0.0472381	CLDN1	claudin 1 [Source:NCBI gene;Acc:424910]	Environmental Information Processing;Cellular Processes	Signaling molecules and interaction;Cellular community - eukaryotes	ko04530//Tight junction;ko04514//Cell adhesion molecules (CAMs)	K06087	GO:0016323//basolateral plasma membrane;GO:0016324//apical plasma membrane;GO:0005911//cell-cell junction;GO:0005886//plasma membrane;GO:0070160//occluding junction;GO:0005887//integral component of plasma membrane;GO:0071944//cell periphery;GO:0016021//integral component of membrane;GO:0098805//whole membrane;GO:0098589//membrane region;GO:0044459//plasma membrane part;GO:0098590//plasma membran…	GO:0005515//protein binding;GO:0004872//receptor activity;GO:0005488//binding;GO:0001618//virus receptor activity;GO:0060089//molecular transducer activity;GO:0005198//structural molecule activity;GO:0042802//identical protein binding	GO:0044764//multi-organism cellular process;GO:0046718//viral entry into host cell;GO:0044409//entry into host;GO:0048513//animal organ development;GO:0044085//cellular component biogenesis;GO:0022607//cellular component assembly;GO:0051259//protein oligomerization;GO:0007275//multicellular organism development;GO:0044763//single-organism cellular process;GO:0070830//bicellular tight junction ass…
TCONS_00034172	ENSGALT00000049776	0.903410158174265	1	4	1	novel-m0270-5p	0.03174603	SNTB1	syntrophin beta 1 [Source:NCBI gene;Acc:404774]	-	-	-	-	GO:0071944//cell periphery;GO:0098796//membrane protein complex;GO:0005886//plasma membrane;GO:0005623//cell;GO:0044464//cell part;GO:0098797//plasma membrane protein complex;GO:0044459//plasma membrane part;GO:0045202//synapse;GO:0032991//macromolecular complex;GO:0090665//glycoprotein complex;GO:0016020//membrane;GO:0016010//dystrophin-associated glycoprotein complex;GO:0043234//protein complex…	GO:0005515//protein binding;GO:0005198//structural molecule activity;GO:0005488//binding	-
TCONS_00034172	ENSGALT00000090491	0.901520982414365	1	4	1	novel-m0270-5p	0.03174603	CLASP1	cytoplasmic linker associated protein 1 [Source:NCBI gene;Acc:429042]	-	-	-	-	GO:0005622//intracellular;GO:0043229//intracellular organelle;GO:0044444//cytoplasmic part;GO:0044422//organelle part;GO:0043226//organelle;GO:0005737//cytoplasm;GO:0005623//cell;GO:0005874//microtubule;GO:0044424//intracellular part;GO:0044464//cell part;GO:0005828//kinetochore microtubule;GO:0043232//intracellular non-membrane-bounded organelle;GO:0043228//non-membrane-bounded organelle;GO:0099…	GO:0043515//kinetochore binding;GO:0032403//protein complex binding;GO:0008092//cytoskeletal protein binding;GO:0015631//tubulin binding;GO:0044877//macromolecular complex binding;GO:0008017//microtubule binding;GO:0051010//microtubule plus-end binding;GO:0005488//binding;GO:0005515//protein binding	-
TCONS_00035660	ENSGALT00000049974	0.93598037894145	1	5	1	miR-12223-y	0.03968254	PTN	pleiotrophin [Source:NCBI gene;Acc:418125]	-	-	-	-	GO:0005576//extracellular region;GO:0044444//cytoplasmic part;GO:0044424//intracellular part;GO:0043226//organelle;GO:0005886//plasma membrane;GO:0043231//intracellular membrane-bounded organelle;GO:0005737//cytoplasm;GO:0016020//membrane;GO:0012505//endomembrane system;GO:0005615//extracellular space;GO:0071944//cell periphery;GO:0005783//endoplasmic reticulum;GO:0005622//intracellular;GO:004446…	GO:0019208//phosphatase regulator activity;GO:0097367//carbohydrate derivative binding;GO:0019900//kinase binding;GO:0019888//protein phosphatase regulator activity;GO:0032403//protein complex binding;GO:0004864//protein phosphatase inhibitor activity;GO:0005102//receptor binding;GO:0005178//integrin binding;GO:0043168//anion binding;GO:0035374//chondroitin sulfate binding;GO:0005488//binding;GO:…	GO:0031323//regulation of cellular metabolic process;GO:0010720//positive regulation of cell development;GO:0019953//sexual reproduction;GO:0050890//cognition;GO:0014015//positive regulation of gliogenesis;GO:0050793//regulation of developmental process;GO:2000647//negative regulation of stem cell proliferation;GO:0044699//single-organism process;GO:0051641//cellular localization;GO:0048519//nega…
TCONS_00037541	ENSGALT00000002157	0.955094506690858	7	7	2	novel-m0161-3p|novel-m0162-5p	0.04883311	ADRA1B	adrenoceptor alpha 1B [Source:NCBI gene;Acc:373890]	Organismal Systems;Environmental Information Processing	Signaling molecules and interaction;Circulatory system;Signal transduction	ko04080//Neuroactive ligand-receptor interaction;ko04020//Calcium signaling pathway;ko04261//Adrenergic signaling in cardiomyocytes;ko04270//Vascular smooth muscle contraction	K04136	GO:0044446//intracellular organelle part;GO:0031965//nuclear membrane;GO:0031226//intrinsic component of plasma membrane;GO:0043227//membrane-bounded organelle;GO:0031224//intrinsic component of membrane;GO:0044425//membrane part;GO:0044428//nuclear part;GO:0005886//plasma membrane;GO:0005737//cytoplasm;GO:0031975//envelope;GO:0005635//nuclear envelope;GO:0043231//intracellular membrane-bounded o…	GO:0004930//G-protein coupled receptor activity;GO:0004888//transmembrane signaling receptor activity;GO:0004871//signal transducer activity;GO:0004872//receptor activity;GO:0004935//adrenergic receptor activity;GO:0046983//protein dimerization activity;GO:0046982//protein heterodimerization activity;GO:0004937//alpha1-adrenergic receptor activity;GO:0005488//binding;GO:0004936//alpha-adrenergic …	GO:0009987//cellular process;GO:0072507//divalent inorganic cation homeostasis;GO:0071880//adenylate cyclase-activating adrenergic receptor signaling pathway;GO:0055080//cation homeostasis;GO:0031323//regulation of cellular metabolic process;GO:0001932//regulation of protein phosphorylation;GO:0007186//G-protein coupled receptor signaling pathway;GO:0019725//cellular homeostasis;GO:0030003//cellu…
TCONS_00037541	ENSGALT00000080130	0.983156981958562	7	3	2	novel-m0161-3p|novel-m0162-5p	0.007784946	PRELP	proline and arginine rich end leucine rich repeat protein [Source:NCBI gene;Acc:419933]	-	-	-	-	-	GO:0005201//extracellular matrix structural constituent;GO:0005198//structural molecule activity;GO:0005515//protein binding;GO:0005488//binding	GO:0009987//cellular process;GO:0032502//developmental process;GO:0044763//single-organism cellular process;GO:0044767//single-organism developmental process;GO:0044699//single-organism process;GO:0007568//aging;GO:0007569//cell aging
TCONS_00038747	ENSGALT00000002157	0.962844537851979	4	7	2	novel-m0161-3p|novel-m0162-5p	0.01515028	ADRA1B	adrenoceptor alpha 1B [Source:NCBI gene;Acc:373890]	Organismal Systems;Environmental Information Processing	Signaling molecules and interaction;Circulatory system;Signal transduction	ko04080//Neuroactive ligand-receptor interaction;ko04020//Calcium signaling pathway;ko04261//Adrenergic signaling in cardiomyocytes;ko04270//Vascular smooth muscle contraction	K04136	GO:0044446//intracellular organelle part;GO:0031965//nuclear membrane;GO:0031226//intrinsic component of plasma membrane;GO:0043227//membrane-bounded organelle;GO:0031224//intrinsic component of membrane;GO:0044425//membrane part;GO:0044428//nuclear part;GO:0005886//plasma membrane;GO:0005737//cytoplasm;GO:0031975//envelope;GO:0005635//nuclear envelope;GO:0043231//intracellular membrane-bounded o…	GO:0004930//G-protein coupled receptor activity;GO:0004888//transmembrane signaling receptor activity;GO:0004871//signal transducer activity;GO:0004872//receptor activity;GO:0004935//adrenergic receptor activity;GO:0046983//protein dimerization activity;GO:0046982//protein heterodimerization activity;GO:0004937//alpha1-adrenergic receptor activity;GO:0005488//binding;GO:0004936//alpha-adrenergic …	GO:0009987//cellular process;GO:0072507//divalent inorganic cation homeostasis;GO:0071880//adenylate cyclase-activating adrenergic receptor signaling pathway;GO:0055080//cation homeostasis;GO:0031323//regulation of cellular metabolic process;GO:0001932//regulation of protein phosphorylation;GO:0007186//G-protein coupled receptor signaling pathway;GO:0019725//cellular homeostasis;GO:0030003//cellu…
TCONS_00038747	ENSGALT00000050730	0.961811425559439	4	1	1	gga-miR-6615-3p	0.03174603	-	-	-	-	-	-	GO:0043228//non-membrane-bounded organelle;GO:0005622//intracellular;GO:0005623//cell;GO:0005856//cytoskeleton;GO:0044464//cell part;GO:0043226//organelle;GO:0044424//intracellular part;GO:0043229//intracellular organelle;GO:0043232//intracellular non-membrane-bounded organelle	GO:0044877//macromolecular complex binding;GO:0032403//protein complex binding;GO:0005515//protein binding;GO:0005488//binding;GO:0008017//microtubule binding;GO:0015631//tubulin binding;GO:0008092//cytoskeletal protein binding	GO:0007010//cytoskeleton organization;GO:1902589//single-organism organelle organization;GO:0000226//microtubule cytoskeleton organization;GO:0010564//regulation of cell cycle process;GO:0016043//cellular component organization;GO:0050794//regulation of cellular process;GO:0050789//regulation of biological process;GO:0065007//biological regulation;GO:0001578//microtubule bundle formation;GO:00447…
TCONS_00038747	ENSGALT00000080130	0.979898892141492	4	3	2	novel-m0161-3p|novel-m0162-5p	0.002261137	PRELP	proline and arginine rich end leucine rich repeat protein [Source:NCBI gene;Acc:419933]	-	-	-	-	-	GO:0005201//extracellular matrix structural constituent;GO:0005198//structural molecule activity;GO:0005515//protein binding;GO:0005488//binding	GO:0009987//cellular process;GO:0032502//developmental process;GO:0044763//single-organism cellular process;GO:0044767//single-organism developmental process;GO:0044699//single-organism process;GO:0007568//aging;GO:0007569//cell aging
TCONS_00038748	ENSGALT00000002157	0.933992315094391	4	7	2	novel-m0161-3p|novel-m0162-5p	0.01515028	ADRA1B	adrenoceptor alpha 1B [Source:NCBI gene;Acc:373890]	Organismal Systems;Environmental Information Processing	Signaling molecules and interaction;Circulatory system;Signal transduction	ko04080//Neuroactive ligand-receptor interaction;ko04020//Calcium signaling pathway;ko04261//Adrenergic signaling in cardiomyocytes;ko04270//Vascular smooth muscle contraction	K04136	GO:0044446//intracellular organelle part;GO:0031965//nuclear membrane;GO:0031226//intrinsic component of plasma membrane;GO:0043227//membrane-bounded organelle;GO:0031224//intrinsic component of membrane;GO:0044425//membrane part;GO:0044428//nuclear part;GO:0005886//plasma membrane;GO:0005737//cytoplasm;GO:0031975//envelope;GO:0005635//nuclear envelope;GO:0043231//intracellular membrane-bounded o…	GO:0004930//G-protein coupled receptor activity;GO:0004888//transmembrane signaling receptor activity;GO:0004871//signal transducer activity;GO:0004872//receptor activity;GO:0004935//adrenergic receptor activity;GO:0046983//protein dimerization activity;GO:0046982//protein heterodimerization activity;GO:0004937//alpha1-adrenergic receptor activity;GO:0005488//binding;GO:0004936//alpha-adrenergic …	GO:0009987//cellular process;GO:0072507//divalent inorganic cation homeostasis;GO:0071880//adenylate cyclase-activating adrenergic receptor signaling pathway;GO:0055080//cation homeostasis;GO:0031323//regulation of cellular metabolic process;GO:0001932//regulation of protein phosphorylation;GO:0007186//G-protein coupled receptor signaling pathway;GO:0019725//cellular homeostasis;GO:0030003//cellu…
TCONS_00038748	ENSGALT00000020033	0.936382992529159	4	10	3	gga-miR-6615-3p|novel-m0161-3p|novel-m0162-5p	0.001411712	MICALL1	MICAL like 1 [Source:NCBI gene;Acc:418032]	-	-	-	-	GO:0005623//cell	GO:0043169//cation binding;GO:0019899//enzyme binding;GO:0005515//protein binding;GO:0017137//Rab GTPase binding;GO:0051020//GTPase binding;GO:0043167//ion binding;GO:0046872//metal ion binding;GO:0031267//small GTPase binding;GO:0017016//Ras GTPase binding;GO:0005488//binding	GO:0016197//endosomal transport;GO:0051234//establishment of localization;GO:0032456//endocytic recycling;GO:0016192//vesicle-mediated transport;GO:0006810//transport;GO:0051179//localization;GO:0046907//intracellular transport;GO:1902578//single-organism localization;GO:0044765//single-organism transport;GO:0051649//establishment of localization in cell;GO:0044699//single-organism process;GO:005…
TCONS_00038748	ENSGALT00000050730	0.924616674634794	4	1	1	gga-miR-6615-3p	0.03174603	-	-	-	-	-	-	GO:0043228//non-membrane-bounded organelle;GO:0005622//intracellular;GO:0005623//cell;GO:0005856//cytoskeleton;GO:0044464//cell part;GO:0043226//organelle;GO:0044424//intracellular part;GO:0043229//intracellular organelle;GO:0043232//intracellular non-membrane-bounded organelle	GO:0044877//macromolecular complex binding;GO:0032403//protein complex binding;GO:0005515//protein binding;GO:0005488//binding;GO:0008017//microtubule binding;GO:0015631//tubulin binding;GO:0008092//cytoskeletal protein binding	GO:0007010//cytoskeleton organization;GO:1902589//single-organism organelle organization;GO:0000226//microtubule cytoskeleton organization;GO:0010564//regulation of cell cycle process;GO:0016043//cellular component organization;GO:0050794//regulation of cellular process;GO:0050789//regulation of biological process;GO:0065007//biological regulation;GO:0001578//microtubule bundle formation;GO:00447…
TCONS_00038748	ENSGALT00000080130	0.99014604325794	4	3	2	novel-m0161-3p|novel-m0162-5p	0.002261137	PRELP	proline and arginine rich end leucine rich repeat protein [Source:NCBI gene;Acc:419933]	-	-	-	-	-	GO:0005201//extracellular matrix structural constituent;GO:0005198//structural molecule activity;GO:0005515//protein binding;GO:0005488//binding	GO:0009987//cellular process;GO:0032502//developmental process;GO:0044763//single-organism cellular process;GO:0044767//single-organism developmental process;GO:0044699//single-organism process;GO:0007568//aging;GO:0007569//cell aging
TCONS_00040913	ENSGALT00000043224	0.912813921992081	2	2	1	gga-miR-6615-3p	0.03161905	-	histone cluster 1, H2B-VII-like 2 [Source:NCBI gene;Acc:770188]	-	-	-	-	GO:0043228//non-membrane-bounded organelle;GO:0043234//protein complex;GO:0043232//intracellular non-membrane-bounded organelle;GO:0044427//chromosomal part;GO:0032993//protein-DNA complex;GO:0044815//DNA packaging complex;GO:0044464//cell part;GO:0005694//chromosome;GO:0005634//nucleus;GO:0005623//cell;GO:0000786//nucleosome;GO:0000785//chromatin;GO:0005622//intracellular;GO:0044446//intracellul…	GO:0046982//protein heterodimerization activity;GO:0003676//nucleic acid binding;GO:1901363//heterocyclic compound binding;GO:0005488//binding;GO:0097159//organic cyclic compound binding;GO:0005515//protein binding;GO:0046983//protein dimerization activity;GO:0003677//DNA binding	GO:0006333//chromatin assembly or disassembly;GO:0009987//cellular process;GO:0051276//chromosome organization;GO:0006461//protein complex assembly;GO:0071103//DNA conformation change;GO:0070271//protein complex biogenesis;GO:0006323//DNA packaging;GO:0006334//nucleosome assembly;GO:0065003//macromolecular complex assembly;GO:0034622//cellular macromolecular complex assembly;GO:0006996//organelle…
TCONS_00040913	ENSGALT00000050730	0.923244173001177	2	1	1	gga-miR-6615-3p	0.01587302	-	-	-	-	-	-	GO:0043228//non-membrane-bounded organelle;GO:0005622//intracellular;GO:0005623//cell;GO:0005856//cytoskeleton;GO:0044464//cell part;GO:0043226//organelle;GO:0044424//intracellular part;GO:0043229//intracellular organelle;GO:0043232//intracellular non-membrane-bounded organelle	GO:0044877//macromolecular complex binding;GO:0032403//protein complex binding;GO:0005515//protein binding;GO:0005488//binding;GO:0008017//microtubule binding;GO:0015631//tubulin binding;GO:0008092//cytoskeletal protein binding	GO:0007010//cytoskeleton organization;GO:1902589//single-organism organelle organization;GO:0000226//microtubule cytoskeleton organization;GO:0010564//regulation of cell cycle process;GO:0016043//cellular component organization;GO:0050794//regulation of cellular process;GO:0050789//regulation of biological process;GO:0065007//biological regulation;GO:0001578//microtubule bundle formation;GO:00447…
TCONS_00040913	ENSGALT00000056073	0.915127531979965	2	3	1	miR-6615-x	0.0472381	SHISA4	shisa family member 4 [Source:NCBI gene;Acc:100859291]	-	-	-	-	GO:0031224//intrinsic component of membrane;GO:0016021//integral component of membrane;GO:0016020//membrane;GO:0044425//membrane part	-	-
TCONS_00043406	ENSGALT00000001571	0.943431247966373	2	2	1	novel-m0270-5p	0.03161905	-	caspase 1 [Source:NCBI gene;Acc:395764]	Cellular Processes;Organismal Systems;Human Diseases	Infectious diseases;Immune system;Cell growth and death	ko04621//NOD-like receptor signaling pathway;ko04217//Necroptosis;ko04625//C-type lectin receptor signaling pathway;ko05164//Influenza A;ko05132//Salmonella infection;ko04623//Cytosolic DNA-sensing pathway	K01370	-	GO:0004175//endopeptidase activity;GO:0004197//cysteine-type endopeptidase activity;GO:0008234//cysteine-type peptidase activity;GO:0003824//catalytic activity;GO:0008233//peptidase activity;GO:0016787//hydrolase activity;GO:0070011//peptidase activity, acting on L-amino acid peptides	GO:0044238//primary metabolic process;GO:0008152//metabolic process;GO:0071704//organic substance metabolic process;GO:0019538//protein metabolic process;GO:0065007//biological regulation;GO:0042981//regulation of apoptotic process;GO:0043170//macromolecule metabolic process;GO:0006508//proteolysis;GO:0050794//regulation of cellular process;GO:0050789//regulation of biological process;GO:0010941/…
TCONS_00043406	ENSGALT00000010419	0.955449757364131	2	1	1	gga-miR-6694-3p	0.01587302	TF	transferrin (ovotransferrin) [Source:NCBI gene;Acc:396241]	Cellular Processes	Cell growth and death	ko04216//Ferroptosis	K14736	GO:0044444//cytoplasmic part;GO:0043229//intracellular organelle;GO:0032991//macromolecular complex;GO:0031988//membrane-bounded vesicle;GO:0005576//extracellular region;GO:0043226//organelle;GO:0044218//other organism cell membrane;GO:0044215//other organism;GO:0031410//cytoplasmic vesicle;GO:0044216//other organism cell;GO:0042581//specific granule;GO:0044424//intracellular part;GO:0005623//cel…	GO:0030234//enzyme regulator activity;GO:0098772//molecular function regulator;GO:0008233//peptidase activity;GO:0030414//peptidase inhibitor activity;GO:0008289//lipid binding;GO:0004869//cysteine-type endopeptidase inhibitor activity;GO:0001530//lipopolysaccharide binding;GO:0004866//endopeptidase inhibitor activity;GO:0005506//iron ion binding;GO:1901681//sulfur compound binding;GO:0005488//bi…	GO:0045778//positive regulation of ossification;GO:0051094//positive regulation of developmental process;GO:0071704//organic substance metabolic process;GO:0042127//regulation of cell proliferation;GO:0042592//homeostatic process;GO:0002832//negative regulation of response to biotic stimulus;GO:0031399//regulation of protein modification process;GO:0045935//positive regulation of nucleobase-conta…
TCONS_00043406	ENSGALT00000036803	0.903853428983855	2	2	1	novel-m0270-5p	0.03161905	APP	amyloid beta (A4) precursor protein [Source:NCBI gene;Acc:374198]	-	-	-	-	GO:0044431//Golgi apparatus part;GO:0071944//cell periphery;GO:0009986//cell surface;GO:0030133//transport vesicle;GO:0044430//cytoskeletal part;GO:0030134//ER to Golgi transport vesicle;GO:0005886//plasma membrane;GO:0005790//smooth endoplasmic reticulum;GO:0030054//cell junction;GO:0036477//somatodendritic compartment;GO:0043005//neuron projection;GO:0031974//membrane-enclosed lumen;GO:0031410/…	GO:0005515//protein binding;GO:1901681//sulfur compound binding;GO:0005488//binding;GO:0005539//glycosaminoglycan binding;GO:0004867//serine-type endopeptidase inhibitor activity;GO:0097367//carbohydrate derivative binding;GO:0097159//organic cyclic compound binding;GO:0098772//molecular function regulator;GO:0003676//nucleic acid binding;GO:0046914//transition metal ion binding;GO:0046872//metal…	GO:0050877//neurological system process;GO:0051090//regulation of sequence-specific DNA binding transcription factor activity;GO:0051247//positive regulation of protein metabolic process;GO:1903508//positive regulation of nucleic acid-templated transcription;GO:1901990//regulation of mitotic cell cycle phase transition;GO:0061097//regulation of protein tyrosine kinase activity;GO:0016070//RNA met…
TCONS_00043406	ENSGALT00000070810	0.936651292749282	2	1	1	novel-m0270-5p	0.01587302	TGFBI	transforming growth factor beta induced [Source:NCBI gene;Acc:395897]	-	-	-	-	GO:0005794//Golgi apparatus;GO:0012505//endomembrane system;GO:0005623//cell;GO:0098791//Golgi subcompartment;GO:0044421//extracellular region part;GO:0044431//Golgi apparatus part;GO:0005737//cytoplasm;GO:0044446//intracellular organelle part;GO:0031012//extracellular matrix;GO:0044444//cytoplasmic part;GO:0043231//intracellular membrane-bounded organelle;GO:0044424//intracellular part;GO:000557…	GO:0044877//macromolecular complex binding;GO:0050840//extracellular matrix binding;GO:0005488//binding;GO:0005515//protein binding;GO:0050839//cell adhesion molecule binding;GO:0032403//protein complex binding;GO:0005178//integrin binding;GO:0005518//collagen binding;GO:0005102//receptor binding	GO:0032501//multicellular organismal process;GO:0008283//cell proliferation;GO:0072359//circulatory system development;GO:0001525//angiogenesis;GO:0022610//biological adhesion;GO:0044707//single-multicellular organism process;GO:0048514//blood vessel morphogenesis;GO:0071840//cellular component organization or biogenesis;GO:0009653//anatomical structure morphogenesis;GO:0001944//vasculature devel…
TCONS_00043406	ENSGALT00000078438	0.923215617765538	2	3	1	novel-m0270-5p	0.0472381	ALDH1A3	aldehyde dehydrogenase 1 family member A3 [Source:NCBI gene;Acc:395389]	Metabolism	Xenobiotics biodegradation and metabolism;Metabolism of other amino acids;Carbohydrate metabolism;Global and overview maps;Amino acid metabolism	ko01100//Metabolic pathways;ko00010//Glycolysis / Gluconeogenesis;ko00980//Metabolism of xenobiotics by cytochrome P450;ko00982//Drug metabolism - cytochrome P450;ko00350//Tyrosine metabolism;ko00410//beta-Alanine metabolism;ko00340//Histidine metabolism;ko00360//Phenylalanine metabolism	K00129	GO:0043226//organelle;GO:0071944//cell periphery;GO:0005623//cell;GO:0043231//intracellular membrane-bounded organelle;GO:0043227//membrane-bounded organelle;GO:0005622//intracellular;GO:0016020//membrane;GO:0005737//cytoplasm;GO:0005829//cytosol;GO:0043229//intracellular organelle;GO:0044464//cell part;GO:0044424//intracellular part;GO:0044444//cytoplasmic part;GO:0005634//nucleus;GO:0005886//pl…	GO:0036094//small molecule binding;GO:0001758//retinal dehydrogenase activity;GO:1901363//heterocyclic compound binding;GO:0070403//NAD+ binding;GO:0005515//protein binding;GO:0097159//organic cyclic compound binding;GO:0042803//protein homodimerization activity;GO:0043167//ion binding;GO:0048037//cofactor binding;GO:0046983//protein dimerization activity;GO:0004030//aldehyde dehydrogenase [NAD(P…	GO:0060013//righting reflex;GO:0060429//epithelium development;GO:0042573//retinoic acid metabolic process;GO:0044283//small molecule biosynthetic process;GO:0048518//positive regulation of biological process;GO:0016114//terpenoid biosynthetic process;GO:0010942//positive regulation of cell death;GO:0065003//macromolecular complex assembly;GO:0008299//isoprenoid biosynthetic process;GO:0007417//c…
TCONS_00043406	ENSGALT00000093149	0.905298643200227	2	1	1	novel-m0270-5p	0.01587302	SPON2	spondin 2 [Source:NCBI gene;Acc:422905]	-	-	-	-	GO:0044421//extracellular region part;GO:0031012//extracellular matrix;GO:0005576//extracellular region;GO:0005615//extracellular space	GO:0097367//carbohydrate derivative binding;GO:0005488//binding;GO:0003823//antigen binding;GO:0001530//lipopolysaccharide binding;GO:0008289//lipid binding	GO:0002376//immune system process;GO:0061081//positive regulation of myeloid leukocyte cytokine production involved in immune response;GO:0044765//single-organism transport;GO:0048584//positive regulation of response to stimulus;GO:0002448//mast cell mediated immunity;GO:0001817//regulation of cytokine production;GO:0001819//positive regulation of cytokine production;GO:0050778//positive regulati…
TCONS_00045669	ENSGALT00000096739	0.934161624572295	1	4	1	gga-miR-200a-3p	0.03174603	MFAP5	microfibril associated protein 5 [Source:NCBI gene;Acc:418256]	-	-	-	-	GO:0044420//extracellular matrix component;GO:0005576//extracellular region;GO:0043205//fibril;GO:0005578//proteinaceous extracellular matrix;GO:0044421//extracellular region part;GO:0001527//microfibril;GO:0031012//extracellular matrix	-	GO:0044707//single-multicellular organism process;GO:0071840//cellular component organization or biogenesis;GO:0048534//hematopoietic or lymphoid organ development;GO:0032501//multicellular organismal process;GO:0043062//extracellular structure organization;GO:0007275//multicellular organism development;GO:0044763//single-organism cellular process;GO:0032502//developmental process;GO:0030097//hem…
TCONS_00047872	ENSGALT00000014399	0.935113148292639	1	3	1	gga-miR-429-3p	0.02380952	FXR1	FMR1 autosomal homolog 1 [Source:NCBI gene;Acc:424968]	Genetic Information Processing	Translation	ko03013//RNA transport	K15516	-	GO:0005488//binding;GO:0003723//RNA binding;GO:0044822//poly(A) RNA binding;GO:0003676//nucleic acid binding;GO:0097159//organic cyclic compound binding;GO:0003729//mRNA binding;GO:1901363//heterocyclic compound binding	GO:0010556//regulation of macromolecule biosynthetic process;GO:0050794//regulation of cellular process;GO:2000112//regulation of cellular macromolecule biosynthetic process;GO:0009889//regulation of biosynthetic process;GO:0051171//regulation of nitrogen compound metabolic process;GO:0034248//regulation of cellular amide metabolic process;GO:0080090//regulation of primary metabolic process;GO:00…
TCONS_00048997	ENSGALT00000004041	0.969637493092066	6	1	1	gga-miR-135a-5p	0.04761905	GPR133	adhesion G protein-coupled receptor D1 [Source:NCBI gene;Acc:416803]	-	-	-	-	GO:0044464//cell part;GO:0005887//integral component of plasma membrane;GO:0044425//membrane part;GO:0005623//cell;GO:0016021//integral component of membrane;GO:0044459//plasma membrane part;GO:0071944//cell periphery;GO:0031226//intrinsic component of plasma membrane;GO:0016020//membrane;GO:0031224//intrinsic component of membrane;GO:0005886//plasma membrane	GO:0004872//receptor activity;GO:0099600//transmembrane receptor activity;GO:0038023//signaling receptor activity;GO:0004930//G-protein coupled receptor activity;GO:0004888//transmembrane signaling receptor activity;GO:0060089//molecular transducer activity;GO:0004871//signal transducer activity	GO:0050789//regulation of biological process;GO:0007154//cell communication;GO:0007165//signal transduction;GO:0044763//single-organism cellular process;GO:0007186//G-protein coupled receptor signaling pathway;GO:0007187//G-protein coupled receptor signaling pathway, coupled to cyclic nucleotide second messenger;GO:0007188//adenylate cyclase-modulating G-protein coupled receptor signaling pathway…
TCONS_00048997	ENSGALT00000005391	0.97123998256208	6	1	1	miR-3971-y	0.04761905	SOGA1	suppressor of glucose, autophagy associated 1 [Source:NCBI gene;Acc:419159]	-	-	-	-	GO:0005615//extracellular space;GO:0005576//extracellular region;GO:0044421//extracellular region part	-	GO:0010033//response to organic substance;GO:1901701//cellular response to oxygen-containing compound;GO:0009719//response to endogenous stimulus;GO:0007169//transmembrane receptor protein tyrosine kinase signaling pathway;GO:1901699//cellular response to nitrogen compound;GO:0065007//biological regulation;GO:0031329//regulation of cellular catabolic process;GO:0032869//cellular response to insul…
TCONS_00048997	ENSGALT00000011695	0.977134955177774	6	4	3	miR-3971-y|miR-6238-y|novel-m0270-5p	0.0002412798	OSTN	osteocrin [Source:NCBI gene;Acc:424907]	-	-	-	-	-	-	-
TCONS_00048997	ENSGALT00000036427	0.936974787744025	6	3	2	gga-miR-135a-5p|miR-9226-y	0.005591398	TMEM123	transmembrane protein 123 [Source:NCBI gene;Acc:418984]	-	-	-	-	GO:0005622//intracellular;GO:0009897//external side of plasma membrane;GO:0005623//cell;GO:0044444//cytoplasmic part;GO:0044459//plasma membrane part;GO:0009986//cell surface;GO:0043226//organelle;GO:0016020//membrane;GO:0016021//integral component of membrane;GO:0031982//vesicle;GO:0031410//cytoplasmic vesicle;GO:0098552//side of membrane;GO:0071944//cell periphery;GO:0031224//intrinsic componen…	-	GO:0008219//cell death;GO:0009987//cellular process;GO:0070267//oncosis;GO:0070265//necrotic cell death;GO:0065007//biological regulation;GO:0008361//regulation of cell size;GO:0045793//positive regulation of cell size;GO:0044699//single-organism process;GO:0032535//regulation of cellular component size;GO:0044763//single-organism cellular process;GO:0016043//cellular component organization;GO:00…
TCONS_00048997	ENSGALT00000049776	0.910913165749244	6	4	2	gga-miR-135a-5p|novel-m0270-5p	0.01094152	SNTB1	syntrophin beta 1 [Source:NCBI gene;Acc:404774]	-	-	-	-	GO:0071944//cell periphery;GO:0098796//membrane protein complex;GO:0005886//plasma membrane;GO:0005623//cell;GO:0044464//cell part;GO:0098797//plasma membrane protein complex;GO:0044459//plasma membrane part;GO:0045202//synapse;GO:0032991//macromolecular complex;GO:0090665//glycoprotein complex;GO:0016020//membrane;GO:0016010//dystrophin-associated glycoprotein complex;GO:0043234//protein complex…	GO:0005515//protein binding;GO:0005198//structural molecule activity;GO:0005488//binding	-
TCONS_00048997	ENSGALT00000050491	0.959853892101536	6	1	1	gga-miR-135a-5p	0.04761905	GPR133	adhesion G protein-coupled receptor D1 [Source:NCBI gene;Acc:416803]	-	-	-	-	GO:0044425//membrane part;GO:0016021//integral component of membrane;GO:0016020//membrane;GO:0031224//intrinsic component of membrane	GO:0099600//transmembrane receptor activity;GO:0060089//molecular transducer activity;GO:0004888//transmembrane signaling receptor activity;GO:0004930//G-protein coupled receptor activity;GO:0038023//signaling receptor activity;GO:0004871//signal transducer activity;GO:0004872//receptor activity	GO:0044763//single-organism cellular process;GO:0007166//cell surface receptor signaling pathway;GO:0050896//response to stimulus;GO:0051716//cellular response to stimulus;GO:0023052//signaling;GO:0007165//signal transduction;GO:0065007//biological regulation;GO:0009987//cellular process;GO:0007154//cell communication;GO:0044699//single-organism process;GO:0050789//regulation of biological proces…
TCONS_00048997	ENSGALT00000067693	0.932858248209278	6	1	1	miR-6238-y	0.04761905	SLIT2	slit guidance ligand 2 [Source:NCBI gene;Acc:373967]	-	-	-	-	GO:0005576//extracellular region	GO:0046872//metal ion binding;GO:0005509//calcium ion binding;GO:0005515//protein binding;GO:0043169//cation binding;GO:0005488//binding;GO:0043167//ion binding	-
TCONS_00048997	ENSGALT00000070810	0.975643140428568	6	1	1	novel-m0270-5p	0.04761905	TGFBI	transforming growth factor beta induced [Source:NCBI gene;Acc:395897]	-	-	-	-	GO:0005794//Golgi apparatus;GO:0012505//endomembrane system;GO:0005623//cell;GO:0098791//Golgi subcompartment;GO:0044421//extracellular region part;GO:0044431//Golgi apparatus part;GO:0005737//cytoplasm;GO:0044446//intracellular organelle part;GO:0031012//extracellular matrix;GO:0044444//cytoplasmic part;GO:0043231//intracellular membrane-bounded organelle;GO:0044424//intracellular part;GO:000557…	GO:0044877//macromolecular complex binding;GO:0050840//extracellular matrix binding;GO:0005488//binding;GO:0005515//protein binding;GO:0050839//cell adhesion molecule binding;GO:0032403//protein complex binding;GO:0005178//integrin binding;GO:0005518//collagen binding;GO:0005102//receptor binding	GO:0032501//multicellular organismal process;GO:0008283//cell proliferation;GO:0072359//circulatory system development;GO:0001525//angiogenesis;GO:0022610//biological adhesion;GO:0044707//single-multicellular organism process;GO:0048514//blood vessel morphogenesis;GO:0071840//cellular component organization or biogenesis;GO:0009653//anatomical structure morphogenesis;GO:0001944//vasculature devel…
TCONS_00048997	ENSGALT00000076033	0.921974879231711	6	1	1	novel-m0270-5p	0.04761905	VNN1	vanin 1 [Source:NCBI gene;Acc:421702]	Metabolism	Metabolism of cofactors and vitamins	ko00770//Pantothenate and CoA biosynthesis	K08069	-	GO:0016787//hydrolase activity;GO:0016810//hydrolase activity, acting on carbon-nitrogen (but not peptide) bonds;GO:0003824//catalytic activity;GO:0016811//hydrolase activity, acting on carbon-nitrogen (but not peptide) bonds, in linear amides	GO:0006807//nitrogen compound metabolic process;GO:0008152//metabolic process
TCONS_00048997	ENSGALT00000093149	0.932364220911041	6	1	1	novel-m0270-5p	0.04761905	SPON2	spondin 2 [Source:NCBI gene;Acc:422905]	-	-	-	-	GO:0044421//extracellular region part;GO:0031012//extracellular matrix;GO:0005576//extracellular region;GO:0005615//extracellular space	GO:0097367//carbohydrate derivative binding;GO:0005488//binding;GO:0003823//antigen binding;GO:0001530//lipopolysaccharide binding;GO:0008289//lipid binding	GO:0002376//immune system process;GO:0061081//positive regulation of myeloid leukocyte cytokine production involved in immune response;GO:0044765//single-organism transport;GO:0048584//positive regulation of response to stimulus;GO:0002448//mast cell mediated immunity;GO:0001817//regulation of cytokine production;GO:0001819//positive regulation of cytokine production;GO:0050778//positive regulati…
TCONS_00051885	ENSGALT00000020391	0.98730573042895	3	1	1	novel-m0067-5p	0.02380952	TNFAIP6	TNF alpha induced protein 6 [Source:NCBI gene;Acc:424315]	-	-	-	-	GO:0044421//extracellular region part;GO:0005576//extracellular region;GO:0005615//extracellular space	GO:0097367//carbohydrate derivative binding;GO:0005539//glycosaminoglycan binding;GO:0005540//hyaluronic acid binding;GO:0005488//binding	GO:0022610//biological adhesion;GO:0048519//negative regulation of biological process;GO:0050727//regulation of inflammatory response;GO:1903035//negative regulation of response to wounding;GO:0048585//negative regulation of response to stimulus;GO:0031348//negative regulation of defense response;GO:0050728//negative regulation of inflammatory response;GO:0032102//negative regulation of response …
TCONS_00051885	ENSGALT00000022669	0.97780603639366	3	1	1	novel-m0275-3p	0.02380952	VNN1	vanin 1 [Source:NCBI gene;Acc:421702]	Metabolism	Metabolism of cofactors and vitamins	ko00770//Pantothenate and CoA biosynthesis	K08069	-	GO:0016811//hydrolase activity, acting on carbon-nitrogen (but not peptide) bonds, in linear amides;GO:0016810//hydrolase activity, acting on carbon-nitrogen (but not peptide) bonds;GO:0003824//catalytic activity;GO:0016787//hydrolase activity	GO:0008152//metabolic process;GO:0006807//nitrogen compound metabolic process
TCONS_00051885	ENSGALT00000049974	0.913957366724955	3	5	2	novel-m0009-3p|novel-m0067-5p	0.00374808	PTN	pleiotrophin [Source:NCBI gene;Acc:418125]	-	-	-	-	GO:0005576//extracellular region;GO:0044444//cytoplasmic part;GO:0044424//intracellular part;GO:0043226//organelle;GO:0005886//plasma membrane;GO:0043231//intracellular membrane-bounded organelle;GO:0005737//cytoplasm;GO:0016020//membrane;GO:0012505//endomembrane system;GO:0005615//extracellular space;GO:0071944//cell periphery;GO:0005783//endoplasmic reticulum;GO:0005622//intracellular;GO:004446…	GO:0019208//phosphatase regulator activity;GO:0097367//carbohydrate derivative binding;GO:0019900//kinase binding;GO:0019888//protein phosphatase regulator activity;GO:0032403//protein complex binding;GO:0004864//protein phosphatase inhibitor activity;GO:0005102//receptor binding;GO:0005178//integrin binding;GO:0043168//anion binding;GO:0035374//chondroitin sulfate binding;GO:0005488//binding;GO:…	GO:0031323//regulation of cellular metabolic process;GO:0010720//positive regulation of cell development;GO:0019953//sexual reproduction;GO:0050890//cognition;GO:0014015//positive regulation of gliogenesis;GO:0050793//regulation of developmental process;GO:2000647//negative regulation of stem cell proliferation;GO:0044699//single-organism process;GO:0051641//cellular localization;GO:0048519//nega…
TCONS_00055091	ENSGALT00000002876	0.971101821862321	1	2	1	gga-miR-6586-5p	0.01587302	C1QTNF12	erythroferrone [Source:NCBI gene;Acc:419422]	-	-	-	-	GO:0005615//extracellular space;GO:0005576//extracellular region;GO:0044421//extracellular region part	GO:0005488//binding;GO:0005179//hormone activity;GO:0005102//receptor binding;GO:0005515//protein binding	GO:0009890//negative regulation of biosynthetic process;GO:0010906//regulation of glucose metabolic process;GO:0010817//regulation of hormone levels;GO:0048585//negative regulation of response to stimulus;GO:0046324//regulation of glucose import;GO:0051222//positive regulation of protein transport;GO:0048518//positive regulation of biological process;GO:0065009//regulation of molecular function;G…
TCONS_00055280	ENSGALT00000004041	0.908231382752627	1	1	1	gga-miR-135a-5p	0.007936508	GPR133	adhesion G protein-coupled receptor D1 [Source:NCBI gene;Acc:416803]	-	-	-	-	GO:0044464//cell part;GO:0005887//integral component of plasma membrane;GO:0044425//membrane part;GO:0005623//cell;GO:0016021//integral component of membrane;GO:0044459//plasma membrane part;GO:0071944//cell periphery;GO:0031226//intrinsic component of plasma membrane;GO:0016020//membrane;GO:0031224//intrinsic component of membrane;GO:0005886//plasma membrane	GO:0004872//receptor activity;GO:0099600//transmembrane receptor activity;GO:0038023//signaling receptor activity;GO:0004930//G-protein coupled receptor activity;GO:0004888//transmembrane signaling receptor activity;GO:0060089//molecular transducer activity;GO:0004871//signal transducer activity	GO:0050789//regulation of biological process;GO:0007154//cell communication;GO:0007165//signal transduction;GO:0044763//single-organism cellular process;GO:0007186//G-protein coupled receptor signaling pathway;GO:0007187//G-protein coupled receptor signaling pathway, coupled to cyclic nucleotide second messenger;GO:0007188//adenylate cyclase-modulating G-protein coupled receptor signaling pathway…
TCONS_00055280	ENSGALT00000036427	0.971434070360603	1	3	1	gga-miR-135a-5p	0.02380952	TMEM123	transmembrane protein 123 [Source:NCBI gene;Acc:418984]	-	-	-	-	GO:0005622//intracellular;GO:0009897//external side of plasma membrane;GO:0005623//cell;GO:0044444//cytoplasmic part;GO:0044459//plasma membrane part;GO:0009986//cell surface;GO:0043226//organelle;GO:0016020//membrane;GO:0016021//integral component of membrane;GO:0031982//vesicle;GO:0031410//cytoplasmic vesicle;GO:0098552//side of membrane;GO:0071944//cell periphery;GO:0031224//intrinsic componen…	-	GO:0008219//cell death;GO:0009987//cellular process;GO:0070267//oncosis;GO:0070265//necrotic cell death;GO:0065007//biological regulation;GO:0008361//regulation of cell size;GO:0045793//positive regulation of cell size;GO:0044699//single-organism process;GO:0032535//regulation of cellular component size;GO:0044763//single-organism cellular process;GO:0016043//cellular component organization;GO:00…
TCONS_00055280	ENSGALT00000044685	0.904876050113781	1	2	1	gga-miR-135a-5p	0.01587302	CLDN1	claudin 1 [Source:NCBI gene;Acc:424910]	Environmental Information Processing;Cellular Processes	Signaling molecules and interaction;Cellular community - eukaryotes	ko04530//Tight junction;ko04514//Cell adhesion molecules (CAMs)	K06087	GO:0016323//basolateral plasma membrane;GO:0016324//apical plasma membrane;GO:0005911//cell-cell junction;GO:0005886//plasma membrane;GO:0070160//occluding junction;GO:0005887//integral component of plasma membrane;GO:0071944//cell periphery;GO:0016021//integral component of membrane;GO:0098805//whole membrane;GO:0098589//membrane region;GO:0044459//plasma membrane part;GO:0098590//plasma membran…	GO:0005515//protein binding;GO:0004872//receptor activity;GO:0005488//binding;GO:0001618//virus receptor activity;GO:0060089//molecular transducer activity;GO:0005198//structural molecule activity;GO:0042802//identical protein binding	GO:0044764//multi-organism cellular process;GO:0046718//viral entry into host cell;GO:0044409//entry into host;GO:0048513//animal organ development;GO:0044085//cellular component biogenesis;GO:0022607//cellular component assembly;GO:0051259//protein oligomerization;GO:0007275//multicellular organism development;GO:0044763//single-organism cellular process;GO:0070830//bicellular tight junction ass…
TCONS_00055280	ENSGALT00000089976	0.905087239082311	1	2	1	gga-miR-135a-5p	0.01587302	KCNAB1	potassium voltage-gated channel subfamily A regulatory beta subunit 3 [Source:NCBI gene;Acc:395730]	-	-	-	-	GO:0034705//potassium channel complex;GO:0032991//macromolecular complex;GO:0019897//extrinsic component of plasma membrane;GO:1990351//transporter complex;GO:0005737//cytoplasm;GO:0098552//side of membrane;GO:0005829//cytosol;GO:0031234//extrinsic component of cytoplasmic side of plasma membrane;GO:0031226//intrinsic component of plasma membrane;GO:0005623//cell;GO:0019898//extrinsic component o…	GO:0048037//cofactor binding;GO:1901363//heterocyclic compound binding;GO:0015075//ion transmembrane transporter activity;GO:1901265//nucleoside phosphate binding;GO:0015079//potassium ion transmembrane transporter activity;GO:0043168//anion binding;GO:0022892//substrate-specific transporter activity;GO:0005267//potassium channel activity;GO:0036094//small molecule binding;GO:0022836//gated chann…	GO:0007610//behavior;GO:0044710//single-organism metabolic process;GO:1901017//negative regulation of potassium ion transmembrane transporter activity;GO:0055085//transmembrane transport;GO:0008152//metabolic process;GO:2001257//regulation of cation channel activity;GO:0051179//localization;GO:1904062//regulation of cation transmembrane transport;GO:0051051//negative regulation of transport;GO:00…
TCONS_00055280	ENSGALT00000106558	0.939818633017704	1	2	1	gga-miR-135a-5p	0.01587302	JAM3	junctional adhesion molecule 3 [Source:NCBI gene;Acc:419736]	Cellular Processes;Environmental Information Processing	Signaling molecules and interaction;Cellular community - eukaryotes	ko04530//Tight junction;ko04514//Cell adhesion molecules (CAMs)	K06785	-	-	-
TCONS_00055294	ENSGALT00000049776	0.902125657864126	3	4	2	gga-miR-135a-5p|novel-m0067-5p	0.002261137	SNTB1	syntrophin beta 1 [Source:NCBI gene;Acc:404774]	-	-	-	-	GO:0071944//cell periphery;GO:0098796//membrane protein complex;GO:0005886//plasma membrane;GO:0005623//cell;GO:0044464//cell part;GO:0098797//plasma membrane protein complex;GO:0044459//plasma membrane part;GO:0045202//synapse;GO:0032991//macromolecular complex;GO:0090665//glycoprotein complex;GO:0016020//membrane;GO:0016010//dystrophin-associated glycoprotein complex;GO:0043234//protein complex…	GO:0005515//protein binding;GO:0005198//structural molecule activity;GO:0005488//binding	-
TCONS_00057242	ENSGALT00000042834	0.980518184608053	1	4	1	gga-miR-6615-3p	0.03174603	FOXO6	forkhead box O6 [Source:NCBI gene;Acc:100857767]	Environmental Information Processing	Signal transduction	ko04068//FoxO signaling pathway	K17847	GO:0005623//cell;GO:0005737//cytoplasm;GO:0044464//cell part;GO:0043229//intracellular organelle;GO:0043227//membrane-bounded organelle;GO:0043231//intracellular membrane-bounded organelle;GO:0005634//nucleus;GO:0043226//organelle;GO:0005622//intracellular;GO:0044424//intracellular part	GO:0008134//transcription factor binding;GO:0001071//nucleic acid binding transcription factor activity;GO:0005488//binding;GO:0003700//transcription factor activity, sequence-specific DNA binding;GO:0043565//sequence-specific DNA binding;GO:1901363//heterocyclic compound binding;GO:0000981//RNA polymerase II transcription factor activity, sequence-specific DNA binding;GO:0097159//organic cyclic …	GO:0007165//signal transduction;GO:0051239//regulation of multicellular organismal process;GO:0044707//single-multicellular organism process;GO:0051130//positive regulation of cellular component organization;GO:0010557//positive regulation of macromolecule biosynthetic process;GO:0045934//negative regulation of nucleobase-containing compound metabolic process;GO:0050773//regulation of dendrite de…
TCONS_00057242	ENSGALT00000043224	0.915862861877396	1	2	1	gga-miR-6615-3p	0.01587302	-	histone cluster 1, H2B-VII-like 2 [Source:NCBI gene;Acc:770188]	-	-	-	-	GO:0043228//non-membrane-bounded organelle;GO:0043234//protein complex;GO:0043232//intracellular non-membrane-bounded organelle;GO:0044427//chromosomal part;GO:0032993//protein-DNA complex;GO:0044815//DNA packaging complex;GO:0044464//cell part;GO:0005694//chromosome;GO:0005634//nucleus;GO:0005623//cell;GO:0000786//nucleosome;GO:0000785//chromatin;GO:0005622//intracellular;GO:0044446//intracellul…	GO:0046982//protein heterodimerization activity;GO:0003676//nucleic acid binding;GO:1901363//heterocyclic compound binding;GO:0005488//binding;GO:0097159//organic cyclic compound binding;GO:0005515//protein binding;GO:0046983//protein dimerization activity;GO:0003677//DNA binding	GO:0006333//chromatin assembly or disassembly;GO:0009987//cellular process;GO:0051276//chromosome organization;GO:0006461//protein complex assembly;GO:0071103//DNA conformation change;GO:0070271//protein complex biogenesis;GO:0006323//DNA packaging;GO:0006334//nucleosome assembly;GO:0065003//macromolecular complex assembly;GO:0034622//cellular macromolecular complex assembly;GO:0006996//organelle…
TCONS_00057272	ENSGALT00000042834	0.945438402503717	11	4	2	gga-miR-146a-3p|gga-miR-1754-5p	0.03794837	FOXO6	forkhead box O6 [Source:NCBI gene;Acc:100857767]	Environmental Information Processing	Signal transduction	ko04068//FoxO signaling pathway	K17847	GO:0005623//cell;GO:0005737//cytoplasm;GO:0044464//cell part;GO:0043229//intracellular organelle;GO:0043227//membrane-bounded organelle;GO:0043231//intracellular membrane-bounded organelle;GO:0005634//nucleus;GO:0043226//organelle;GO:0005622//intracellular;GO:0044424//intracellular part	GO:0008134//transcription factor binding;GO:0001071//nucleic acid binding transcription factor activity;GO:0005488//binding;GO:0003700//transcription factor activity, sequence-specific DNA binding;GO:0043565//sequence-specific DNA binding;GO:1901363//heterocyclic compound binding;GO:0000981//RNA polymerase II transcription factor activity, sequence-specific DNA binding;GO:0097159//organic cyclic …	GO:0007165//signal transduction;GO:0051239//regulation of multicellular organismal process;GO:0044707//single-multicellular organism process;GO:0051130//positive regulation of cellular component organization;GO:0010557//positive regulation of macromolecule biosynthetic process;GO:0045934//negative regulation of nucleobase-containing compound metabolic process;GO:0050773//regulation of dendrite de…
TCONS_00057272	ENSGALT00000052453	0.955407429991535	11	4	2	gga-miR-146a-3p|novel-m0185-5p	0.03794837	-	histone cluster 1 H3 family member a [Source:NCBI gene;Acc:768333]	-	-	-	-	GO:0000785//chromatin;GO:0000786//nucleosome;GO:0044464//cell part;GO:0005694//chromosome;GO:0043234//protein complex;GO:0043231//intracellular membrane-bounded organelle;GO:0043228//non-membrane-bounded organelle;GO:0044427//chromosomal part;GO:0044446//intracellular organelle part;GO:0043229//intracellular organelle;GO:0043226//organelle;GO:0044424//intracellular part;GO:0005623//cell;GO:003299…	GO:0043566//structure-specific DNA binding;GO:0003676//nucleic acid binding;GO:0003682//chromatin binding;GO:0031490//chromatin DNA binding;GO:0005488//binding;GO:0046983//protein dimerization activity;GO:0005515//protein binding;GO:0031492//nucleosomal DNA binding;GO:1901363//heterocyclic compound binding;GO:0003677//DNA binding;GO:0032403//protein complex binding;GO:0031491//nucleosome binding;…	-
TCONS_00057272	ENSGALT00000080130	0.91595734087047	11	3	3	gga-miR-1754-5p|novel-m0161-3p|novel-m0162-5p	0.0005069124	PRELP	proline and arginine rich end leucine rich repeat protein [Source:NCBI gene;Acc:419933]	-	-	-	-	-	GO:0005201//extracellular matrix structural constituent;GO:0005198//structural molecule activity;GO:0005515//protein binding;GO:0005488//binding	GO:0009987//cellular process;GO:0032502//developmental process;GO:0044763//single-organism cellular process;GO:0044767//single-organism developmental process;GO:0044699//single-organism process;GO:0007568//aging;GO:0007569//cell aging
TCONS_00057272	ENSGALT00000096731	0.902237372270764	11	4	2	novel-m0161-3p|novel-m0162-5p	0.03794837	-	CREB regulated transcription coactivator 2 [Source:NCBI gene;Acc:107055137]	-	-	-	-	GO:0043226//organelle;GO:0043227//membrane-bounded organelle;GO:0005623//cell;GO:0043231//intracellular membrane-bounded organelle;GO:0005737//cytoplasm;GO:0005622//intracellular;GO:0044464//cell part;GO:0044424//intracellular part;GO:0005634//nucleus;GO:0043229//intracellular organelle	GO:0008140//cAMP response element binding protein binding;GO:0005488//binding;GO:0008134//transcription factor binding;GO:0005515//protein binding	GO:0031326//regulation of cellular biosynthetic process;GO:0031323//regulation of cellular metabolic process;GO:0051171//regulation of nitrogen compound metabolic process;GO:0010468//regulation of gene expression;GO:1902680//positive regulation of RNA biosynthetic process;GO:0031328//positive regulation of cellular biosynthetic process;GO:0065003//macromolecular complex assembly;GO:0051091//posit…
TCONS_00057272	ENSGALT00000096919	0.965299576317204	11	2	2	miR-151-x|miR-28-x	0.006984127	CCNT1	cyclin T1 [Source:NCBI gene;Acc:100859215]	-	-	-	-	GO:0031981//nuclear lumen;GO:0043233//organelle lumen;GO:0005654//nucleoplasm;GO:0043231//intracellular membrane-bounded organelle;GO:1902494//catalytic complex;GO:0005623//cell;GO:0044446//intracellular organelle part;GO:0044428//nuclear part;GO:0031974//membrane-enclosed lumen;GO:0061695//transferase complex, transferring phosphorus-containing groups;GO:0005622//intracellular;GO:0043229//intrac…	GO:0003676//nucleic acid binding;GO:0008134//transcription factor binding;GO:0005515//protein binding;GO:1901363//heterocyclic compound binding;GO:0000975//regulatory region DNA binding;GO:0001067//regulatory region nucleic acid binding;GO:0003677//DNA binding;GO:0003682//chromatin binding;GO:0017069//snRNA binding;GO:0019901//protein kinase binding;GO:0019900//kinase binding;GO:0097159//organic …	GO:0048523//negative regulation of cellular process;GO:0036211//protein modification process;GO:0006793//phosphorus metabolic process;GO:0019438//aromatic compound biosynthetic process;GO:0006139//nucleobase-containing compound metabolic process;GO:0048518//positive regulation of biological process;GO:0031328//positive regulation of cellular biosynthetic process;GO:0010557//positive regulation of…
TCONS_00059233	ENSGALT00000018268	0.917458796307493	1	1	1	miR-7192-x	0.007936508	KITLG	KIT ligand [Source:NCBI gene;Acc:396028]	Organismal Systems;Environmental Information Processing	Endocrine system;Signal transduction	ko04010//MAPK signaling pathway;ko04916//Melanogenesis	K05461	GO:0005615//extracellular space;GO:0030175//filopodium;GO:0031224//intrinsic component of membrane;GO:0005576//extracellular region;GO:0071944//cell periphery;GO:0016020//membrane;GO:0043229//intracellular organelle;GO:0044424//intracellular part;GO:0044425//membrane part;GO:0031252//cell leading edge;GO:0042995//cell projection;GO:0043232//intracellular non-membrane-bounded organelle;GO:0005623/…	GO:0008083//growth factor activity;GO:0005125//cytokine activity;GO:0005515//protein binding;GO:0005173//stem cell factor receptor binding;GO:0005102//receptor binding;GO:0005488//binding;GO:0005126//cytokine receptor binding	GO:0046661//male sex differentiation;GO:0009893//positive regulation of metabolic process;GO:1902035//positive regulation of hematopoietic stem cell proliferation;GO:0048070//regulation of developmental pigmentation;GO:1902105//regulation of leukocyte differentiation;GO:0070666//regulation of mast cell proliferation;GO:2000147//positive regulation of cell motility;GO:0007154//cell communication;G…
TCONS_00059233	ENSGALT00000078438	0.939099604866175	1	3	1	miR-7192-x	0.02380952	ALDH1A3	aldehyde dehydrogenase 1 family member A3 [Source:NCBI gene;Acc:395389]	Metabolism	Xenobiotics biodegradation and metabolism;Metabolism of other amino acids;Carbohydrate metabolism;Global and overview maps;Amino acid metabolism	ko01100//Metabolic pathways;ko00010//Glycolysis / Gluconeogenesis;ko00980//Metabolism of xenobiotics by cytochrome P450;ko00982//Drug metabolism - cytochrome P450;ko00350//Tyrosine metabolism;ko00410//beta-Alanine metabolism;ko00340//Histidine metabolism;ko00360//Phenylalanine metabolism	K00129	GO:0043226//organelle;GO:0071944//cell periphery;GO:0005623//cell;GO:0043231//intracellular membrane-bounded organelle;GO:0043227//membrane-bounded organelle;GO:0005622//intracellular;GO:0016020//membrane;GO:0005737//cytoplasm;GO:0005829//cytosol;GO:0043229//intracellular organelle;GO:0044464//cell part;GO:0044424//intracellular part;GO:0044444//cytoplasmic part;GO:0005634//nucleus;GO:0005886//pl…	GO:0036094//small molecule binding;GO:0001758//retinal dehydrogenase activity;GO:1901363//heterocyclic compound binding;GO:0070403//NAD+ binding;GO:0005515//protein binding;GO:0097159//organic cyclic compound binding;GO:0042803//protein homodimerization activity;GO:0043167//ion binding;GO:0048037//cofactor binding;GO:0046983//protein dimerization activity;GO:0004030//aldehyde dehydrogenase [NAD(P…	GO:0060013//righting reflex;GO:0060429//epithelium development;GO:0042573//retinoic acid metabolic process;GO:0044283//small molecule biosynthetic process;GO:0048518//positive regulation of biological process;GO:0016114//terpenoid biosynthetic process;GO:0010942//positive regulation of cell death;GO:0065003//macromolecular complex assembly;GO:0008299//isoprenoid biosynthetic process;GO:0007417//c…
TCONS_00060673	ENSGALT00000044685	0.908048261683586	1	2	1	gga-miR-135a-5p	0.01587302	CLDN1	claudin 1 [Source:NCBI gene;Acc:424910]	Environmental Information Processing;Cellular Processes	Signaling molecules and interaction;Cellular community - eukaryotes	ko04530//Tight junction;ko04514//Cell adhesion molecules (CAMs)	K06087	GO:0016323//basolateral plasma membrane;GO:0016324//apical plasma membrane;GO:0005911//cell-cell junction;GO:0005886//plasma membrane;GO:0070160//occluding junction;GO:0005887//integral component of plasma membrane;GO:0071944//cell periphery;GO:0016021//integral component of membrane;GO:0098805//whole membrane;GO:0098589//membrane region;GO:0044459//plasma membrane part;GO:0098590//plasma membran…	GO:0005515//protein binding;GO:0004872//receptor activity;GO:0005488//binding;GO:0001618//virus receptor activity;GO:0060089//molecular transducer activity;GO:0005198//structural molecule activity;GO:0042802//identical protein binding	GO:0044764//multi-organism cellular process;GO:0046718//viral entry into host cell;GO:0044409//entry into host;GO:0048513//animal organ development;GO:0044085//cellular component biogenesis;GO:0022607//cellular component assembly;GO:0051259//protein oligomerization;GO:0007275//multicellular organism development;GO:0044763//single-organism cellular process;GO:0070830//bicellular tight junction ass…
TCONS_00060673	ENSGALT00000049776	0.941370988114388	1	4	1	gga-miR-135a-5p	0.03174603	SNTB1	syntrophin beta 1 [Source:NCBI gene;Acc:404774]	-	-	-	-	GO:0071944//cell periphery;GO:0098796//membrane protein complex;GO:0005886//plasma membrane;GO:0005623//cell;GO:0044464//cell part;GO:0098797//plasma membrane protein complex;GO:0044459//plasma membrane part;GO:0045202//synapse;GO:0032991//macromolecular complex;GO:0090665//glycoprotein complex;GO:0016020//membrane;GO:0016010//dystrophin-associated glycoprotein complex;GO:0043234//protein complex…	GO:0005515//protein binding;GO:0005198//structural molecule activity;GO:0005488//binding	-
TCONS_00060673	ENSGALT00000050491	0.925824806101901	1	1	1	gga-miR-135a-5p	0.007936508	GPR133	adhesion G protein-coupled receptor D1 [Source:NCBI gene;Acc:416803]	-	-	-	-	GO:0044425//membrane part;GO:0016021//integral component of membrane;GO:0016020//membrane;GO:0031224//intrinsic component of membrane	GO:0099600//transmembrane receptor activity;GO:0060089//molecular transducer activity;GO:0004888//transmembrane signaling receptor activity;GO:0004930//G-protein coupled receptor activity;GO:0038023//signaling receptor activity;GO:0004871//signal transducer activity;GO:0004872//receptor activity	GO:0044763//single-organism cellular process;GO:0007166//cell surface receptor signaling pathway;GO:0050896//response to stimulus;GO:0051716//cellular response to stimulus;GO:0023052//signaling;GO:0007165//signal transduction;GO:0065007//biological regulation;GO:0009987//cellular process;GO:0007154//cell communication;GO:0044699//single-organism process;GO:0050789//regulation of biological proces…
TCONS_00061695	ENSGALT00000004041	0.943163807266724	1	1	1	gga-miR-135a-5p	0.007936508	GPR133	adhesion G protein-coupled receptor D1 [Source:NCBI gene;Acc:416803]	-	-	-	-	GO:0044464//cell part;GO:0005887//integral component of plasma membrane;GO:0044425//membrane part;GO:0005623//cell;GO:0016021//integral component of membrane;GO:0044459//plasma membrane part;GO:0071944//cell periphery;GO:0031226//intrinsic component of plasma membrane;GO:0016020//membrane;GO:0031224//intrinsic component of membrane;GO:0005886//plasma membrane	GO:0004872//receptor activity;GO:0099600//transmembrane receptor activity;GO:0038023//signaling receptor activity;GO:0004930//G-protein coupled receptor activity;GO:0004888//transmembrane signaling receptor activity;GO:0060089//molecular transducer activity;GO:0004871//signal transducer activity	GO:0050789//regulation of biological process;GO:0007154//cell communication;GO:0007165//signal transduction;GO:0044763//single-organism cellular process;GO:0007186//G-protein coupled receptor signaling pathway;GO:0007187//G-protein coupled receptor signaling pathway, coupled to cyclic nucleotide second messenger;GO:0007188//adenylate cyclase-modulating G-protein coupled receptor signaling pathway…
TCONS_00061695	ENSGALT00000036427	0.931947560341483	1	3	1	gga-miR-135a-5p	0.02380952	TMEM123	transmembrane protein 123 [Source:NCBI gene;Acc:418984]	-	-	-	-	GO:0005622//intracellular;GO:0009897//external side of plasma membrane;GO:0005623//cell;GO:0044444//cytoplasmic part;GO:0044459//plasma membrane part;GO:0009986//cell surface;GO:0043226//organelle;GO:0016020//membrane;GO:0016021//integral component of membrane;GO:0031982//vesicle;GO:0031410//cytoplasmic vesicle;GO:0098552//side of membrane;GO:0071944//cell periphery;GO:0031224//intrinsic componen…	-	GO:0008219//cell death;GO:0009987//cellular process;GO:0070267//oncosis;GO:0070265//necrotic cell death;GO:0065007//biological regulation;GO:0008361//regulation of cell size;GO:0045793//positive regulation of cell size;GO:0044699//single-organism process;GO:0032535//regulation of cellular component size;GO:0044763//single-organism cellular process;GO:0016043//cellular component organization;GO:00…
TCONS_00061695	ENSGALT00000044685	0.938191015471319	1	2	1	gga-miR-135a-5p	0.01587302	CLDN1	claudin 1 [Source:NCBI gene;Acc:424910]	Environmental Information Processing;Cellular Processes	Signaling molecules and interaction;Cellular community - eukaryotes	ko04530//Tight junction;ko04514//Cell adhesion molecules (CAMs)	K06087	GO:0016323//basolateral plasma membrane;GO:0016324//apical plasma membrane;GO:0005911//cell-cell junction;GO:0005886//plasma membrane;GO:0070160//occluding junction;GO:0005887//integral component of plasma membrane;GO:0071944//cell periphery;GO:0016021//integral component of membrane;GO:0098805//whole membrane;GO:0098589//membrane region;GO:0044459//plasma membrane part;GO:0098590//plasma membran…	GO:0005515//protein binding;GO:0004872//receptor activity;GO:0005488//binding;GO:0001618//virus receptor activity;GO:0060089//molecular transducer activity;GO:0005198//structural molecule activity;GO:0042802//identical protein binding	GO:0044764//multi-organism cellular process;GO:0046718//viral entry into host cell;GO:0044409//entry into host;GO:0048513//animal organ development;GO:0044085//cellular component biogenesis;GO:0022607//cellular component assembly;GO:0051259//protein oligomerization;GO:0007275//multicellular organism development;GO:0044763//single-organism cellular process;GO:0070830//bicellular tight junction ass…
TCONS_00061695	ENSGALT00000049776	0.909761972609384	1	4	1	gga-miR-135a-5p	0.03174603	SNTB1	syntrophin beta 1 [Source:NCBI gene;Acc:404774]	-	-	-	-	GO:0071944//cell periphery;GO:0098796//membrane protein complex;GO:0005886//plasma membrane;GO:0005623//cell;GO:0044464//cell part;GO:0098797//plasma membrane protein complex;GO:0044459//plasma membrane part;GO:0045202//synapse;GO:0032991//macromolecular complex;GO:0090665//glycoprotein complex;GO:0016020//membrane;GO:0016010//dystrophin-associated glycoprotein complex;GO:0043234//protein complex…	GO:0005515//protein binding;GO:0005198//structural molecule activity;GO:0005488//binding	-
TCONS_00061695	ENSGALT00000050491	0.960051460346616	1	1	1	gga-miR-135a-5p	0.007936508	GPR133	adhesion G protein-coupled receptor D1 [Source:NCBI gene;Acc:416803]	-	-	-	-	GO:0044425//membrane part;GO:0016021//integral component of membrane;GO:0016020//membrane;GO:0031224//intrinsic component of membrane	GO:0099600//transmembrane receptor activity;GO:0060089//molecular transducer activity;GO:0004888//transmembrane signaling receptor activity;GO:0004930//G-protein coupled receptor activity;GO:0038023//signaling receptor activity;GO:0004871//signal transducer activity;GO:0004872//receptor activity	GO:0044763//single-organism cellular process;GO:0007166//cell surface receptor signaling pathway;GO:0050896//response to stimulus;GO:0051716//cellular response to stimulus;GO:0023052//signaling;GO:0007165//signal transduction;GO:0065007//biological regulation;GO:0009987//cellular process;GO:0007154//cell communication;GO:0044699//single-organism process;GO:0050789//regulation of biological proces…
TCONS_00063507	ENSGALT00000072351	0.906964532255499	1	5	1	miR-7192-x	0.03968254	MGAT3	mannosyl (beta-1,4-)-glycoprotein beta-1,4-N-acetylglucosaminyltransferase [Source:NCBI gene;Acc:418013]	Metabolism	Glycan biosynthesis and metabolism;Global and overview maps	ko01100//Metabolic pathways;ko00510//N-Glycan biosynthesis	K00737	GO:0016020//membrane	GO:0003824//catalytic activity;GO:0016758//transferase activity, transferring hexosyl groups;GO:0016757//transferase activity, transferring glycosyl groups;GO:0016740//transferase activity;GO:0003830//beta-1,4-mannosylglycoprotein 4-beta-N-acetylglucosaminyltransferase activity;GO:0008194//UDP-glycosyltransferase activity;GO:0008375//acetylglucosaminyltransferase activity	GO:1901137//carbohydrate derivative biosynthetic process;GO:0051179//localization;GO:0044260//cellular macromolecule metabolic process;GO:0044267//cellular protein metabolic process;GO:0032879//regulation of localization;GO:0006464//cellular protein modification process;GO:0043412//macromolecule modification;GO:0044249//cellular biosynthetic process;GO:0008104//protein localization;GO:0071704//or…
TCONS_00067636	ENSGALT00000004041	0.976077764585985	2	1	1	gga-miR-135a-5p	0.01587302	GPR133	adhesion G protein-coupled receptor D1 [Source:NCBI gene;Acc:416803]	-	-	-	-	GO:0044464//cell part;GO:0005887//integral component of plasma membrane;GO:0044425//membrane part;GO:0005623//cell;GO:0016021//integral component of membrane;GO:0044459//plasma membrane part;GO:0071944//cell periphery;GO:0031226//intrinsic component of plasma membrane;GO:0016020//membrane;GO:0031224//intrinsic component of membrane;GO:0005886//plasma membrane	GO:0004872//receptor activity;GO:0099600//transmembrane receptor activity;GO:0038023//signaling receptor activity;GO:0004930//G-protein coupled receptor activity;GO:0004888//transmembrane signaling receptor activity;GO:0060089//molecular transducer activity;GO:0004871//signal transducer activity	GO:0050789//regulation of biological process;GO:0007154//cell communication;GO:0007165//signal transduction;GO:0044763//single-organism cellular process;GO:0007186//G-protein coupled receptor signaling pathway;GO:0007187//G-protein coupled receptor signaling pathway, coupled to cyclic nucleotide second messenger;GO:0007188//adenylate cyclase-modulating G-protein coupled receptor signaling pathway…
TCONS_00067636	ENSGALT00000011799	0.94753263705862	2	3	1	novel-m0067-5p	0.0472381	SYNPR	synaptoporin [Source:NCBI gene;Acc:396359]	-	-	-	-	GO:0005622//intracellular;GO:0044425//membrane part;GO:0005737//cytoplasm;GO:0043231//intracellular membrane-bounded organelle;GO:0016021//integral component of membrane;GO:0070382//exocytic vesicle;GO:0045202//synapse;GO:0044444//cytoplasmic part;GO:0031410//cytoplasmic vesicle;GO:0099503//secretory vesicle;GO:0031224//intrinsic component of membrane;GO:0043229//intracellular organelle;GO:001602…	-	-
TCONS_00067636	ENSGALT00000020391	0.973656317492985	2	1	1	novel-m0067-5p	0.01587302	TNFAIP6	TNF alpha induced protein 6 [Source:NCBI gene;Acc:424315]	-	-	-	-	GO:0044421//extracellular region part;GO:0005576//extracellular region;GO:0005615//extracellular space	GO:0097367//carbohydrate derivative binding;GO:0005539//glycosaminoglycan binding;GO:0005540//hyaluronic acid binding;GO:0005488//binding	GO:0022610//biological adhesion;GO:0048519//negative regulation of biological process;GO:0050727//regulation of inflammatory response;GO:1903035//negative regulation of response to wounding;GO:0048585//negative regulation of response to stimulus;GO:0031348//negative regulation of defense response;GO:0050728//negative regulation of inflammatory response;GO:0032102//negative regulation of response …
TCONS_00067636	ENSGALT00000036427	0.927753257409445	2	3	2	gga-miR-135a-5p|novel-m0067-5p	0.0003809524	TMEM123	transmembrane protein 123 [Source:NCBI gene;Acc:418984]	-	-	-	-	GO:0005622//intracellular;GO:0009897//external side of plasma membrane;GO:0005623//cell;GO:0044444//cytoplasmic part;GO:0044459//plasma membrane part;GO:0009986//cell surface;GO:0043226//organelle;GO:0016020//membrane;GO:0016021//integral component of membrane;GO:0031982//vesicle;GO:0031410//cytoplasmic vesicle;GO:0098552//side of membrane;GO:0071944//cell periphery;GO:0031224//intrinsic componen…	-	GO:0008219//cell death;GO:0009987//cellular process;GO:0070267//oncosis;GO:0070265//necrotic cell death;GO:0065007//biological regulation;GO:0008361//regulation of cell size;GO:0045793//positive regulation of cell size;GO:0044699//single-organism process;GO:0032535//regulation of cellular component size;GO:0044763//single-organism cellular process;GO:0016043//cellular component organization;GO:00…
TCONS_00067636	ENSGALT00000044685	0.962007945276159	2	2	1	gga-miR-135a-5p	0.03161905	CLDN1	claudin 1 [Source:NCBI gene;Acc:424910]	Environmental Information Processing;Cellular Processes	Signaling molecules and interaction;Cellular community - eukaryotes	ko04530//Tight junction;ko04514//Cell adhesion molecules (CAMs)	K06087	GO:0016323//basolateral plasma membrane;GO:0016324//apical plasma membrane;GO:0005911//cell-cell junction;GO:0005886//plasma membrane;GO:0070160//occluding junction;GO:0005887//integral component of plasma membrane;GO:0071944//cell periphery;GO:0016021//integral component of membrane;GO:0098805//whole membrane;GO:0098589//membrane region;GO:0044459//plasma membrane part;GO:0098590//plasma membran…	GO:0005515//protein binding;GO:0004872//receptor activity;GO:0005488//binding;GO:0001618//virus receptor activity;GO:0060089//molecular transducer activity;GO:0005198//structural molecule activity;GO:0042802//identical protein binding	GO:0044764//multi-organism cellular process;GO:0046718//viral entry into host cell;GO:0044409//entry into host;GO:0048513//animal organ development;GO:0044085//cellular component biogenesis;GO:0022607//cellular component assembly;GO:0051259//protein oligomerization;GO:0007275//multicellular organism development;GO:0044763//single-organism cellular process;GO:0070830//bicellular tight junction ass…
TCONS_00067636	ENSGALT00000049776	0.944782084879876	2	4	2	gga-miR-135a-5p|novel-m0067-5p	0.0007619048	SNTB1	syntrophin beta 1 [Source:NCBI gene;Acc:404774]	-	-	-	-	GO:0071944//cell periphery;GO:0098796//membrane protein complex;GO:0005886//plasma membrane;GO:0005623//cell;GO:0044464//cell part;GO:0098797//plasma membrane protein complex;GO:0044459//plasma membrane part;GO:0045202//synapse;GO:0032991//macromolecular complex;GO:0090665//glycoprotein complex;GO:0016020//membrane;GO:0016010//dystrophin-associated glycoprotein complex;GO:0043234//protein complex…	GO:0005515//protein binding;GO:0005198//structural molecule activity;GO:0005488//binding	-
TCONS_00067636	ENSGALT00000050491	0.963411012785834	2	1	1	gga-miR-135a-5p	0.01587302	GPR133	adhesion G protein-coupled receptor D1 [Source:NCBI gene;Acc:416803]	-	-	-	-	GO:0044425//membrane part;GO:0016021//integral component of membrane;GO:0016020//membrane;GO:0031224//intrinsic component of membrane	GO:0099600//transmembrane receptor activity;GO:0060089//molecular transducer activity;GO:0004888//transmembrane signaling receptor activity;GO:0004930//G-protein coupled receptor activity;GO:0038023//signaling receptor activity;GO:0004871//signal transducer activity;GO:0004872//receptor activity	GO:0044763//single-organism cellular process;GO:0007166//cell surface receptor signaling pathway;GO:0050896//response to stimulus;GO:0051716//cellular response to stimulus;GO:0023052//signaling;GO:0007165//signal transduction;GO:0065007//biological regulation;GO:0009987//cellular process;GO:0007154//cell communication;GO:0044699//single-organism process;GO:0050789//regulation of biological proces…
TCONS_00067636	ENSGALT00000106558	0.937220327085108	2	2	1	gga-miR-135a-5p	0.03161905	JAM3	junctional adhesion molecule 3 [Source:NCBI gene;Acc:419736]	Cellular Processes;Environmental Information Processing	Signaling molecules and interaction;Cellular community - eukaryotes	ko04530//Tight junction;ko04514//Cell adhesion molecules (CAMs)	K06785	-	-	-
TCONS_00068862	ENSGALT00000080130	0.933085106730518	7	3	2	novel-m0161-3p|novel-m0162-5p	0.007784946	PRELP	proline and arginine rich end leucine rich repeat protein [Source:NCBI gene;Acc:419933]	-	-	-	-	-	GO:0005201//extracellular matrix structural constituent;GO:0005198//structural molecule activity;GO:0005515//protein binding;GO:0005488//binding	GO:0009987//cellular process;GO:0032502//developmental process;GO:0044763//single-organism cellular process;GO:0044767//single-organism developmental process;GO:0044699//single-organism process;GO:0007568//aging;GO:0007569//cell aging
TCONS_00071659	ENSGALT00000076033	0.946853359557992	4	1	1	novel-m0270-5p	0.03174603	VNN1	vanin 1 [Source:NCBI gene;Acc:421702]	Metabolism	Metabolism of cofactors and vitamins	ko00770//Pantothenate and CoA biosynthesis	K08069	-	GO:0016787//hydrolase activity;GO:0016810//hydrolase activity, acting on carbon-nitrogen (but not peptide) bonds;GO:0003824//catalytic activity;GO:0016811//hydrolase activity, acting on carbon-nitrogen (but not peptide) bonds, in linear amides	GO:0006807//nitrogen compound metabolic process;GO:0008152//metabolic process
TCONS_00072361	ENSGALT00000096699	0.99381802792731	3	2	1	miR-516-x	0.0472381	WDR81	WD repeat domain 81 [Source:NCBI gene;Acc:417560]	-	-	-	-	-	GO:0005488//binding;GO:0005515//protein binding	-
TCONS_00072860	ENSGALT00000007180	0.949814364568737	4	1	1	gga-miR-15c-3p	0.03174603	EYA2	EYA transcriptional coactivator and phosphatase 2 [Source:NCBI gene;Acc:395745]	-	-	-	-	-	GO:0004725//protein tyrosine phosphatase activity;GO:0016791//phosphatase activity;GO:0046872//metal ion binding;GO:0043169//cation binding;GO:0043167//ion binding;GO:0016788//hydrolase activity, acting on ester bonds;GO:0005488//binding;GO:0004721//phosphoprotein phosphatase activity;GO:0042578//phosphoric ester hydrolase activity;GO:0016787//hydrolase activity;GO:0003824//catalytic activity	GO:0060537//muscle tissue development;GO:0009888//tissue development;GO:0035335//peptidyl-tyrosine dephosphorylation;GO:0048856//anatomical structure development;GO:0032501//multicellular organismal process;GO:0006470//protein dephosphorylation;GO:0044707//single-multicellular organism process;GO:0008152//metabolic process;GO:0044267//cellular protein metabolic process;GO:0007275//multicellular o…
TCONS_00072860	ENSGALT00000016368	0.963874678373657	4	1	1	gga-miR-15c-3p	0.03174603	KCNK17	potassium two pore domain channel subfamily K member 17 [Source:NCBI gene;Acc:421423]	-	-	-	-	GO:0005886//plasma membrane;GO:0044459//plasma membrane part;GO:0031224//intrinsic component of membrane;GO:0044464//cell part;GO:0005887//integral component of plasma membrane;GO:0016021//integral component of membrane;GO:0071944//cell periphery;GO:0005623//cell;GO:0044425//membrane part;GO:0031226//intrinsic component of plasma membrane;GO:0016020//membrane	GO:0022857//transmembrane transporter activity;GO:0005261//cation channel activity;GO:0022838//substrate-specific channel activity;GO:0005216//ion channel activity;GO:0015267//channel activity;GO:0015077//monovalent inorganic cation transmembrane transporter activity;GO:0022892//substrate-specific transporter activity;GO:0022840//leak channel activity;GO:0008324//cation transmembrane transporter …	GO:0071805//potassium ion transmembrane transport;GO:0006811//ion transport;GO:0009987//cellular process;GO:0055085//transmembrane transport;GO:0098662//inorganic cation transmembrane transport;GO:0065008//regulation of biological quality;GO:0034220//ion transmembrane transport;GO:0098660//inorganic ion transmembrane transport;GO:1902578//single-organism localization;GO:0051179//localization;GO:0…
TCONS_00072860	ENSGALT00000020391	0.954312570471842	4	1	1	novel-m0067-5p	0.03174603	TNFAIP6	TNF alpha induced protein 6 [Source:NCBI gene;Acc:424315]	-	-	-	-	GO:0044421//extracellular region part;GO:0005576//extracellular region;GO:0005615//extracellular space	GO:0097367//carbohydrate derivative binding;GO:0005539//glycosaminoglycan binding;GO:0005540//hyaluronic acid binding;GO:0005488//binding	GO:0022610//biological adhesion;GO:0048519//negative regulation of biological process;GO:0050727//regulation of inflammatory response;GO:1903035//negative regulation of response to wounding;GO:0048585//negative regulation of response to stimulus;GO:0031348//negative regulation of defense response;GO:0050728//negative regulation of inflammatory response;GO:0032102//negative regulation of response …
TCONS_00073024	ENSGALT00000001571	0.903246109515558	3	2	1	novel-m0270-5p	0.0472381	-	caspase 1 [Source:NCBI gene;Acc:395764]	Cellular Processes;Organismal Systems;Human Diseases	Infectious diseases;Immune system;Cell growth and death	ko04621//NOD-like receptor signaling pathway;ko04217//Necroptosis;ko04625//C-type lectin receptor signaling pathway;ko05164//Influenza A;ko05132//Salmonella infection;ko04623//Cytosolic DNA-sensing pathway	K01370	-	GO:0004175//endopeptidase activity;GO:0004197//cysteine-type endopeptidase activity;GO:0008234//cysteine-type peptidase activity;GO:0003824//catalytic activity;GO:0008233//peptidase activity;GO:0016787//hydrolase activity;GO:0070011//peptidase activity, acting on L-amino acid peptides	GO:0044238//primary metabolic process;GO:0008152//metabolic process;GO:0071704//organic substance metabolic process;GO:0019538//protein metabolic process;GO:0065007//biological regulation;GO:0042981//regulation of apoptotic process;GO:0043170//macromolecule metabolic process;GO:0006508//proteolysis;GO:0050794//regulation of cellular process;GO:0050789//regulation of biological process;GO:0010941/…
TCONS_00073024	ENSGALT00000070810	0.913193236645829	3	1	1	novel-m0270-5p	0.02380952	TGFBI	transforming growth factor beta induced [Source:NCBI gene;Acc:395897]	-	-	-	-	GO:0005794//Golgi apparatus;GO:0012505//endomembrane system;GO:0005623//cell;GO:0098791//Golgi subcompartment;GO:0044421//extracellular region part;GO:0044431//Golgi apparatus part;GO:0005737//cytoplasm;GO:0044446//intracellular organelle part;GO:0031012//extracellular matrix;GO:0044444//cytoplasmic part;GO:0043231//intracellular membrane-bounded organelle;GO:0044424//intracellular part;GO:000557…	GO:0044877//macromolecular complex binding;GO:0050840//extracellular matrix binding;GO:0005488//binding;GO:0005515//protein binding;GO:0050839//cell adhesion molecule binding;GO:0032403//protein complex binding;GO:0005178//integrin binding;GO:0005518//collagen binding;GO:0005102//receptor binding	GO:0032501//multicellular organismal process;GO:0008283//cell proliferation;GO:0072359//circulatory system development;GO:0001525//angiogenesis;GO:0022610//biological adhesion;GO:0044707//single-multicellular organism process;GO:0048514//blood vessel morphogenesis;GO:0071840//cellular component organization or biogenesis;GO:0009653//anatomical structure morphogenesis;GO:0001944//vasculature devel…
TCONS_00073024	ENSGALT00000093149	0.954395537494858	3	1	1	novel-m0270-5p	0.02380952	SPON2	spondin 2 [Source:NCBI gene;Acc:422905]	-	-	-	-	GO:0044421//extracellular region part;GO:0031012//extracellular matrix;GO:0005576//extracellular region;GO:0005615//extracellular space	GO:0097367//carbohydrate derivative binding;GO:0005488//binding;GO:0003823//antigen binding;GO:0001530//lipopolysaccharide binding;GO:0008289//lipid binding	GO:0002376//immune system process;GO:0061081//positive regulation of myeloid leukocyte cytokine production involved in immune response;GO:0044765//single-organism transport;GO:0048584//positive regulation of response to stimulus;GO:0002448//mast cell mediated immunity;GO:0001817//regulation of cytokine production;GO:0001819//positive regulation of cytokine production;GO:0050778//positive regulati…
TCONS_00075550	ENSGALT00000042655	0.948164567396952	4	1	1	gga-miR-222b-3p	0.03174603	HIST1H3H	histone cluster 1 H3 family member h [Source:NCBI gene;Acc:100858681]	-	-	-	-	GO:0043229//intracellular organelle;GO:0005622//intracellular;GO:0005623//cell;GO:0005634//nucleus;GO:0043227//membrane-bounded organelle;GO:0044464//cell part;GO:0043228//non-membrane-bounded organelle;GO:0044446//intracellular organelle part;GO:0000785//chromatin;GO:0000786//nucleosome;GO:0044815//DNA packaging complex;GO:0032991//macromolecular complex;GO:0043232//intracellular non-membrane-bo…	GO:0003682//chromatin binding;GO:0031490//chromatin DNA binding;GO:0046982//protein heterodimerization activity;GO:0003677//DNA binding;GO:0097159//organic cyclic compound binding;GO:0046983//protein dimerization activity;GO:0044877//macromolecular complex binding;GO:0031492//nucleosomal DNA binding;GO:0031491//nucleosome binding;GO:0043566//structure-specific DNA binding;GO:0005515//protein bind…	-
TCONS_00075550	ENSGALT00000103876	0.951718047902448	4	1	1	gga-miR-1798-5p	0.03174603	MAP2K7	mitogen-activated protein kinase kinase 7 [Source:NCBI gene;Acc:107050551]	Human Diseases;Environmental Information Processing;Organismal Systems;Cellular Processes;Genetic Information Processing	Cellular community - eukaryotes;Folding, sorting and degradation;Infectious diseases;Signal transduction;Immune system;Endocrine system	ko04010//MAPK signaling pathway;ko04530//Tight junction;ko04141//Protein processing in endoplasmic reticulum;ko04912//GnRH signaling pathway;ko04012//ErbB signaling pathway;ko05164//Influenza A;ko04620//Toll-like receptor signaling pathway	K04431	-	GO:0005524//ATP binding;GO:0032550//purine ribonucleoside binding;GO:0097367//carbohydrate derivative binding;GO:0035639//purine ribonucleoside triphosphate binding;GO:0032553//ribonucleotide binding;GO:0032549//ribonucleoside binding;GO:0016301//kinase activity;GO:0030554//adenyl nucleotide binding;GO:0032559//adenyl ribonucleotide binding;GO:0036094//small molecule binding;GO:0016773//phosphotr…	GO:0036211//protein modification process;GO:0044237//cellular metabolic process;GO:0006796//phosphate-containing compound metabolic process;GO:0044267//cellular protein metabolic process;GO:0044238//primary metabolic process;GO:0043170//macromolecule metabolic process;GO:0009987//cellular process;GO:0019538//protein metabolic process;GO:0071704//organic substance metabolic process;GO:0008152//met…
TCONS_00076471	ENSGALT00000057472	0.913501792333483	3	1	1	miR-7192-x	0.02380952	ANGPT1	angiopoietin 1 [Source:NCBI gene;Acc:395129]	Environmental Information Processing	Signal transduction	ko04010//MAPK signaling pathway	K05465	GO:0016020//membrane;GO:0042995//cell projection;GO:0098589//membrane region;GO:0005615//extracellular space;GO:0005576//extracellular region;GO:0044421//extracellular region part;GO:0044464//cell part;GO:0098805//whole membrane;GO:0098857//membrane microdomain;GO:0045121//membrane raft;GO:0071944//cell periphery;GO:0005902//microvillus;GO:0098858//actin-based cell projection;GO:0044425//membrane…	GO:0005102//receptor binding;GO:0019901//protein kinase binding;GO:0019899//enzyme binding;GO:1990782//protein tyrosine kinase binding;GO:0005488//binding;GO:0005515//protein binding;GO:0030971//receptor tyrosine kinase binding;GO:0019900//kinase binding	GO:1903533//regulation of protein targeting;GO:0006807//nitrogen compound metabolic process;GO:0044249//cellular biosynthetic process;GO:0001934//positive regulation of protein phosphorylation;GO:0007165//signal transduction;GO:0030202//heparin metabolic process;GO:1901215//negative regulation of neuron death;GO:0010604//positive regulation of macromolecule metabolic process;GO:0022610//biologica…
TCONS_00076471	ENSGALT00000070810	0.913511115841862	3	1	1	novel-m0270-5p	0.02380952	TGFBI	transforming growth factor beta induced [Source:NCBI gene;Acc:395897]	-	-	-	-	GO:0005794//Golgi apparatus;GO:0012505//endomembrane system;GO:0005623//cell;GO:0098791//Golgi subcompartment;GO:0044421//extracellular region part;GO:0044431//Golgi apparatus part;GO:0005737//cytoplasm;GO:0044446//intracellular organelle part;GO:0031012//extracellular matrix;GO:0044444//cytoplasmic part;GO:0043231//intracellular membrane-bounded organelle;GO:0044424//intracellular part;GO:000557…	GO:0044877//macromolecular complex binding;GO:0050840//extracellular matrix binding;GO:0005488//binding;GO:0005515//protein binding;GO:0050839//cell adhesion molecule binding;GO:0032403//protein complex binding;GO:0005178//integrin binding;GO:0005518//collagen binding;GO:0005102//receptor binding	GO:0032501//multicellular organismal process;GO:0008283//cell proliferation;GO:0072359//circulatory system development;GO:0001525//angiogenesis;GO:0022610//biological adhesion;GO:0044707//single-multicellular organism process;GO:0048514//blood vessel morphogenesis;GO:0071840//cellular component organization or biogenesis;GO:0009653//anatomical structure morphogenesis;GO:0001944//vasculature devel…
TCONS_00076471	ENSGALT00000076033	0.940404146523248	3	1	1	novel-m0270-5p	0.02380952	VNN1	vanin 1 [Source:NCBI gene;Acc:421702]	Metabolism	Metabolism of cofactors and vitamins	ko00770//Pantothenate and CoA biosynthesis	K08069	-	GO:0016787//hydrolase activity;GO:0016810//hydrolase activity, acting on carbon-nitrogen (but not peptide) bonds;GO:0003824//catalytic activity;GO:0016811//hydrolase activity, acting on carbon-nitrogen (but not peptide) bonds, in linear amides	GO:0006807//nitrogen compound metabolic process;GO:0008152//metabolic process
TCONS_00076472	ENSGALT00000019412	0.947572792332979	2	3	1	novel-m0009-3p	0.0472381	CYP2D6	cytochrome P450 family 2 subfamily D member 6 [Source:NCBI gene;Acc:417981]	Metabolism	Lipid metabolism	ko00140//Steroid hormone biosynthesis	K07414	GO:0005623//cell;GO:0016020//membrane;GO:0043226//organelle;GO:0044424//intracellular part;GO:0044464//cell part;GO:0031224//intrinsic component of membrane;GO:0043229//intracellular organelle;GO:0005737//cytoplasm;GO:0043231//intracellular membrane-bounded organelle;GO:0005622//intracellular;GO:0016021//integral component of membrane;GO:0044425//membrane part;GO:0043227//membrane-bounded organel…	GO:0005506//iron ion binding;GO:0016712//oxidoreductase activity, acting on paired donors, with incorporation or reduction of molecular oxygen, reduced flavin or flavoprotein as one donor, and incorporation of one atom of oxygen;GO:0046914//transition metal ion binding;GO:0020037//heme binding;GO:0097159//organic cyclic compound binding;GO:0046906//tetrapyrrole binding;GO:0043167//ion binding;GO:…	GO:0042493//response to drug;GO:0006082//organic acid metabolic process;GO:0055114//oxidation-reduction process;GO:0017144//drug metabolic process;GO:0044238//primary metabolic process;GO:0009987//cellular process;GO:0042737//drug catabolic process;GO:0009056//catabolic process;GO:0032787//monocarboxylic acid metabolic process;GO:0071704//organic substance metabolic process;GO:0008152//metabolic …
TCONS_00076472	ENSGALT00000039331	0.989316460042713	2	3	1	novel-m0009-3p	0.0472381	NTN1	netrin 1 [Source:NCBI gene;Acc:396389]	-	-	-	-	GO:0044424//intracellular part;GO:0044421//extracellular region part;GO:0005737//cytoplasm;GO:0005623//cell;GO:0031012//extracellular matrix;GO:0005576//extracellular region;GO:0005578//proteinaceous extracellular matrix;GO:0005604//basement membrane;GO:0044420//extracellular matrix component;GO:0044464//cell part;GO:0005622//intracellular	GO:0005488//binding;GO:0005515//protein binding	GO:0032989//cellular component morphogenesis;GO:0051960//regulation of nervous system development;GO:0061643//chemorepulsion of axon;GO:0044707//single-multicellular organism process;GO:0032990//cell part morphogenesis;GO:0090596//sensory organ morphogenesis;GO:0030307//positive regulation of cell growth;GO:0042471//ear morphogenesis;GO:0040023//establishment of nucleus localization;GO:0030517//n…
TCONS_00076472	ENSGALT00000049974	0.95506871389221	2	5	2	miR-7192-x|novel-m0009-3p	0.001269841	PTN	pleiotrophin [Source:NCBI gene;Acc:418125]	-	-	-	-	GO:0005576//extracellular region;GO:0044444//cytoplasmic part;GO:0044424//intracellular part;GO:0043226//organelle;GO:0005886//plasma membrane;GO:0043231//intracellular membrane-bounded organelle;GO:0005737//cytoplasm;GO:0016020//membrane;GO:0012505//endomembrane system;GO:0005615//extracellular space;GO:0071944//cell periphery;GO:0005783//endoplasmic reticulum;GO:0005622//intracellular;GO:004446…	GO:0019208//phosphatase regulator activity;GO:0097367//carbohydrate derivative binding;GO:0019900//kinase binding;GO:0019888//protein phosphatase regulator activity;GO:0032403//protein complex binding;GO:0004864//protein phosphatase inhibitor activity;GO:0005102//receptor binding;GO:0005178//integrin binding;GO:0043168//anion binding;GO:0035374//chondroitin sulfate binding;GO:0005488//binding;GO:…	GO:0031323//regulation of cellular metabolic process;GO:0010720//positive regulation of cell development;GO:0019953//sexual reproduction;GO:0050890//cognition;GO:0014015//positive regulation of gliogenesis;GO:0050793//regulation of developmental process;GO:2000647//negative regulation of stem cell proliferation;GO:0044699//single-organism process;GO:0051641//cellular localization;GO:0048519//nega…
TCONS_00076472	ENSGALT00000057472	0.948717684527182	2	1	1	miR-7192-x	0.01587302	ANGPT1	angiopoietin 1 [Source:NCBI gene;Acc:395129]	Environmental Information Processing	Signal transduction	ko04010//MAPK signaling pathway	K05465	GO:0016020//membrane;GO:0042995//cell projection;GO:0098589//membrane region;GO:0005615//extracellular space;GO:0005576//extracellular region;GO:0044421//extracellular region part;GO:0044464//cell part;GO:0098805//whole membrane;GO:0098857//membrane microdomain;GO:0045121//membrane raft;GO:0071944//cell periphery;GO:0005902//microvillus;GO:0098858//actin-based cell projection;GO:0044425//membrane…	GO:0005102//receptor binding;GO:0019901//protein kinase binding;GO:0019899//enzyme binding;GO:1990782//protein tyrosine kinase binding;GO:0005488//binding;GO:0005515//protein binding;GO:0030971//receptor tyrosine kinase binding;GO:0019900//kinase binding	GO:1903533//regulation of protein targeting;GO:0006807//nitrogen compound metabolic process;GO:0044249//cellular biosynthetic process;GO:0001934//positive regulation of protein phosphorylation;GO:0007165//signal transduction;GO:0030202//heparin metabolic process;GO:1901215//negative regulation of neuron death;GO:0010604//positive regulation of macromolecule metabolic process;GO:0022610//biologica…
TCONS_00076472	ENSGALT00000072351	0.992385690475717	2	5	2	miR-7192-x|novel-m0009-3p	0.001269841	MGAT3	mannosyl (beta-1,4-)-glycoprotein beta-1,4-N-acetylglucosaminyltransferase [Source:NCBI gene;Acc:418013]	Metabolism	Glycan biosynthesis and metabolism;Global and overview maps	ko01100//Metabolic pathways;ko00510//N-Glycan biosynthesis	K00737	GO:0016020//membrane	GO:0003824//catalytic activity;GO:0016758//transferase activity, transferring hexosyl groups;GO:0016757//transferase activity, transferring glycosyl groups;GO:0016740//transferase activity;GO:0003830//beta-1,4-mannosylglycoprotein 4-beta-N-acetylglucosaminyltransferase activity;GO:0008194//UDP-glycosyltransferase activity;GO:0008375//acetylglucosaminyltransferase activity	GO:1901137//carbohydrate derivative biosynthetic process;GO:0051179//localization;GO:0044260//cellular macromolecule metabolic process;GO:0044267//cellular protein metabolic process;GO:0032879//regulation of localization;GO:0006464//cellular protein modification process;GO:0043412//macromolecule modification;GO:0044249//cellular biosynthetic process;GO:0008104//protein localization;GO:0071704//or…
TCONS_00076472	ENSGALT00000078438	0.923863650452113	2	3	1	miR-7192-x	0.0472381	ALDH1A3	aldehyde dehydrogenase 1 family member A3 [Source:NCBI gene;Acc:395389]	Metabolism	Xenobiotics biodegradation and metabolism;Metabolism of other amino acids;Carbohydrate metabolism;Global and overview maps;Amino acid metabolism	ko01100//Metabolic pathways;ko00010//Glycolysis / Gluconeogenesis;ko00980//Metabolism of xenobiotics by cytochrome P450;ko00982//Drug metabolism - cytochrome P450;ko00350//Tyrosine metabolism;ko00410//beta-Alanine metabolism;ko00340//Histidine metabolism;ko00360//Phenylalanine metabolism	K00129	GO:0043226//organelle;GO:0071944//cell periphery;GO:0005623//cell;GO:0043231//intracellular membrane-bounded organelle;GO:0043227//membrane-bounded organelle;GO:0005622//intracellular;GO:0016020//membrane;GO:0005737//cytoplasm;GO:0005829//cytosol;GO:0043229//intracellular organelle;GO:0044464//cell part;GO:0044424//intracellular part;GO:0044444//cytoplasmic part;GO:0005634//nucleus;GO:0005886//pl…	GO:0036094//small molecule binding;GO:0001758//retinal dehydrogenase activity;GO:1901363//heterocyclic compound binding;GO:0070403//NAD+ binding;GO:0005515//protein binding;GO:0097159//organic cyclic compound binding;GO:0042803//protein homodimerization activity;GO:0043167//ion binding;GO:0048037//cofactor binding;GO:0046983//protein dimerization activity;GO:0004030//aldehyde dehydrogenase [NAD(P…	GO:0060013//righting reflex;GO:0060429//epithelium development;GO:0042573//retinoic acid metabolic process;GO:0044283//small molecule biosynthetic process;GO:0048518//positive regulation of biological process;GO:0016114//terpenoid biosynthetic process;GO:0010942//positive regulation of cell death;GO:0065003//macromolecular complex assembly;GO:0008299//isoprenoid biosynthetic process;GO:0007417//c…
TCONS_00076493	ENSGALT00000090332	0.986471709644919	4	1	1	gga-miR-200a-3p	0.03174603	PDCD4	programmed cell death 4 [Source:NCBI gene;Acc:374191]	-	-	-	-	-	-	GO:0080090//regulation of primary metabolic process;GO:0031326//regulation of cellular biosynthetic process;GO:1903507//negative regulation of nucleic acid-templated transcription;GO:0051171//regulation of nitrogen compound metabolic process;GO:0009890//negative regulation of biosynthetic process;GO:0010556//regulation of macromolecule biosynthetic process;GO:0009892//negative regulation of metab…
TCONS_00076871	ENSGALT00000057472	0.958347559219708	2	1	1	miR-7192-x	0.01587302	ANGPT1	angiopoietin 1 [Source:NCBI gene;Acc:395129]	Environmental Information Processing	Signal transduction	ko04010//MAPK signaling pathway	K05465	GO:0016020//membrane;GO:0042995//cell projection;GO:0098589//membrane region;GO:0005615//extracellular space;GO:0005576//extracellular region;GO:0044421//extracellular region part;GO:0044464//cell part;GO:0098805//whole membrane;GO:0098857//membrane microdomain;GO:0045121//membrane raft;GO:0071944//cell periphery;GO:0005902//microvillus;GO:0098858//actin-based cell projection;GO:0044425//membrane…	GO:0005102//receptor binding;GO:0019901//protein kinase binding;GO:0019899//enzyme binding;GO:1990782//protein tyrosine kinase binding;GO:0005488//binding;GO:0005515//protein binding;GO:0030971//receptor tyrosine kinase binding;GO:0019900//kinase binding	GO:1903533//regulation of protein targeting;GO:0006807//nitrogen compound metabolic process;GO:0044249//cellular biosynthetic process;GO:0001934//positive regulation of protein phosphorylation;GO:0007165//signal transduction;GO:0030202//heparin metabolic process;GO:1901215//negative regulation of neuron death;GO:0010604//positive regulation of macromolecule metabolic process;GO:0022610//biologica…
TCONS_00076871	ENSGALT00000059836	0.928961627518005	2	3	1	gga-miR-193b-5p	0.0472381	WNT2B	Wnt family member 2B [Source:NCBI gene;Acc:374243]	Organismal Systems;Environmental Information Processing	Endocrine system;Signal transduction	ko04150//mTOR signaling pathway;ko04310//Wnt signaling pathway;ko04916//Melanogenesis	K00182	GO:0043226//organelle;GO:0005622//intracellular;GO:0043229//intracellular organelle;GO:0005623//cell;GO:0005615//extracellular space;GO:0043231//intracellular membrane-bounded organelle;GO:0044424//intracellular part;GO:0044421//extracellular region part;GO:0044464//cell part;GO:0043227//membrane-bounded organelle;GO:0005576//extracellular region	GO:0005515//protein binding;GO:0005488//binding;GO:0005102//receptor binding;GO:0005109//frizzled binding;GO:0001664//G-protein coupled receptor binding	GO:0008283//cell proliferation;GO:0007267//cell-cell signaling;GO:0051216//cartilage development;GO:0048518//positive regulation of biological process;GO:0051094//positive regulation of developmental process;GO:0007548//sex differentiation;GO:0050793//regulation of developmental process;GO:0051239//regulation of multicellular organismal process;GO:0009605//response to external stimulus;GO:0022414…
TCONS_00076871	ENSGALT00000078438	0.939405763778701	2	3	1	miR-7192-x	0.0472381	ALDH1A3	aldehyde dehydrogenase 1 family member A3 [Source:NCBI gene;Acc:395389]	Metabolism	Xenobiotics biodegradation and metabolism;Metabolism of other amino acids;Carbohydrate metabolism;Global and overview maps;Amino acid metabolism	ko01100//Metabolic pathways;ko00010//Glycolysis / Gluconeogenesis;ko00980//Metabolism of xenobiotics by cytochrome P450;ko00982//Drug metabolism - cytochrome P450;ko00350//Tyrosine metabolism;ko00410//beta-Alanine metabolism;ko00340//Histidine metabolism;ko00360//Phenylalanine metabolism	K00129	GO:0043226//organelle;GO:0071944//cell periphery;GO:0005623//cell;GO:0043231//intracellular membrane-bounded organelle;GO:0043227//membrane-bounded organelle;GO:0005622//intracellular;GO:0016020//membrane;GO:0005737//cytoplasm;GO:0005829//cytosol;GO:0043229//intracellular organelle;GO:0044464//cell part;GO:0044424//intracellular part;GO:0044444//cytoplasmic part;GO:0005634//nucleus;GO:0005886//pl…	GO:0036094//small molecule binding;GO:0001758//retinal dehydrogenase activity;GO:1901363//heterocyclic compound binding;GO:0070403//NAD+ binding;GO:0005515//protein binding;GO:0097159//organic cyclic compound binding;GO:0042803//protein homodimerization activity;GO:0043167//ion binding;GO:0048037//cofactor binding;GO:0046983//protein dimerization activity;GO:0004030//aldehyde dehydrogenase [NAD(P…	GO:0060013//righting reflex;GO:0060429//epithelium development;GO:0042573//retinoic acid metabolic process;GO:0044283//small molecule biosynthetic process;GO:0048518//positive regulation of biological process;GO:0016114//terpenoid biosynthetic process;GO:0010942//positive regulation of cell death;GO:0065003//macromolecular complex assembly;GO:0008299//isoprenoid biosynthetic process;GO:0007417//c…
TCONS_00080583	ENSGALT00000036427	0.938383386099392	1	3	1	gga-miR-135a-5p	0.02380952	TMEM123	transmembrane protein 123 [Source:NCBI gene;Acc:418984]	-	-	-	-	GO:0005622//intracellular;GO:0009897//external side of plasma membrane;GO:0005623//cell;GO:0044444//cytoplasmic part;GO:0044459//plasma membrane part;GO:0009986//cell surface;GO:0043226//organelle;GO:0016020//membrane;GO:0016021//integral component of membrane;GO:0031982//vesicle;GO:0031410//cytoplasmic vesicle;GO:0098552//side of membrane;GO:0071944//cell periphery;GO:0031224//intrinsic componen…	-	GO:0008219//cell death;GO:0009987//cellular process;GO:0070267//oncosis;GO:0070265//necrotic cell death;GO:0065007//biological regulation;GO:0008361//regulation of cell size;GO:0045793//positive regulation of cell size;GO:0044699//single-organism process;GO:0032535//regulation of cellular component size;GO:0044763//single-organism cellular process;GO:0016043//cellular component organization;GO:00…
TCONS_00080583	ENSGALT00000089976	0.952617146477522	1	2	1	gga-miR-135a-5p	0.01587302	KCNAB1	potassium voltage-gated channel subfamily A regulatory beta subunit 3 [Source:NCBI gene;Acc:395730]	-	-	-	-	GO:0034705//potassium channel complex;GO:0032991//macromolecular complex;GO:0019897//extrinsic component of plasma membrane;GO:1990351//transporter complex;GO:0005737//cytoplasm;GO:0098552//side of membrane;GO:0005829//cytosol;GO:0031234//extrinsic component of cytoplasmic side of plasma membrane;GO:0031226//intrinsic component of plasma membrane;GO:0005623//cell;GO:0019898//extrinsic component o…	GO:0048037//cofactor binding;GO:1901363//heterocyclic compound binding;GO:0015075//ion transmembrane transporter activity;GO:1901265//nucleoside phosphate binding;GO:0015079//potassium ion transmembrane transporter activity;GO:0043168//anion binding;GO:0022892//substrate-specific transporter activity;GO:0005267//potassium channel activity;GO:0036094//small molecule binding;GO:0022836//gated chann…	GO:0007610//behavior;GO:0044710//single-organism metabolic process;GO:1901017//negative regulation of potassium ion transmembrane transporter activity;GO:0055085//transmembrane transport;GO:0008152//metabolic process;GO:2001257//regulation of cation channel activity;GO:0051179//localization;GO:1904062//regulation of cation transmembrane transport;GO:0051051//negative regulation of transport;GO:00…
