# Supplementary material for: Identification of Long Non-Coding RNA-Associated Competing Endogenous RNA Network in the Differentiation of Chicken Preadipocytes
Source: Genes (Basel). 2019 Oct 12;10(10):795. doi: 10.3390/genes10100795 (PMC6826404; doi:10.3390/genes10100795)
Supplement: Supplementary file 1 [file genes-10-00795-s001.zip › Table S1. Differentially expressed lncRNAs, miRNAs, and mRNAs.xlsx]

## Sheet: lncRNA
id	P0_count	P6_count	P0_fpkm	P6_fpkm	log2(FC)	FDR	significant	Symbol	Description	KEGG_A_class	KEGG_B_class	Pathway	K_ID	GO Component	GO Function	GO Process
ENSGALT00000010633	20.0233	0	1.14	0.001	-10.1548	0.000576654	yes	-	-	-	-	-	-	-	-	-
ENSGALT00000017390	1.23667	8.31667	0.0233333	0.13	2.47805	0.0338941	yes	-	-	-	-	-	-	-	-	-
ENSGALT00000052303	0	62.3	0.001	1.04333	10.027	8.58838e-06	yes	-	-	-	-	-	-	-	-	-
ENSGALT00000052865	1.33333	8.66667	0.04	0.213333	2.41504	0.0459034	yes	-	-	-	-	-	-	-	-	-
ENSGALT00000065876	0	4	0.001	0.126667	6.98489	0.0302178	yes	-	-	-	-	-	-	-	-	-
ENSGALT00000067918	0	5.82667	0.001	0.26	8.02237	0.0302296	yes	-	-	-	-	-	-	-	-	-
ENSGALT00000069247	57.97	165.057	0.973333	2.45333	1.33374	0.000528332	yes	-	-	-	-	-	-	-	-	-
ENSGALT00000070921	9.24333	0	0.243333	0.001	-7.92679	0.0191226	yes	-	-	-	-	-	-	-	-	-
ENSGALT00000081623	0	5.16	0.001	0.11	6.78136	0.0423882	yes	-	-	-	-	-	-	-	-	-
ENSGALT00000082244	8.66667	24.6667	0.206667	0.496667	1.26497	0.0357132	yes	-	-	-	-	-	-	-	-	-
ENSGALT00000085367	2.33333	16	0.0433333	0.256667	2.56635	0.0037653	yes	-	-	-	-	-	-	-	-	-
ENSGALT00000090411	0.333333	8.66667	0.00666667	0.11	4.04439	0.00428719	yes	-	-	-	-	-	-	-	-	-
ENSGALT00000090454	625.083	259.21	15.5233	5.87333	-1.40219	0.0498754	yes	-	-	-	-	-	-	-	-	-
ENSGALT00000090479	0	5.33333	0.001	0.213333	7.73697	0.0388755	yes	-	uncharacterized LOC770653 [Source:NCBI gene;Acc:770653]	-	-	-	-	-	-	-
ENSGALT00000090485	10.2433	31.14	0.173333	0.483333	1.47947	0.00440075	yes	-	-	-	-	-	-	-	-	-
ENSGALT00000090749	0	3.66667	0.001	0.05	5.64386	0.0397845	yes	-	-	-	-	-	-	-	-	-
ENSGALT00000090879	6.01	0	0.17	0.001	-7.40939	0.0139583	yes	-	-	-	-	-	-	-	-	-
ENSGALT00000091152	0	10	0.001	0.283333	8.14636	0.000704925	yes	-	-	-	-	-	-	-	-	-
ENSGALT00000091891	0	4	0.001	0.0433333	5.43741	0.0276883	yes	-	-	-	-	-	-	-	-	-
ENSGALT00000092235	227.73	99.0033	2.65	0.966667	-1.4549	0.0370722	yes	-	-	-	-	-	-	-	-	-
ENSGALT00000092556	11.6667	31.3333	0.456667	1.08667	1.2507	0.00998703	yes	-	early endosome antigen 1-like [Source:NCBI gene;Acc:107055361]	-	-	-	-	-	-	-
ENSGALT00000092565	0	4	0.001	0.133333	7.05889	0.0327176	yes	-	-	-	-	-	-	-	-	-
ENSGALT00000092627	2.56667	15.9433	0.193333	0.996667	2.36602	0.00567408	yes	-	-	-	-	-	-	-	-	-
ENSGALT00000092850	3	23	0.133333	0.83	2.63807	0.00278999	yes	-	-	-	-	-	-	-	-	-
ENSGALT00000092979	0	3.66667	0.001	0.0633333	5.98489	0.0357646	yes	-	-	-	-	-	-	-	-	-
ENSGALT00000093069	1.33333	9	0.0366667	0.213333	2.54057	0.0496215	yes	-	-	-	-	-	-	-	-	-
ENSGALT00000093188	0	5.33333	0.001	0.19	7.56986	0.011333	yes	-	-	-	-	-	-	-	-	-
ENSGALT00000093241	7.13	0	0.156667	0.001	-7.29155	0.0274016	yes	-	-	-	-	-	-	-	-	-
ENSGALT00000093431	16.1933	0.333333	0.69	0.01	-6.10852	0.00508669	yes	-	-	-	-	-	-	-	-	-
ENSGALT00000093487	3	23.1433	0.0533333	0.39	2.87036	0.00154093	yes	-	-	-	-	-	-	-	-	-
ENSGALT00000093543	3.66667	20.3333	0.103333	0.516667	2.32193	0.00386882	yes	-	-	-	-	-	-	-	-	-
ENSGALT00000093545	2.33333	10.95	0.04	0.166667	2.05889	0.0417081	yes	-	-	-	-	-	-	-	-	-
ENSGALT00000093585	6.37667	20.3333	0.153333	0.4	1.38333	0.0492437	yes	-	-	-	-	-	-	-	-	-
ENSGALT00000093724	0	7.58	0.001	0.14	7.12928	0.0150852	yes	-	-	-	-	-	-	-	-	-
ENSGALT00000093914	1.33333	14	0.0166667	0.156667	3.23266	0.00172242	yes	-	-	-	-	-	-	-	-	-
ENSGALT00000093991	0	4.70333	0.001	0.123333	6.94642	0.0162753	yes	-	-	-	-	-	-	-	-	-
ENSGALT00000095226	4017.33	1198.33	77.8933	20.3067	-1.93955	0.000125981	yes	-	tumor necrosis factor superfamily member 4 [Source:NCBI gene;Acc:424384]	Environmental Information Processing	Signaling molecules and interaction	ko04060//Cytokine-cytokine receptor interaction	K05469	-	-	-
ENSGALT00000095279	0	15.39	0.001	0.2	7.64386	1.40284e-05	yes	-	-	-	-	-	-	-	-	-
ENSGALT00000095653	6.66667	33	0.283333	1.24333	2.13364	0.000893079	yes	-	-	-	-	-	-	-	-	-
ENSGALT00000096616	24.6667	2.33333	0.206667	0.0166667	-3.63227	0.0134242	yes	-	-	-	-	-	-	-	-	-
ENSGALT00000096773	0	23.4333	0.001	0.316667	8.30682	0.00027089	yes	-	-	-	-	-	-	-	-	-
ENSGALT00000096924	0	4	0.001	0.116667	6.86625	0.0467112	yes	-	-	-	-	-	-	-	-	-
ENSGALT00000097013	1	9.66667	0.0166667	0.123333	2.88753	0.0240922	yes	-	-	-	-	-	-	-	-	-
ENSGALT00000097320	6.34	0	0.15	0.001	-7.22882	0.0388927	yes	-	-	-	-	-	-	-	-	-
ENSGALT00000097500	0	14.4167	0.001	0.146667	7.1964	7.36448e-05	yes	-	-	-	-	-	-	-	-	-
ENSGALT00000097791	1.33333	22	0.0366667	0.49	3.74024	0.000299654	yes	-	-	-	-	-	-	-	-	-
ENSGALT00000097846	0	4.14333	0.001	0.25	7.96578	0.0354961	yes	-	-	-	-	-	-	-	-	-
ENSGALT00000098227	183.313	92.2533	13.71	6.02667	-1.1858	0.0461665	yes	-	-	-	-	-	-	-	-	-
ENSGALT00000098255	16.4067	2.88333	0.223333	0.0366667	-2.60666	0.0225903	yes	-	-	-	-	-	-	-	-	-
ENSGALT00000098724	1.66667	14	0.0533333	0.35	2.71425	0.045883	yes	-	-	-	-	-	-	-	-	-
ENSGALT00000098856	12	39.6667	0.216667	0.626667	1.53222	0.00737527	yes	-	-	-	-	-	-	-	-	-
ENSGALT00000098879	21.6	54.6133	0.326667	0.703333	1.10639	0.0108099	yes	-	-	-	-	-	-	-	-	-
ENSGALT00000098971	70.82	23.9533	0.743333	0.216667	-1.77853	0.0188642	yes	-	-	-	-	-	-	-	-	-
ENSGALT00000099467	6.42333	23.1767	0.236667	0.766667	1.69574	0.0235643	yes	-	-	-	-	-	-	-	-	-
ENSGALT00000099549	11.2567	0.793333	0.67	0.04	-4.06609	0.0100857	yes	-	-	-	-	-	-	-	-	-
ENSGALT00000099689	5.66667	0	0.25	0.001	-7.96578	0.0387605	yes	-	-	-	-	-	-	-	-	-
ENSGALT00000100595	5.66667	0.333333	0.123333	0.00666667	-4.20945	0.0440806	yes	-	-	-	-	-	-	-	-	-
ENSGALT00000100854	5.20667	19.4867	0.106667	0.323333	1.59991	0.0407289	yes	-	-	-	-	-	-	-	-	-
ENSGALT00000100885	0	7.24333	0.001	0.123333	6.94642	0.0158324	yes	-	-	-	-	-	-	-	-	-
ENSGALT00000100920	6.78	38.47	0.113333	0.556667	2.29624	0.00597006	yes	-	-	-	-	-	-	-	-	-
ENSGALT00000101024	12.4967	58.0833	0.413333	1.61333	1.96467	0.0281916	yes	-	-	-	-	-	-	-	-	-
ENSGALT00000101064	31.96	73.2467	0.31	0.636667	1.03827	0.00774027	yes	-	-	-	-	-	-	-	-	-
ENSGALT00000101578	29.9233	1.03667	0.523333	0.0133333	-5.29462	0.00402292	yes	-	-	-	-	-	-	-	-	-
ENSGALT00000101594	19.1467	60.3067	0.273333	0.753333	1.46263	0.0233433	yes	-	-	-	-	-	-	-	-	-
ENSGALT00000101776	5.66667	0	0.38	0.001	-8.56986	0.0386755	yes	-	-	-	-	-	-	-	-	-
ENSGALT00000101895	2.68333	19.06	0.0933333	0.516667	2.46877	0.0352984	yes	-	-	-	-	-	-	-	-	-
ENSGALT00000102020	7	27.6667	0.136667	0.433333	1.66482	0.0311011	yes	-	-	-	-	-	-	-	-	-
ENSGALT00000102136	7	28.3333	0.126667	0.43	1.7633	0.0130531	yes	-	-	-	-	-	-	-	-	-
ENSGALT00000102172	8.71667	0	0.2	0.001	-7.64386	0.00164172	yes	-	-	-	-	-	-	-	-	-
ENSGALT00000102263	6.90667	0	0.133333	0.001	-7.05889	0.0278383	yes	-	-	-	-	-	-	-	-	-
ENSGALT00000102879	0	6.66667	0.001	0.136667	7.09452	0.00403898	yes	-	-	-	-	-	-	-	-	-
ENSGALT00000103034	2.33333	19.2333	0.0433333	0.323333	2.89947	0.0286915	yes	-	-	-	-	-	-	-	-	-
ENSGALT00000103146	4.33333	0	0.0833333	0.001	-6.38082	0.0379457	yes	-	-	-	-	-	-	-	-	-
ENSGALT00000103533	0.52	5.39667	0.02	0.15	2.90689	0.0301749	yes	-	-	-	-	-	-	-	-	-
ENSGALT00000103568	4.33333	0	0.12	0.001	-6.90689	0.0290711	yes	-	-	-	-	-	-	-	-	-
ENSGALT00000103638	111.303	255.307	1.32667	2.84667	1.10147	0.0131391	yes	-	uncharacterized LOC101747958 [Source:NCBI gene;Acc:101747958]	-	-	-	-	-	-	-
ENSGALT00000104681	7.1	32.0567	0.18	0.733333	2.02647	0.00319131	yes	-	-	-	-	-	-	-	-	-
ENSGALT00000104697	7.89	0	0.12	0.001	-6.90689	0.0431785	yes	-	-	-	-	-	-	-	-	-
ENSGALT00000104765	0	6.82667	0.001	0.113333	6.82443	0.0426027	yes	-	-	-	-	-	-	-	-	-
ENSGALT00000105147	1	9.34667	0.0333333	0.246667	2.88753	0.0239144	yes	-	-	-	-	-	-	-	-	-
ENSGALT00000105388	10.6667	37.3333	0.29	0.9	1.63387	0.00205226	yes	-	-	-	-	-	-	-	-	-
ENSGALT00000105636	0	4.33333	0.001	0.0766667	6.26053	0.0343743	yes	-	-	-	-	-	-	-	-	-
ENSGALT00000105798	11.7067	0	0.153333	0.001	-7.26053	0.00661868	yes	-	-	-	-	-	-	-	-	-
ENSGALT00000106163	18.2033	52.1533	0.416667	1.02333	1.29631	0.00731112	yes	-	-	-	-	-	-	-	-	-
ENSGALT00000106418	14.6667	40	0.563333	1.3	1.20645	0.0216859	yes	-	-	-	-	-	-	-	-	-
ENSGALT00000106472	0	6.90667	0.001	0.136667	7.09452	0.0172472	yes	-	-	-	-	-	-	-	-	-
ENSGALT00000106542	21.92	57.73	1	2.27	1.18269	0.0132292	yes	-	-	-	-	-	-	-	-	-
ENSGALT00000106698	0.893333	15.0867	0.0166667	0.253333	3.926	0.00149387	yes	-	-	-	-	-	-	-	-	-
ENSGALT00000106808	13.6667	49	0.646667	2.08333	1.6878	0.00104773	yes	-	-	-	-	-	-	-	-	-
ENSGALT00000107292	6.52667	20.95	0.14	0.403333	1.52655	0.0190746	yes	-	-	-	-	-	-	-	-	-
ENSGALT00000107321	45.5167	16.3667	1.48333	0.446667	-1.73157	0.0397334	yes	-	-	-	-	-	-	-	-	-
ENSGALT00000107630	1	8.33333	0.02	0.136667	2.77259	0.0232831	yes	-	-	-	-	-	-	-	-	-
ENSGALT00000107803	0.666667	6.33333	0.02	0.16	3	0.0421788	yes	-	-	-	-	-	-	-	-	-
TCONS_00001664	76.6667	17.3333	0.543333	0.106667	-2.34873	0.00164986	yes	-	-	-	-	-	-	-	-	-
TCONS_00001977	6.66667	26	0.106667	0.34	1.67243	0.0289693	yes	-	-	-	-	-	-	-	-	-
TCONS_00003835	69	12.6667	0.676667	0.11	-2.62094	7.16161e-05	yes	-	XP_015142944.1 PREDICTED: serine/threonine-protein kinase VRK1 isoform X1 [Gallus gallus]	-	-	-	-	-	-	-
TCONS_00004061	152.813	59.4333	2.28333	0.783333	-1.54344	0.0272988	yes	-	-	-	-	-	-	-	-	-
TCONS_00005338	1.66667	8.66667	0.13	0.576667	2.14923	0.0476232	yes	-	-	-	-	-	-	-	-	-
TCONS_00005856	5.66667	0	0.31	0.001	-8.27612	0.0316313	yes	-	-	-	-	-	-	-	-	-
TCONS_00005938	16.0133	1.65333	0.453333	0.04	-3.5025	0.0113281	yes	-	-	-	-	-	-	-	-	-
TCONS_00006948	38.5133	96.6167	0.453333	1.02	1.16993	0.00316824	yes	-	XP_012962826.1 PREDICTED: gamma-aminobutyric acid receptor subunit alpha-4 isoform X1 [Anas platyrhynchos]	-	-	-	-	-	-	-
TCONS_00006949	3.48667	63.7167	0.0633333	0.906667	3.83954	7.64015e-06	yes	-	-	-	-	-	-	-	-	-
TCONS_00007294	14.6667	58.3333	0.126667	0.46	1.8606	0.000321635	yes	-	-	-	-	-	-	-	-	-
TCONS_00007825	1.33333	10.6667	0.0666667	0.53	2.99095	0.0152388	yes	-	-	-	-	-	-	-	-	-
TCONS_00008587	92.15	31.9733	0.88	0.27	-1.70454	0.0137777	yes	-	XP_015156136.1 PREDICTED: uncharacterized protein LOC107055500 [Gallus gallus]	-	-	-	-	-	-	-
TCONS_00009560	7.66667	23	0.176667	0.47	1.41163	0.0221118	yes	-	-	-	-	-	-	-	-	-
TCONS_00009562	0	25.3333	0.001	0.31	8.27612	0.00013174	yes	-	-	-	-	-	-	-	-	-
TCONS_00011145	293	1135.33	1.79667	6.1	1.76349	1.12262e-06	yes	-	KFU85683.1 Zinc finger CCCH domain-containing protein 11A [Chaetura pelagica]	-	-	-	-	-	-	-
TCONS_00011649	9.89	77.9233	0.06	0.39	2.70044	0.0423354	yes	-	KFQ19364.1 hypothetical protein N332_12687, partial [Mesitornis unicolor]	-	-	-	-	-	-	-
TCONS_00012193	10.6667	37	0.4	1.33333	1.73697	0.00435952	yes	-	-	-	-	-	-	-	-	-
TCONS_00012207	3.46	16.81	0.0966667	0.423333	2.1307	0.0102688	yes	-	-	-	-	-	-	-	-	-
TCONS_00012227	0	9.66667	0.001	0.423333	8.72565	0.006052	yes	-	-	-	-	-	-	-	-	-
TCONS_00012296	70.5933	164.257	0.333333	0.673333	1.01436	0.0154421	yes	-	-	-	-	-	-	-	-	-
TCONS_00014327	0	6.33333	0.001	0.516667	9.01309	0.0256728	yes	-	-	-	-	-	-	-	-	-
TCONS_00014355	435.333	213	3.41667	1.46333	-1.22333	0.0268199	yes	-	-	-	-	-	-	-	-	-
TCONS_00014831	20.3333	48.6667	0.76	1.57667	1.05281	0.0197968	yes	-	-	-	-	-	-	-	-	-
TCONS_00015929	14.6667	42	0.566667	1.39667	1.30142	0.0123918	yes	-	-	-	-	-	-	-	-	-
TCONS_00015958	24.3333	8	0.516667	0.15	-1.78427	0.0357558	yes	-	-	-	-	-	-	-	-	-
TCONS_00016506	1.33333	8.66667	0.0666667	0.393333	2.56071	0.0426762	yes	-	-	-	-	-	-	-	-	-
TCONS_00016678	3.83667	22.1	0.06	0.316667	2.39993	0.00448007	yes	-	XP_010716981.1 PREDICTED: uncharacterized protein LOC104913192 isoform X2 [Meleagris gallopavo]	-	-	-	-	-	-	-
TCONS_00017904	9.66667	51	0.0966667	0.423333	2.1307	0.00376473	yes	-	-	-	-	-	-	-	-	-
TCONS_00017907	12	75	0.166667	0.883333	2.40599	0.00127647	yes	-	-	-	-	-	-	-	-	-
TCONS_00017911	25	112	0.283333	1.07	1.91704	0.00505693	yes	-	-	-	-	-	-	-	-	-
TCONS_00018098	0.333333	6.66667	0.0133333	0.223333	4.06609	0.0153094	yes	-	-	-	-	-	-	-	-	-
TCONS_00019400	1.05	8.17667	0.0166667	0.126667	2.926	0.0303708	yes	-	-	-	-	-	-	-	-	-
TCONS_00020013	25.6033	6.65333	0.703333	0.163333	-2.10639	0.0233109	yes	-	XP_004945438.1 PREDICTED: zinc finger protein 501 isoform X1 [Gallus gallus]	-	-	-	-	-	-	-
TCONS_00020361	0	8.66667	0.001	0.416667	8.70275	0.00112953	yes	-	-	-	-	-	-	-	-	-
TCONS_00020771	98.0533	238.773	0.663333	1.42	1.09808	0.00352179	yes	-	-	-	-	-	-	-	-	-
TCONS_00022633	1.66667	13	0.05	0.336667	2.75132	0.0153999	yes	-	-	-	-	-	-	-	-	-
TCONS_00023140	2	12.6667	0.0466667	0.266667	2.51457	0.00799899	yes	-	-	-	-	-	-	-	-	-
TCONS_00023778	45.4433	0	1.70667	0.001	-10.737	5.04666e-05	yes	-	-	-	-	-	-	-	-	-
TCONS_00024181	7.39	0	0.18	0.001	-7.49185	0.00407358	yes	-	-	-	-	-	-	-	-	-
TCONS_00024739	0	38.7767	0.001	0.556667	9.12067	2.13378e-05	yes	-	XP_009632201.1 PREDICTED: integrin alpha-E [Egretta garzetta]	Cellular Processes	Cell motility	ko04810//Regulation of actin cytoskeleton	K06524	-	-	-
TCONS_00025109	1.66667	10.3333	0.0466667	0.236667	2.34239	0.0264854	yes	-	XP_015154134.1 PREDICTED: farnesyl pyrophosphate synthase isoform X2 [Gallus gallus]	-	-	-	-	-	-	-
TCONS_00025245	10.1033	0	0.19	0.001	-7.56986	0.00975526	yes	-	-	-	-	-	-	-	-	-
TCONS_00025984	23.6667	62.6667	0.303333	0.7	1.20645	0.00421751	yes	-	-	-	-	-	-	-	-	-
TCONS_00026544	5.66667	19	0.413333	1.16333	1.49289	0.0369013	yes	-	-	-	-	-	-	-	-	-
TCONS_00027217	8.36667	0	0.133333	0.001	-7.05889	0.0183891	yes	-	-	-	-	-	-	-	-	-
TCONS_00027461	0.666667	6.66667	0.0133333	0.0833333	2.64386	0.0335657	yes	-	-	-	-	-	-	-	-	-
TCONS_00027758	9.57333	71.98	0.19	1.27667	2.74831	0.00010333	yes	-	-	-	-	-	-	-	-	-
TCONS_00028451	4.14	24.5967	0.08	0.443333	2.47032	0.0019355	yes	-	-	-	-	-	-	-	-	-
TCONS_00029232	1.66667	9.88	0.0433333	0.213333	2.29956	0.0139922	yes	-	XP_019469777.1 PREDICTED: uncharacterized protein LOC109366881 [Meleagris gallopavo]	-	-	-	-	-	-	-
TCONS_00029865	0	5.16667	0.001	0.126667	6.98489	0.0423655	yes	-	-	-	-	-	-	-	-	-
TCONS_00031220	11	27.6667	0.26	0.57	1.13245	0.028215	yes	-	XP_009584093.1 PREDICTED: LOW QUALITY PROTEIN: uncharacterized protein LOC104082603 [Fulmarus glacialis]	-	-	-	-	GO:0031012//extracellular matrix;GO:0043227//membrane-bounded organelle;GO:0044420//extracellular matrix component;GO:0031982//vesicle;GO:0031988//membrane-bounded vesicle;GO:0005576//extracellular region;GO:0044421//extracellular region part;GO:0043226//organelle	-	GO:0022610//biological adhesion
TCONS_00031943	7	0	0.226667	0.001	-7.82443	0.00498465	yes	-	-	-	-	-	-	-	-	-
TCONS_00031949	17.3333	71.6667	0.26	0.956667	1.8795	5.05217e-05	yes	-	-	-	-	-	-	-	-	-
TCONS_00032512	1.66667	10.6667	0.02	0.113333	2.5025	0.0221938	yes	-	-	-	-	-	-	-	-	-
TCONS_00032581	0	5.29667	0.001	0.193333	7.59495	0.0222398	yes	-	-	-	-	-	-	-	-	-
TCONS_00032582	0	5.37	0.001	0.106667	6.73697	0.013744	yes	-	-	-	-	-	-	-	-	-
TCONS_00032811	84.6667	228.667	7.72	18.4833	1.25955	0.000374534	yes	-	-	-	-	-	-	-	-	-
TCONS_00032926	54.7767	0	0.343333	0.001	-8.42347	8.48237e-06	yes	-	-	-	-	-	-	-	-	-
TCONS_00033004	5.17333	23.17	0.0633333	0.233333	1.88136	0.0201883	yes	-	-	-	-	-	-	-	-	-
TCONS_00033074	0	19.6667	0.001	0.203333	7.6677	0.00601257	yes	-	-	-	-	-	-	-	-	-
TCONS_00033394	0	6.36	0.001	0.0866667	6.43741	0.0049892	yes	-	-	-	-	-	-	-	-	-
TCONS_00034070	5.82333	0	0.0533333	0.001	-5.73697	0.0307512	yes	-	-	-	-	-	-	-	-	-
TCONS_00034137	7.97667	0	0.216667	0.001	-7.75933	0.0427671	yes	-	NP_001289074.1 mannosidase, beta A, lysosomal-like [Gallus gallus]	-	-	-	-	-	-	-
TCONS_00034150	11.4767	30.39	0.173333	0.39	1.16993	0.024038	yes	-	XP_429636.3 PREDICTED: TP53-target gene 5 protein isoform X1 [Gallus gallus]	-	-	-	-	-	-	-
TCONS_00034172	21	57.3333	0.596667	1.43667	1.26773	0.00623692	yes	-	-	-	-	-	-	-	-	-
TCONS_00034196	0	10.48	0.001	0.146667	7.1964	0.00492639	yes	-	KFV79339.1 Translocating chain-associated membrane protein 1-like 1, partial [Struthio camelus australis]	-	-	-	-	-	-	-
TCONS_00035279	0.333333	6.32	0.01	0.143333	3.8413	0.023157	yes	-	-	-	-	-	-	-	-	-
TCONS_00035660	12.6667	60.6667	0.726667	3.18333	2.13117	6.61376e-05	yes	-	-	-	-	-	-	-	-	-
TCONS_00035883	30	130	0.553333	2.07333	1.90573	1.48312e-05	yes	-	-	-	-	-	-	-	-	-
TCONS_00036562	11.98	0	0.133333	0.001	-7.05889	0.00428866	yes	-	XP_015152833.1 PREDICTED: proline-rich receptor-like protein kinase PERK7 isoform X1 [Gallus gallus]	-	-	-	-	-	-	-
TCONS_00037541	126.477	37.9167	1.19333	0.303333	-1.97602	0.00555928	yes	-	-	-	-	-	-	-	-	-
TCONS_00037626	15.81	91.9767	0.666667	3.56	2.41684	2.66221e-05	yes	-	-	-	-	-	-	-	-	-
TCONS_00038343	11	30.6667	0.363333	0.903333	1.31396	0.0115724	yes	-	-	-	-	-	-	-	-	-
TCONS_00038747	303.127	114.86	8.41667	2.82	-1.57755	0.00475482	yes	-	-	-	-	-	-	-	-	-
TCONS_00038748	290.01	136.82	8.37	3.48667	-1.26338	0.0309361	yes	-	-	-	-	-	-	-	-	-
TCONS_00039015	54.7033	157.86	1.81667	4.46	1.29575	0.030595	yes	-	XP_015153816.1 PREDICTED: lens fiber membrane intrinsic protein isoform X1 [Gallus gallus]	-	-	-	-	-	-	-
TCONS_00039871	81.74	18.6733	2.27	0.46	-2.30299	0.00769617	yes	-	XP_010726495.1 PREDICTED: eukaryotic translation initiation factor 3 subunit C-like [Meleagris gallopavo]	-	-	-	-	-	-	-
TCONS_00040913	105.697	11.7267	2.59	0.27	-3.26192	1.10129e-05	yes	-	XP_015128562.1 PREDICTED: E3 ubiquitin-protein ligase NEDD4-like [Gallus gallus]	-	-	-	-	-	-	-
TCONS_00042933	16.3333	47.6667	0.266667	0.643333	1.27053	0.0170955	yes	-	-	-	-	-	-	-	-	-
TCONS_00043369	16.3333	39.3333	0.196667	0.423333	1.10604	0.046612	yes	-	-	-	-	-	-	-	-	-
TCONS_00043406	8.30667	26.3333	0.17	0.47	1.46713	0.0130405	yes	-	-	-	-	-	-	-	-	-
TCONS_00043410	27.84	66.3333	0.446667	0.913333	1.03194	0.034641	yes	-	-	-	-	-	-	-	-	-
TCONS_00044023	9.29667	27.5067	0.3	0.79	1.39689	0.0144185	yes	-	XP_017669161.1 PREDICTED: translation initiation factor IF-2-like [Lepidothrix coronata]	-	-	-	-	-	-	-
TCONS_00045669	6.33333	0	0.16	0.001	-7.32193	0.0262122	yes	-	-	-	-	-	-	-	-	-
TCONS_00045706	11	29	0.303333	0.7	1.20645	0.0135696	yes	-	-	-	-	-	-	-	-	-
TCONS_00046406	6.33333	36.3333	0.126667	0.6	2.24393	0.00558219	yes	-	-	-	-	-	-	-	-	-
TCONS_00047200	3.33333	15.6667	0.116667	0.496667	2.08989	0.0162244	yes	-	-	-	-	-	-	-	-	-
TCONS_00047872	6.33333	0	0.186667	0.001	-7.54432	0.00821365	yes	-	KFR09957.1 Protein diaphanous 3, partial [Opisthocomus hoazin]	-	-	-	-	-	-	-
TCONS_00048550	25.8333	70.8367	0.426667	0.986667	1.20945	0.031586	yes	-	-	-	-	-	-	-	-	-
TCONS_00048997	57	178.667	0.33	0.886667	1.42593	0.00037307	yes	-	-	-	-	-	-	-	-	-
TCONS_00050484	59	16.6667	1.05	0.263333	-1.99543	0.0145616	yes	-	-	-	-	-	-	-	-	-
TCONS_00050528	5	0	0.31	0.001	-8.27612	0.0326998	yes	-	XP_015156091.1 PREDICTED: uncharacterized protein LOC101749724 isoform X1 [Gallus gallus]	-	-	-	-	-	-	-
TCONS_00051885	12.3333	148	0.17	1.71667	3.336	3.27069e-07	yes	-	-	-	-	-	-	-	-	-
TCONS_00052858	4	26.9733	0.0566667	0.37	2.70695	0.00603344	yes	-	-	-	-	-	-	-	-	-
TCONS_00053016	3.50333	19.82	0.0733333	0.34	2.21299	0.0113679	yes	-	-	-	-	-	-	-	-	-
TCONS_00054426	14.9067	46.81	0.2	0.553333	1.46815	0.0119107	yes	-	-	-	-	-	-	-	-	-
TCONS_00054427	0.743333	11.14	0.0133333	0.213333	4	0.00656775	yes	-	-	-	-	-	-	-	-	-
TCONS_00055091	155	53.6667	3.02667	0.913333	-1.72852	0.00338035	yes	-	-	-	-	-	-	-	-	-
TCONS_00055280	160.09	397.263	4.49667	9.65	1.10167	0.00610635	yes	-	-	-	-	-	-	-	-	-
TCONS_00055294	9.33333	48.6133	0.0766667	0.4	2.38333	0.0168783	yes	-	XP_015134027.1 PREDICTED: uncharacterized protein LOC771657 isoform X1 [Gallus gallus]	-	-	-	-	-	-	-
TCONS_00055296	9.36	0.00333333	0.0933333	0.001	-6.54432	0.0289226	yes	-	XP_015134027.1 PREDICTED: uncharacterized protein LOC771657 isoform X1 [Gallus gallus]	-	-	-	-	-	-	-
TCONS_00057242	18.3333	2.66667	0.503333	0.0633333	-2.99048	0.00723875	yes	-	XP_015141353.1 PREDICTED: uncharacterized protein LOC770295 [Gallus gallus]	-	-	-	-	-	-	-
TCONS_00057270	40	14.3333	0.423333	0.133333	-1.66676	0.0220765	yes	-	XP_015142944.1 PREDICTED: serine/threonine-protein kinase VRK1 isoform X1 [Gallus gallus]	-	-	-	-	-	-	-
TCONS_00057272	192.52	73.1667	1.98333	0.686667	-1.53025	0.00995239	yes	-	-	-	-	-	-	-	-	-
TCONS_00057452	0.283333	5.33333	0.01	0.156667	3.96963	0.0431874	yes	-	-	-	-	-	-	-	-	-
TCONS_00058705	1.66667	8.33333	0.0866667	0.373333	2.10692	0.0463905	yes	-	-	-	-	-	-	-	-	-
TCONS_00059233	17.3333	41.3333	0.243333	0.5	1.03899	0.0176021	yes	-	-	-	-	-	-	-	-	-
TCONS_00059817	4	14.3333	0.0666667	0.213333	1.67807	0.0337915	yes	-	-	-	-	-	-	-	-	-
TCONS_00060673	8	34.7867	0.0833333	0.34	2.02857	0.00330764	yes	-	-	-	-	-	-	-	-	-
TCONS_00061695	2	11.6667	0.05	0.26	2.37851	0.0159323	yes	-	-	-	-	-	-	-	-	-
TCONS_00063507	0	4	0.001	0.176667	7.46489	0.0394456	yes	-	-	-	-	-	-	-	-	-
TCONS_00063823	8.33333	66	0.18	1.29667	2.84874	7.88241e-06	yes	-	-	-	-	-	-	-	-	-
TCONS_00064186	5.66667	0.333333	0.37	0.0166667	-4.47249	0.0395235	yes	-	-	-	-	-	-	-	-	-
TCONS_00064846	0	8.42333	0.001	0.09	6.49185	0.0107224	yes	-	-	-	-	-	-	-	-	-
TCONS_00064956	1	7.33333	0.0333333	0.2	2.58496	0.0454722	yes	-	XP_013814264.1 PREDICTED: insulin receptor-related protein-like [Apteryx australis mantelli]	-	-	-	-	-	-	-
TCONS_00065416	19.4533	1.58	0.35	0.02	-4.12928	0.0309556	yes	-	-	-	-	-	-	-	-	-
TCONS_00066287	0.4	8.70333	0.0133333	0.223333	4.06609	0.0255299	yes	-	-	-	-	-	-	-	-	-
TCONS_00067063	0	5.37	0.001	0.08	6.32193	0.0381212	yes	-	-	-	-	-	-	-	-	-
TCONS_00067281	0	8.50333	0.001	0.03	4.90689	0.0441343	yes	-	-	-	-	-	-	-	-	-
TCONS_00067636	3.33333	95	0.0566667	1.40667	4.63364	2.77193e-12	yes	-	-	-	-	-	-	-	-	-
TCONS_00067886	5.66667	23.3333	0.183333	0.736667	2.00654	0.0204847	yes	-	-	-	-	-	-	-	-	-
TCONS_00068862	142.613	60.3367	1.84333	0.68	-1.43871	0.0429626	yes	-	XP_422276.1 PREDICTED: uncharacterized protein KIAA0040 homolog [Gallus gallus]	-	-	-	-	-	-	-
TCONS_00069341	20	63.6667	0.56	1.57	1.48727	0.00107464	yes	-	-	-	-	-	-	-	-	-
TCONS_00070002	0	3.66667	0.001	0.126667	6.98489	0.0375725	yes	-	-	-	-	-	-	-	-	-
TCONS_00071191	0	4.33333	0.001	0.0933333	6.54432	0.0386722	yes	-	-	-	-	-	-	-	-	-
TCONS_00071589	14.6667	36	0.133333	0.28	1.07039	0.0339871	yes	-	-	Cellular Processes	Cell motility	ko04810//Regulation of actin cytoskeleton	K05750	-	-	-
TCONS_00071659	10.2433	53.2467	0.07	0.29	2.05063	0.0010847	yes	-	-	-	-	-	-	-	-	-
TCONS_00071997	40.0067	7.02333	1.72667	0.26	-2.73141	0.00167839	yes	-	-	-	-	-	-	-	-	-
TCONS_00072361	183.737	75.0133	5.04	1.81	-1.47743	0.0169151	yes	-	-	-	-	-	-	-	-	-
TCONS_00072799	11.2933	61.6667	0.123333	0.573333	2.21681	0.000112892	yes	-	-	-	-	-	-	-	-	-
TCONS_00072860	4.66667	51	0.0666667	0.666667	3.32193	1.22683e-05	yes	-	-	-	-	-	-	-	-	-
TCONS_00073024	4	15	0.0733333	0.253333	1.7885	0.0291214	yes	-	-	-	-	-	-	-	-	-
TCONS_00075550	11.3333	1	0.403333	0.0333333	-3.59694	0.00853049	yes	-	EOB05311.1 hypothetical protein Anapl_05439, partial [Anas platyrhynchos]	-	-	-	-	-	-	-
TCONS_00076471	10.5433	74.4667	0.29	1.78667	2.62315	3.68974e-06	yes	-	-	-	-	-	-	-	-	-
TCONS_00076472	9.79	62.8667	0.776667	4.5	2.53456	3.12983e-06	yes	-	-	-	-	-	-	-	-	-
TCONS_00076493	5.59	0	0.19	0.001	-7.56986	0.0283468	yes	-	-	-	-	-	-	-	-	-
TCONS_00076871	0.333333	9.66667	0.0133333	0.303333	4.50779	0.00231852	yes	-	-	-	-	-	-	-	-	-
TCONS_00078862	74.3333	201.333	3.99	9.52	1.25457	0.000381093	yes	-	XP_010723844.1 PREDICTED: ras GTPase-activating-like protein IQGAP2 isoform X1 [Meleagris gallopavo]	Cellular Processes	Cell motility	ko04810//Regulation of actin cytoskeleton	K05767	GO:0015630//microtubule cytoskeleton;GO:0044464//cell part;GO:0031252//cell leading edge;GO:0043229//intracellular organelle;GO:0042995//cell projection;GO:0043227//membrane-bounded organelle;GO:0043228//non-membrane-bounded organelle;GO:0031988//membrane-bounded vesicle;GO:0005622//intracellular;GO:0043232//intracellular non-membrane-bounded organelle;GO:0043226//organelle;GO:0005623//cell;GO:00…	GO:0005515//protein binding;GO:0017016//Ras GTPase binding;GO:0043167//ion binding;GO:0005543//phospholipid binding;GO:0043168//anion binding;GO:0035091//phosphatidylinositol binding;GO:0005488//binding;GO:0044877//macromolecular complex binding;GO:0017048//Rho GTPase binding;GO:0008289//lipid binding;GO:0003779//actin binding;GO:0051020//GTPase binding;GO:0031267//small GTPase binding;GO:0019899…	GO:0044089//positive regulation of cellular component biogenesis;GO:0033043//regulation of organelle organization;GO:0007186//G-protein coupled receptor signaling pathway;GO:0050794//regulation of cellular process;GO:0030832//regulation of actin filament length;GO:0044699//single-organism process;GO:0007010//cytoskeleton organization;GO:0030833//regulation of actin filament polymerization;GO:0051…
TCONS_00079164	12.1267	39.98	0.0766667	0.23	1.58496	0.0312266	yes	-	KFV03353.1 hypothetical protein N340_00240, partial [Tauraco erythrolophus]	-	-	-	-	-	-	-
TCONS_00080215	9.86	0	0.113333	0.001	-6.82443	0.0105014	yes	-	XP_008940415.1 PREDICTED: brain-specific angiogenesis inhibitor 3-like, partial [Merops nubicus]	Organismal Systems	Endocrine system	ko04910//Insulin signaling pathway	K07194	-	-	-
TCONS_00080583	8.66667	39	0.213333	0.83	1.96	0.00443573	yes	-	-	-	-	-	-	-	-	-
TCONS_00081043	92.3333	35	3.28333	1.10333	-1.57329	0.0212578	yes	-	XP_015705504.1 PREDICTED: translation initiation factor IF-2-like [Coturnix japonica]	Environmental Information Processing;Cellular Processes	Signal transduction;Cell growth and death	ko04218//Cellular senescence;ko04068//FoxO signaling pathway;ko04110//Cell cycle;ko04350//TGF-beta signaling pathway	K04685	-	-	-

## Sheet: miRNA
id	P0-1	P0-2	P0-3	P6-1	P6-2	P6-3	P0-1_TPM	P0-2_TPM	P0-3_TPM	P6-1_TPM	P6-2_TPM	P6-3_TPM	control_mean	treat_mean	log2(fc)	FDR
gga-miR-12207-5p	10	2	2	0	0	0	0.7755	0.1769	0.2493	0	0	0	0.400567	0.01	-5.32397	0.0155334
gga-miR-12273-3p	0	150	395	51	47	2	0	13.2662	49.2373	4.2742	3.2972	0.1403	20.8345	2.57057	-3.01882	0.036106
gga-miR-12273-5p	10	74	149	30	43	5	0.7755	6.5447	18.5731	2.5142	3.0166	0.3506	8.6311	1.96047	-2.13835	0.0275396
gga-miR-12277-5p	7	9	12	0	0	0	0.5428	0.796	1.4958	0	0	0	0.944867	0.01	-6.56204	3.17169e-05
gga-miR-128-1-5p	87	100	109	55	55	75	6.7464	8.8442	13.587	4.6094	3.8584	5.2596	9.72587	4.5758	-1.0878	0.0222216
gga-miR-135a-5p	42	42	63	31	33	23	3.2569	3.7145	7.853	2.598	2.3151	1.613	4.94147	2.17537	-1.18368	0.0358155
gga-miR-138-1-3p	0	4	2	12	11	16	0	0.3538	0.2493	1.0057	0.7717	1.1221	0.201033	0.9665	2.26533	0.00644769
gga-miR-1416-5p	17	16	51	114	127	138	1.3183	1.4151	6.3572	9.5541	8.9095	9.6778	3.0302	9.38047	1.63025	0.00150793
gga-miR-142-3p	0	0	0	15	23	9	0	0	0	1.2571	1.6135	0.6312	0.01	1.16727	6.86699	1.09127e-06
gga-miR-142-5p	0	0	22	119	121	118	0	0	2.7423	9.9731	8.4885	8.2752	0.9141	8.91227	3.28537	0.000839469
gga-miR-1456-3p	18	14	32	14	7	8	1.3958	1.2382	3.9888	1.1733	0.4911	0.561	2.2076	0.7418	-1.57338	0.0299197
gga-miR-1456-5p	1085	759	2401	301	362	383	84.1367	67.1272	299.288	25.2262	25.3955	26.8593	150.184	25.827	-2.53978	2.92338e-06
gga-miR-146a-3p	130	118	474	1164	1324	1754	10.0809	10.4361	59.0848	97.5524	92.8829	123.006	26.5339	104.48	1.97732	0.000174541
gga-miR-146a-5p	839	584	1525	8604	8497	9759	65.0606	51.6499	190.093	721.083	596.092	684.386	102.268	667.187	2.70574	2.77954e-09
gga-miR-146b-3p	1871	1439	909	11459	14814	15030	145.087	127.267	113.308	960.355	1039.25	1054.03	128.554	1017.88	2.98512	1.20438e-14
gga-miR-146b-5p	46125	33078	19166	254613	330224	342744	3576.78	2925.47	2389.07	21338.6	23166.3	24036.2	2963.77	22847	2.9465	1.39803e-13
gga-miR-155	2	5	0	21	24	26	0.1551	0.4422	0	1.76	1.6837	1.8233	0.1991	1.75567	3.14045	5.68362e-05
gga-miR-15c-3p	178	175	231	112	113	114	13.8031	15.4773	28.7945	9.3865	7.9273	7.9947	19.3583	8.43617	-1.19829	0.0073247
gga-miR-1604	2	2	2	8	13	15	0.1551	0.1769	0.2493	0.6705	0.912	1.0519	0.193767	0.878133	2.18012	0.00803611
gga-miR-1618-5p	0	0	7	25	34	43	0	0	0.8726	2.0952	2.3852	3.0155	0.290867	2.49863	3.10271	6.85704e-05
gga-miR-1625-5p	56	63	35	119	174	120	4.3425	5.5718	4.3628	9.9731	12.2067	8.4154	4.75903	10.1984	1.0996	0.0071847
gga-miR-1663-3p	510	1466	1717	756	665	859	39.5481	129.655	214.026	63.3588	46.6519	60.2405	127.743	56.7504	-1.17055	0.0358081
gga-miR-1663-5p	2	0	0	90	67	88	0.1551	0	0	7.5427	4.7003	6.1713	0.0517	6.1381	6.89148	1.74417e-16
gga-miR-1682	0	0	11	21	38	65	0	0	1.3712	1.76	2.6658	4.5584	0.457067	2.99473	2.71195	0.0026093
gga-miR-1684a-3p	2	5	71	193	194	239	0.1551	0.4422	8.8502	16.1749	13.6097	16.7607	3.14917	15.5151	2.30063	0.00570203
gga-miR-1684b-3p	139	105	36	276	320	409	10.7788	9.2864	4.4874	23.131	22.449	28.6826	8.1842	24.7542	1.59676	0.000526555
gga-miR-1724	0	0	0	7	0	10	0	0	0	0.5867	0	0.7013	0.01	0.429333	5.42403	0.0236773
gga-miR-1754-5p	5	6	12	19	22	31	0.3877	0.5306	1.4958	1.5924	1.5434	2.174	0.8047	1.76993	1.13717	0.0366388
gga-miR-1798-3p	0	0	0	4	10	12	0	0	0	0.3352	0.7015	0.8415	0.01	0.626067	5.96824	0.000459501
gga-miR-1798-5p	0	0	2	21	30	18	0	0	0.2493	1.76	2.1046	1.2623	0.0831	1.70897	4.36213	7.98576e-07
gga-miR-1805-3p	0	0	3	165	165	209	0	0	0.374	13.8283	11.5753	14.6569	0.124667	13.3535	6.743	4.48878e-23
gga-miR-1805-5p	0	0	0	2	8	19	0	0	0	0.1676	0.5612	1.3324	0.01	0.687067	6.10238	0.000905558
gga-miR-184-3p	3897	2839	373	5705	5798	9084	302.194	251.086	46.495	478.124	406.749	637.049	199.925	507.307	1.3434	0.0232336
gga-miR-193b-5p	7	4	5	0	0	0	0.5428	0.3538	0.6233	0	0	0	0.506633	0.01	-5.66287	0.00244967
gga-miR-1b-3p	16	6	3	38	61	35	1.2407	0.5306	0.374	3.1847	4.2793	2.4545	0.7151	3.30617	2.20894	0.000302113
gga-miR-200a-3p	4	0	0	4	17	6	0.3102	0	0	0.3352	1.1926	0.4208	0.1034	0.649533	2.65117	0.0454355
gga-miR-203a	0	2	0	41	68	117	0	0.1769	0	3.4361	4.7704	8.2051	0.0589667	5.47053	6.53564	3.97184e-13
gga-miR-20b-3p	13	23	12	53	33	43	1.0081	2.0342	1.4958	4.4418	2.3151	3.0155	1.5127	3.25747	1.10662	0.0324625
gga-miR-222b-3p	0	0	0	12	6	10	0	0	0	1.0057	0.4209	0.7013	0.01	0.7093	6.14832	0.000161694
gga-miR-222b-5p	0	0	0	14	2	6	0	0	0	1.1733	0.1403	0.4208	0.01	0.578133	5.85333	0.00321854
gga-miR-223	16	9	23	61	80	96	1.2407	0.796	2.867	5.1123	5.6123	6.7324	1.63457	5.819	1.83186	0.000223701
gga-miR-429-3p	14	2	2	187	223	319	1.0856	0.1769	0.2493	15.6721	15.6442	22.371	0.503933	17.8958	5.15024	1.69011e-16
gga-miR-460a-5p	36	41	7	125	104	119	2.7916	3.6261	0.8726	10.476	7.2959	8.3453	2.4301	8.70573	1.84095	0.00107985
gga-miR-6549-5p	6	12	0	27	36	21	0.4653	1.0613	0	2.2628	2.5255	1.4727	0.508867	2.087	2.03607	0.00824157
gga-miR-6557-3p	23	44	46	15	6	7	1.7835	3.8914	5.734	1.2571	0.4209	0.4909	3.80297	0.722967	-2.39512	0.000365172
gga-miR-6557-5p	6	20	30	7	0	0	0.4653	1.7688	3.7395	0.5867	0	0	1.9912	0.195567	-3.34791	0.00351763
gga-miR-6575-5p	8	2	3	0	0	0	0.6204	0.1769	0.374	0	0	0	0.390433	0.01	-5.287	0.0131591
gga-miR-6582-5p	92	63	123	12	7	14	7.1342	5.5718	15.3321	1.0057	0.4911	0.9818	9.34603	0.8262	-3.49979	4.02566e-09
gga-miR-6586-5p	3	2	10	24	28	23	0.2326	0.1769	1.2465	2.0114	1.9643	1.613	0.552	1.8629	1.75481	0.00470739
gga-miR-6604-5p	0	0	0	13	20	14	0	0	0	1.0895	1.4031	0.9818	0.01	1.15813	6.85566	2.90314e-07
gga-miR-6606-5p	440	320	956	148	186	290	34.12	28.3013	119.167	12.4036	13.0485	20.3373	60.5293	15.2631	-1.98758	0.000401554
gga-miR-6615-3p	64	62	75	243	303	322	4.9629	5.4834	9.3489	20.3653	21.2564	22.5814	6.5984	21.401	1.69749	6.84983e-06
gga-miR-6615-5p	10	7	3	24	41	36	0.7755	0.6191	0.374	2.0114	2.8763	2.5246	0.589533	2.47077	2.06731	0.000321633
gga-miR-6675-3p	0	0	0	5	8	12	0	0	0	0.419	0.5612	0.8415	0.01	0.607233	5.92418	0.000505997
gga-miR-6694-3p	71	90	60	34	50	51	5.5057	7.9597	7.4791	2.8495	3.5077	3.5766	6.9815	3.31127	-1.07615	0.0237553
miR-10400-x	9	23	95	8	23	25	0.6979	2.0342	11.8419	0.6705	1.6135	1.7532	4.858	1.34573	-1.85197	0.0459048
miR-10926-x	82	110	321	44	66	145	6.3587	9.7286	40.0131	3.6875	4.6301	10.1687	18.7001	6.1621	-1.60155	0.0224466
miR-10955-y	1514	1812	3917	854	936	2644	117.404	160.256	488.26	71.5719	65.6635	185.42	255.306	107.552	-1.2472	0.043366
miR-11202-x	99	178	2344	112	124	307	7.677	15.7426	292.183	9.3865	8.699	21.5295	105.201	13.205	-2.99399	0.00369444
miR-12135-y	20	25	68	14	16	28	1.5509	2.211	8.4763	1.1733	1.1225	1.9636	4.0794	1.4198	-1.52267	0.039647
miR-12223-y	8	20	13	5	9	3	0.6204	1.7688	1.6205	0.419	0.6314	0.2104	1.33657	0.420267	-1.66915	0.0283272
miR-12273-y	0	7	39	5	4	0	0	0.6191	4.8614	0.419	0.2806	0	1.82683	0.2332	-2.96971	0.0420569
miR-12295-x	25	18	32	10	13	15	1.9386	1.5919	3.9888	0.8381	0.912	1.0519	2.50643	0.934	-1.42414	0.0186712
miR-132-y	9	9	0	14	35	15	0.6979	0.796	0	1.1733	2.4554	1.0519	0.497967	1.5602	1.64761	0.0491911
miR-1386-x	424	578	3096	206	246	500	32.8792	51.1193	385.921	17.2644	17.2577	35.0643	156.64	23.1955	-2.75554	0.000415446
miR-141-y	0	0	0	0	15	11	0	0	0	0	1.0523	0.7714	0.01	0.6079	5.92576	0.00681933
miR-1456-x	38	31	50	12	23	15	2.9467	2.7417	6.2326	1.0057	1.6135	1.0519	3.97367	1.2237	-1.69922	0.00306857
miR-146-y	527	401	202	1117	1469	1289	40.8664	35.4651	25.1796	93.6134	103.055	90.3958	33.837	95.6881	1.49974	0.000126254
miR-151-x	0	0	0	8	38	11	0	0	0	0.6705	2.6658	0.7714	0.01	1.36923	7.09722	1.7518e-06
miR-1568-y	0	0	0	8	4	2	0	0	0	0.6705	0.2806	0.1403	0.01	0.3638	5.18507	0.0191498
miR-1599-y	6	3	14	0	0	5	0.4653	0.2653	1.7451	0	0	0.3506	0.825233	0.116867	-2.81994	0.0459186
miR-1648-x	0	14	6	0	0	0	0	1.2382	0.7479	0	0	0	0.662033	0.01	-6.04883	0.0081778
miR-1663-y	5	20	32	4	2	9	0.3877	1.7688	3.9888	0.3352	0.1403	0.6312	2.04843	0.3689	-2.47322	0.00720029
miR-1664-y	0	5	2	16	14	5	0	0.4422	0.2493	1.3409	0.9821	0.3506	0.2305	0.8912	1.95098	0.0390345
miR-1684-y	2	0	0	14	24	0	0.1551	0	0	1.1733	1.6837	0	0.0517	0.952333	4.20323	0.00929566
miR-1747-x	6	5	2	20	14	11	0.4653	0.4422	0.2493	1.6762	0.9821	0.7714	0.3856	1.14323	1.56794	0.0278502
miR-1805-y	0	0	0	24	10	26	0	0	0	2.0114	0.7015	1.8233	0.01	1.51207	7.24038	7.95209e-08
miR-192-x	3	12	7	18	24	37	0.2326	1.0613	0.8726	1.5085	1.6837	2.5948	0.722167	1.929	1.41745	0.0178539
miR-195-x	0	0	0	2	9	2	0	0	0	0.1676	0.6314	0.1403	0.01	0.3131	4.96855	0.0315156
miR-200-y	0	0	0	2	17	2	0	0	0	0.1676	1.1926	0.1403	0.01	0.500167	5.64434	0.00927717
miR-212-x	9	8	3	17	25	17	0.6979	0.7075	0.374	1.4247	1.7538	1.1922	0.593133	1.4569	1.29647	0.0414256
miR-218-x	47	67	50	113	186	150	3.6446	5.9256	6.2326	9.4703	13.0485	10.5193	5.2676	11.0127	1.06395	0.00703072
miR-223-y	0	0	0	4	17	6	0	0	0	0.3352	1.1926	0.4208	0.01	0.649533	6.02133	0.000643675
miR-23-x	634	440	316	247	287	222	49.1638	38.9143	39.3898	20.7006	20.134	15.5686	42.4893	18.8011	-1.17629	0.00356674
miR-2779-x	32	22	49	113	84	130	2.4815	1.9457	6.1079	9.4703	5.8929	9.1167	3.5117	8.15997	1.21639	0.00705663
miR-2779-z	385	693	4763	678	585	1133	29.855	61.29	593.715	56.8218	41.0397	79.4558	228.286	59.1058	-1.94947	0.0244795
miR-28-x	0	0	0	8	35	9	0	0	0	0.6705	2.4554	0.6312	0.01	1.25237	6.96851	4.57582e-06
miR-28-y	0	0	0	2	9	6	0	0	0	0.1676	0.6314	0.4208	0.01	0.4066	5.34554	0.00768587
miR-301-y	11	15	15	8	8	2	0.853	1.3266	1.8698	0.6705	0.5612	0.1403	1.3498	0.457333	-1.56143	0.0329252
miR-374-x	0	0	0	4	6	5	0	0	0	0.3352	0.4209	0.3506	0.01	0.3689	5.20516	0.00737878
miR-3885-x	6	0	39	0	2	4	0.4653	0	4.8614	0	0.1403	0.2805	1.77557	0.140267	-3.66204	0.0183604
miR-3971-y	64	45	35	22	27	34	4.9629	3.9799	4.3628	1.8438	1.8941	2.3844	4.4352	2.04077	-1.11989	0.0246869
miR-4448-y	9	8	93	9	5	5	0.6979	0.7075	11.5926	0.7543	0.3508	0.3506	4.33267	0.485233	-3.1585	0.00346108
miR-4454-x	1390	1471	5475	1409	1194	2206	107.788	130.098	682.466	118.085	83.763	154.704	306.784	118.851	-1.36807	0.0388066
miR-4508-x	11	16	22	0	2	6	0.853	1.4151	2.7423	0	0.1403	0.4208	1.67013	0.187033	-3.1586	0.000582213
miR-460-x	2	0	0	3	8	8	0.1551	0	0	0.2514	0.5612	0.561	0.0517	0.457867	3.14669	0.0355995
miR-4940-x	11	16	96	11	9	16	0.853	1.4151	11.9665	0.9219	0.6314	1.1221	4.74487	0.8918	-2.41158	0.0091661
miR-516-x	0	0	0	4	12	8	0	0	0	0.3352	0.8418	0.561	0.01	0.579333	5.85632	0.000835499
miR-6238-y	176	141	2219	77	83	147	13.648	12.4703	276.601	6.4532	5.8227	10.3089	100.907	7.52827	-3.74456	0.000123623
miR-6240-x	1377	2957	2822	763	889	1284	106.78	261.522	351.766	63.9454	62.3662	90.0452	240.023	72.1189	-1.73472	0.000292131
miR-6412-y	73	94	1176	33	54	124	5.6608	8.3135	146.59	2.7657	3.7883	8.696	53.5214	5.08333	-3.39627	0.00079685
miR-6557-y	2	6	9	0	2	0	0.1551	0.5306	1.1219	0	0.1403	0	0.602533	0.0467667	-3.68749	0.0311355
miR-6606-x	20	9	49	3	2	2	1.5509	0.796	6.1079	0.2514	0.1403	0.1403	2.81827	0.177333	-3.99027	1.54891e-05
miR-6615-x	0	0	0	5	4	2	0	0	0	0.419	0.2806	0.1403	0.01	0.279967	4.80718	0.0415868
miR-6937-x	3	32	67	0	10	12	0.2326	2.8301	8.3516	0	0.7015	0.8415	3.80477	0.514333	-2.88703	0.0122667
miR-7192-x	16	6	6	2	5	0	1.2407	0.5306	0.7479	0.1676	0.3508	0	0.839733	0.1728	-2.28083	0.0209906
miR-726-y	19	22	8	36	42	59	1.4734	1.9457	0.9972	3.0171	2.9464	4.1376	1.4721	3.36703	1.1936	0.0221608
miR-7550-x	112	194	2396	120	133	327	8.6851	17.1577	298.665	10.0569	9.3304	22.9321	108.169	14.1065	-2.93886	0.00358749
miR-7977-x	1903	2120	23485	1075	1389	3510	147.569	187.496	2927.44	90.0935	97.4429	246.152	1087.5	144.563	-2.91125	0.00177104
miR-9226-x	1050	1407	4190	1202	1064	1281	81.4227	124.437	522.289	100.737	74.6431	89.8348	242.716	88.405	-1.45707	0.0188044
miR-9226-y	11	11	38	7	2	7	0.853	0.9729	4.7368	0.5867	0.1403	0.4909	2.18757	0.405967	-2.42989	0.00656103
miR-9277-y	467	266	670	161	218	425	36.2137	23.5255	83.5164	13.4931	15.2934	29.8047	47.7519	19.5304	-1.28984	0.0191853
miR-9993-y	404	468	2044	268	290	712	31.3283	41.3907	254.787	22.4605	20.3444	49.9316	109.169	30.9122	-1.82031	0.0130491
miR-9995-y	331	442	4007	230	266	661	25.6675	39.0912	499.478	19.2758	18.6608	46.355	188.079	28.0972	-2.74284	0.00257729
novel-m0009-3p	53	57	60	32	33	32	4.1099	5.0412	7.4791	2.6819	2.3151	2.2441	5.5434	2.4137	-1.19952	0.0169257
novel-m0025-3p	0	0	0	2	7	5	0	0	0	0.1676	0.4911	0.3506	0.01	0.336433	5.07225	0.0184417
novel-m0037-5p	11	3	0	0	0	0	0.853	0.2653	0	0	0	0	0.372767	0.01	-5.2202	0.0380442
novel-m0067-5p	228	296	470	192	194	224	17.6803	26.1787	58.5861	16.0911	13.6097	15.7088	34.1484	15.1365	-1.17378	0.0193346
novel-m0078-5p	0	0	22	0	0	0	0	0	2.7423	0	0	0	0.9141	0.01	-6.51428	0.0236522
novel-m0080-3p	0	0	0	6	7	7	0	0	0	0.5028	0.4911	0.4909	0.01	0.494933	5.62916	0.00142616
novel-m0097-5p	8	10	11	3	2	2	0.6204	0.8844	1.3712	0.2514	0.1403	0.1403	0.958667	0.177333	-2.43457	0.00546025
novel-m0134-3p	0	0	0	4	5	6	0	0	0	0.3352	0.3508	0.4208	0.01	0.368933	5.20529	0.00741019
novel-m0137-5p	24	19	25	5	12	14	1.8611	1.6804	3.1163	0.419	0.8418	0.9818	2.21927	0.747533	-1.56987	0.0101021
novel-m0159-5p	0	0	0	6	15	11	0	0	0	0.5028	1.0523	0.7714	0.01	0.7755	6.27705	4.71381e-05
novel-m0161-3p	0	0	0	70	76	64	0	0	0	5.8666	5.3316	4.4882	0.01	5.2288	9.03034	5.61436e-18
novel-m0162-5p	0	0	0	70	76	64	0	0	0	5.8666	5.3316	4.4882	0.01	5.2288	9.03034	5.43055e-18
novel-m0165-3p	17	10	14	3	7	5	1.3183	0.8844	1.7451	0.2514	0.4911	0.3506	1.31593	0.364367	-1.85262	0.00908187
novel-m0184-3p	8	15	128	16	21	20	0.6204	1.3266	15.9554	1.3409	1.4732	1.4026	5.96747	1.40557	-2.08597	0.0374292
novel-m0185-5p	0	0	2	7	4	12	0	0	0.2493	0.5867	0.2806	0.8415	0.0831	0.5696	2.77703	0.0348054
novel-m0188-5p	5	10	0	0	0	0	0.3877	0.8844	0	0	0	0	0.424033	0.01	-5.40611	0.0236047
novel-m0197-3p	21	9	8	2	9	4	1.6285	0.796	0.9972	0.1676	0.6314	0.2805	1.14057	0.359833	-1.66435	0.0361254
novel-m0207-3p	0	0	0	2	22	6	0	0	0	0.1676	1.5434	0.4208	0.01	0.7106	6.15097	0.00104793
novel-m0209-3p	0	0	0	3	9	2	0	0	0	0.2514	0.6314	0.1403	0.01	0.341033	5.09184	0.019941
novel-m0219-3p	14	4	12	2	0	2	1.0856	0.3538	1.4958	0.1676	0	0.1403	0.9784	0.102633	-3.25293	0.00369704
novel-m0222-5p	0	0	0	21	23	27	0	0	0	1.76	1.6135	1.8935	0.01	1.75567	7.45588	5.32676e-10
novel-m0228-3p	0	0	0	8	12	10	0	0	0	0.6705	0.8418	0.7013	0.01	0.737867	6.20529	5.38169e-05
novel-m0251-3p	0	0	2	10	10	5	0	0	0.2493	0.8381	0.7015	0.3506	0.0831	0.630067	2.92258	0.0175678
novel-m0258-5p	0	0	0	15	10	14	0	0	0	1.2571	0.7015	0.9818	0.01	0.980133	6.61491	4.15978e-06
novel-m0270-5p	2	3	26	0	0	0	0.1551	0.2653	3.2409	0	0	0	1.22043	0.01	-6.93125	0.000614085
novel-m0275-3p	21	21	10	0	0	0	1.6285	1.8573	1.2465	0	0	0	1.57743	0.01	-7.30144	1.45702e-08
novel-m0281-5p	3	0	0	4	7	17	0.2326	0	0	0.3352	0.4911	1.1922	0.0775333	0.672833	3.11736	0.0172199
novel-m0289-5p	13	10	7	0	0	0	1.0081	0.8844	0.8726	0	0	0	0.9217	0.01	-6.52623	1.30425e-05
novel-m0312-5p	2	2	7	36	50	42	0.1551	0.1769	0.8726	3.0171	3.5077	2.9454	0.401533	3.15673	2.97484	8.41911e-07
novel-m0331-5p	0	0	0	4	6	3	0	0	0	0.3352	0.4209	0.2104	0.01	0.322167	5.00974	0.0179554
novel-m0338-5p	11	4	10	2	0	3	0.853	0.3538	1.2465	0.1676	0	0.2104	0.817767	0.126	-2.69827	0.0113735

## Sheet: mRNA
id	P0_count	P6_count	P0_fpkm	P6_fpkm	log2(FC)	FDR	significant	Symbol	Description	KEGG_A_class	KEGG_B_class	Pathway	K_ID	GO Component	GO Function	GO Process
ENSGALT00000001110	3.07667	338.433	0.0533333	4.5	6.39874	0.000202897	yes	VPS33B	VPS33B, late endosome and lysosome associated [Source:NCBI gene;Acc:425858]	-	-	-	-	-	-	GO:0044763//single-organism cellular process;GO:0051641//cellular localization;GO:1902578//single-organism localization;GO:0048278//vesicle docking;GO:0006887//exocytosis;GO:0006904//vesicle docking involved in exocytosis;GO:0051234//establishment of localization;GO:0051649//establishment of localization in cell;GO:0022406//membrane docking;GO:0044765//single-organism transport;GO:0006810//transp…
ENSGALT00000001571	0	257.487	0.001	4.25	12.0532	7.34174e-09	yes	-	caspase 1 [Source:NCBI gene;Acc:395764]	Cellular Processes;Organismal Systems;Human Diseases	Cell growth and death;Infectious diseases;Immune system	ko04621//NOD-like receptor signaling pathway;ko04217//Necroptosis;ko04625//C-type lectin receptor signaling pathway;ko05164//Influenza A;ko05132//Salmonella infection;ko04623//Cytosolic DNA-sensing pathway	K01370	-	GO:0004175//endopeptidase activity;GO:0004197//cysteine-type endopeptidase activity;GO:0008234//cysteine-type peptidase activity;GO:0003824//catalytic activity;GO:0008233//peptidase activity;GO:0016787//hydrolase activity;GO:0070011//peptidase activity, acting on L-amino acid peptides	GO:0044238//primary metabolic process;GO:0008152//metabolic process;GO:0071704//organic substance metabolic process;GO:0019538//protein metabolic process;GO:0065007//biological regulation;GO:0042981//regulation of apoptotic process;GO:0043170//macromolecule metabolic process;GO:0006508//proteolysis;GO:0050794//regulation of cellular process;GO:0050789//regulation of biological process;GO:0010941/…
ENSGALT00000002157	599.667	139	8.80667	1.8	-2.2906	0.000719929	yes	ADRA1B	adrenoceptor alpha 1B [Source:NCBI gene;Acc:373890]	Organismal Systems;Environmental Information Processing	Signal transduction;Circulatory system;Signaling molecules and interaction	ko04080//Neuroactive ligand-receptor interaction;ko04020//Calcium signaling pathway;ko04261//Adrenergic signaling in cardiomyocytes;ko04270//Vascular smooth muscle contraction	K04136	GO:0044446//intracellular organelle part;GO:0031965//nuclear membrane;GO:0031226//intrinsic component of plasma membrane;GO:0043227//membrane-bounded organelle;GO:0031224//intrinsic component of membrane;GO:0044425//membrane part;GO:0044428//nuclear part;GO:0005886//plasma membrane;GO:0005737//cytoplasm;GO:0031975//envelope;GO:0005635//nuclear envelope;GO:0043231//intracellular membrane-bounded o…	GO:0004930//G-protein coupled receptor activity;GO:0004888//transmembrane signaling receptor activity;GO:0004871//signal transducer activity;GO:0004872//receptor activity;GO:0004935//adrenergic receptor activity;GO:0046983//protein dimerization activity;GO:0046982//protein heterodimerization activity;GO:0004937//alpha1-adrenergic receptor activity;GO:0005488//binding;GO:0004936//alpha-adrenergic …	GO:0009987//cellular process;GO:0072507//divalent inorganic cation homeostasis;GO:0071880//adenylate cyclase-activating adrenergic receptor signaling pathway;GO:0055080//cation homeostasis;GO:0031323//regulation of cellular metabolic process;GO:0001932//regulation of protein phosphorylation;GO:0007186//G-protein coupled receptor signaling pathway;GO:0019725//cellular homeostasis;GO:0030003//cellu…
ENSGALT00000002876	3477.11	1674.93	48.3267	20.1667	-1.26085	0.000857996	yes	C1QTNF12	erythroferrone [Source:NCBI gene;Acc:419422]	-	-	-	-	GO:0005615//extracellular space;GO:0005576//extracellular region;GO:0044421//extracellular region part	GO:0005488//binding;GO:0005179//hormone activity;GO:0005102//receptor binding;GO:0005515//protein binding	GO:0009890//negative regulation of biosynthetic process;GO:0010906//regulation of glucose metabolic process;GO:0010817//regulation of hormone levels;GO:0048585//negative regulation of response to stimulus;GO:0046324//regulation of glucose import;GO:0051222//positive regulation of protein transport;GO:0048518//positive regulation of biological process;GO:0065009//regulation of molecular function;G…
ENSGALT00000003446	228.327	1065.87	1.69333	6.97	2.04129	1.79836e-05	yes	PPL	periplakin [Source:NCBI gene;Acc:408044]	-	-	-	-	GO:0005882//intermediate filament;GO:0044464//cell part;GO:0045111//intermediate filament cytoskeleton;GO:0044430//cytoskeletal part;GO:0043226//organelle;GO:0099512//supramolecular fiber;GO:0043232//intracellular non-membrane-bounded organelle;GO:0044422//organelle part;GO:0016020//membrane;GO:0005622//intracellular;GO:0044424//intracellular part;GO:0005623//cell;GO:0005856//cytoskeleton;GO:0005…	GO:0005198//structural molecule activity	GO:0006996//organelle organization;GO:1902589//single-organism organelle organization;GO:0044699//single-organism process;GO:0071840//cellular component organization or biogenesis;GO:0045103//intermediate filament-based process;GO:0042060//wound healing;GO:0045104//intermediate filament cytoskeleton organization;GO:0044763//single-organism cellular process;GO:0009611//response to wounding;GO:0007…
ENSGALT00000003495	1336.15	322.43	11.1933	2.36333	-2.24374	1.45059e-07	yes	RERE	arginine-glutamic acid dipeptide repeats [Source:NCBI gene;Acc:419435]	-	-	-	-	GO:0044464//cell part;GO:0032991//macromolecular complex;GO:0043227//membrane-bounded organelle;GO:0005634//nucleus;GO:0044428//nuclear part;GO:0044424//intracellular part;GO:0005654//nucleoplasm;GO:1902494//catalytic complex;GO:0043234//protein complex;GO:0005623//cell;GO:0000118//histone deacetylase complex;GO:0043229//intracellular organelle;GO:0005622//intracellular;GO:0070013//intracellular …	GO:0097159//organic cyclic compound binding;GO:0003713//transcription coactivator activity;GO:0043167//ion binding;GO:0003712//transcription cofactor activity;GO:0008270//zinc ion binding;GO:0046914//transition metal ion binding;GO:0003677//DNA binding;GO:0043565//sequence-specific DNA binding;GO:0008134//transcription factor binding;GO:0003676//nucleic acid binding;GO:0044877//macromolecular com…	GO:0048856//anatomical structure development;GO:0051252//regulation of RNA metabolic process;GO:0021695//cerebellar cortex development;GO:0021535//cell migration in hindbrain;GO:0031323//regulation of cellular metabolic process;GO:0048523//negative regulation of cellular process;GO:0031324//negative regulation of cellular metabolic process;GO:0032990//cell part morphogenesis;GO:0021924//cell prol…
ENSGALT00000003964	243.703	983.263	3.87667	13.5433	1.80469	0.0019498	yes	OLFM1	olfactomedin 1 [Source:NCBI gene;Acc:395535]	-	-	-	-	GO:0005623//cell;GO:0005615//extracellular space;GO:0005737//cytoplasm;GO:0044444//cytoplasmic part;GO:0005576//extracellular region;GO:0030054//cell junction;GO:0030426//growth cone;GO:0043204//perikaryon;GO:0044424//intracellular part;GO:0044464//cell part;GO:0036477//somatodendritic compartment;GO:0030427//site of polarized growth;GO:0005783//endoplasmic reticulum;GO:0045202//synapse;GO:004323…	-	GO:0060485//mesenchyme development;GO:0051239//regulation of multicellular organismal process;GO:0065008//regulation of biological quality;GO:0050767//regulation of neurogenesis;GO:2000736//regulation of stem cell differentiation;GO:0043065//positive regulation of apoptotic process;GO:0032989//cellular component morphogenesis;GO:0007399//nervous system development;GO:0003171//atrioventricular val…
ENSGALT00000003987	0	499.643	0.001	4.20667	12.0385	0.000120297	yes	SF3B3	splicing factor 3b subunit 3 [Source:NCBI gene;Acc:415680]	Genetic Information Processing	Transcription	ko03040//Spliceosome	K12830	GO:0005730//nucleolus;GO:0043233//organelle lumen;GO:0044422//organelle part;GO:0005623//cell;GO:0044424//intracellular part;GO:0043231//intracellular membrane-bounded organelle;GO:0044428//nuclear part;GO:1990904//ribonucleoprotein complex;GO:0005681//spliceosomal complex;GO:0043226//organelle;GO:0005689//U12-type spliceosomal complex;GO:0031981//nuclear lumen;GO:0043228//non-membrane-bounded or…	GO:0003676//nucleic acid binding;GO:0005488//binding;GO:0005515//protein binding;GO:1901363//heterocyclic compound binding;GO:0097159//organic cyclic compound binding;GO:0044877//macromolecular complex binding	GO:0008380//RNA splicing;GO:0000377//RNA splicing, via transesterification reactions with bulged adenosine as nucleophile;GO:0010467//gene expression;GO:0000375//RNA splicing, via transesterification reactions;GO:0009895//negative regulation of catabolic process;GO:0043170//macromolecule metabolic process;GO:0042176//regulation of protein catabolic process;GO:0006807//nitrogen compound metabolic …
ENSGALT00000004041	517.75	1844.2	6.12	18.94	1.62983	3.73979e-06	yes	GPR133	adhesion G protein-coupled receptor D1 [Source:NCBI gene;Acc:416803]	-	-	-	-	GO:0044464//cell part;GO:0005887//integral component of plasma membrane;GO:0044425//membrane part;GO:0005623//cell;GO:0016021//integral component of membrane;GO:0044459//plasma membrane part;GO:0071944//cell periphery;GO:0031226//intrinsic component of plasma membrane;GO:0016020//membrane;GO:0031224//intrinsic component of membrane;GO:0005886//plasma membrane	GO:0004872//receptor activity;GO:0099600//transmembrane receptor activity;GO:0038023//signaling receptor activity;GO:0004930//G-protein coupled receptor activity;GO:0004888//transmembrane signaling receptor activity;GO:0060089//molecular transducer activity;GO:0004871//signal transducer activity	GO:0050789//regulation of biological process;GO:0007154//cell communication;GO:0007165//signal transduction;GO:0044763//single-organism cellular process;GO:0007186//G-protein coupled receptor signaling pathway;GO:0007187//G-protein coupled receptor signaling pathway, coupled to cyclic nucleotide second messenger;GO:0007188//adenylate cyclase-modulating G-protein coupled receptor signaling pathway…
ENSGALT00000004131	0	103.1	0.001	3.12667	11.6104	0.0202263	yes	PCOLCE2	procollagen C-endopeptidase enhancer 2 [Source:NCBI gene;Acc:429124]	-	-	-	-	GO:0005576//extracellular region	GO:0008201//heparin binding;GO:0005518//collagen binding;GO:0030234//enzyme regulator activity;GO:0043167//ion binding;GO:0005488//binding;GO:1901681//sulfur compound binding;GO:0061134//peptidase regulator activity;GO:0008047//enzyme activator activity;GO:0016504//peptidase activator activity;GO:0043168//anion binding;GO:0098772//molecular function regulator;GO:0044877//macromolecular complex bi…	GO:0030162//regulation of proteolysis;GO:0051247//positive regulation of protein metabolic process;GO:0060255//regulation of macromolecule metabolic process;GO:0052547//regulation of peptidase activity;GO:0031325//positive regulation of cellular metabolic process;GO:0031323//regulation of cellular metabolic process;GO:0071310//cellular response to organic substance;GO:0010604//positive regulation…
ENSGALT00000004146	0	75.3567	0.001	2.56	11.3219	0.0024954	yes	LRRC75A	leucine rich repeat containing 75A [Source:NCBI gene;Acc:417550]	-	-	-	-	-	-	-
ENSGALT00000004153	1114.67	3157	68.0633	170.27	1.32287	1.37431e-05	yes	RBP7	retinol binding protein 7 [Source:NCBI gene;Acc:419447]	-	-	-	-	-	GO:0008289//lipid binding;GO:0019840//isoprenoid binding;GO:0005501//retinoid binding;GO:0005488//binding	-
ENSGALT00000004375	5459	3065.33	245.127	120.44	-1.02521	0.00510306	yes	CRIP1	cysteine rich protein 1 [Source:NCBI gene;Acc:101747696]	-	-	-	-	GO:0005623//cell;GO:0005622//intracellular;GO:0005737//cytoplasm;GO:0044464//cell part;GO:0044424//intracellular part	GO:0097159//organic cyclic compound binding;GO:0033218//amide binding;GO:0043169//cation binding;GO:0003676//nucleic acid binding;GO:0042277//peptide binding;GO:0008270//zinc ion binding;GO:1901363//heterocyclic compound binding;GO:0043167//ion binding;GO:0043565//sequence-specific DNA binding;GO:0005488//binding;GO:0046872//metal ion binding;GO:0046914//transition metal ion binding;GO:1990837//s…	GO:0016265//death;GO:0044699//single-organism process;GO:0008630//intrinsic apoptotic signaling pathway in response to DNA damage;GO:0070887//cellular response to chemical stimulus;GO:0042221//response to chemical;GO:0071236//cellular response to antibiotic;GO:0010043//response to zinc ion;GO:0007154//cell communication;GO:0023052//signaling;GO:0051716//cellular response to stimulus;GO:0012501//p…
ENSGALT00000004694	0	49.67	0.001	0.553333	9.11201	0.0315646	yes	ZNF341	zinc finger protein 341 [Source:NCBI gene;Acc:419152]	-	-	-	-	-	GO:0097159//organic cyclic compound binding;GO:0003676//nucleic acid binding;GO:1901363//heterocyclic compound binding;GO:0005488//binding	-
ENSGALT00000005192	4037.83	1815.01	67.0067	26.5767	-1.33414	0.00132708	yes	-	cartilage oligomeric matrix protein [Source:NCBI gene;Acc:420120]	Cellular Processes;Environmental Information Processing	Transport and catabolism;Cellular community - eukaryotes;Signaling molecules and interaction	ko04510//Focal adhesion;ko04145//Phagosome;ko04512//ECM-receptor interaction	K04659	GO:0005576//extracellular region	GO:0046872//metal ion binding;GO:0005488//binding;GO:0043169//cation binding;GO:0043167//ion binding;GO:0005509//calcium ion binding	GO:0065007//biological regulation;GO:0022610//biological adhesion;GO:0050794//regulation of cellular process;GO:0050789//regulation of biological process;GO:0042127//regulation of cell proliferation;GO:1902732//positive regulation of chondrocyte proliferation;GO:0008284//positive regulation of cell proliferation;GO:0048522//positive regulation of cellular process;GO:0048518//positive regulation o…
ENSGALT00000005264	12669.3	6340.33	265.763	115.47	-1.20262	8.31668e-06	yes	PRRX1	paired related homeobox 1 [Source:NCBI gene;Acc:373941]	-	-	-	-	GO:0070013//intracellular organelle lumen;GO:0031974//membrane-enclosed lumen;GO:0044428//nuclear part;GO:0043231//intracellular membrane-bounded organelle;GO:0031981//nuclear lumen;GO:0043233//organelle lumen;GO:0005654//nucleoplasm;GO:0044464//cell part;GO:0005634//nucleus;GO:0044446//intracellular organelle part;GO:0044424//intracellular part;GO:0044422//organelle part;GO:0005623//cell;GO:0043…	GO:0019904//protein domain specific binding;GO:0043565//sequence-specific DNA binding;GO:0097159//organic cyclic compound binding;GO:0000988//transcription factor activity, protein binding;GO:0001227//transcriptional repressor activity, RNA polymerase II transcription regulatory region sequence-specific binding;GO:0000977//RNA polymerase II regulatory region sequence-specific DNA binding;GO:00009…	GO:0001501//skeletal system development;GO:0007399//nervous system development;GO:0060255//regulation of macromolecule metabolic process;GO:0010468//regulation of gene expression;GO:0035108//limb morphogenesis;GO:0048584//positive regulation of response to stimulus;GO:0030326//embryonic limb morphogenesis;GO:0010557//positive regulation of macromolecule biosynthetic process;GO:0048663//neuron fat…
ENSGALT00000005391	293.533	1438.84	1.9	8.11333	2.0943	3.85905e-07	yes	SOGA1	suppressor of glucose, autophagy associated 1 [Source:NCBI gene;Acc:419159]	-	-	-	-	GO:0005615//extracellular space;GO:0005576//extracellular region;GO:0044421//extracellular region part	-	GO:0010033//response to organic substance;GO:1901701//cellular response to oxygen-containing compound;GO:0009719//response to endogenous stimulus;GO:0007169//transmembrane receptor protein tyrosine kinase signaling pathway;GO:1901699//cellular response to nitrogen compound;GO:0065007//biological regulation;GO:0031329//regulation of cellular catabolic process;GO:0032869//cellular response to insul…
ENSGALT00000005663	177.473	4355.05	0.88	21.65	4.62072	1.22733e-05	yes	FN1	fibronectin 1 [Source:NCBI gene;Acc:396133]	Human Diseases;Environmental Information Processing;Cellular Processes	Signaling molecules and interaction;Endocrine and metabolic diseases;Cellular community - eukaryotes;Cell motility	ko04810//Regulation of actin cytoskeleton;ko04510//Focal adhesion;ko04512//ECM-receptor interaction;ko04933//AGE-RAGE signaling pathway in diabetic complications	K05717	GO:0044421//extracellular region part;GO:0005623//cell;GO:0005886//plasma membrane;GO:0043234//protein complex;GO:0005576//extracellular region;GO:0005615//extracellular space;GO:0044425//membrane part;GO:0005578//proteinaceous extracellular matrix;GO:0065010//extracellular membrane-bounded organelle;GO:0031988//membrane-bounded vesicle;GO:0005737//cytoplasm;GO:0032991//macromolecular complex;GO:…	GO:0002020//protease binding;GO:0042802//identical protein binding;GO:0051087//chaperone binding;GO:0043394//proteoglycan binding;GO:0050839//cell adhesion molecule binding;GO:0005102//receptor binding;GO:0097367//carbohydrate derivative binding;GO:0061134//peptidase regulator activity;GO:0001948//glycoprotein binding;GO:0005515//protein binding;GO:0008022//protein C-terminus binding;GO:0032403//…	GO:0050769//positive regulation of neurogenesis;GO:0006464//cellular protein modification process;GO:0042325//regulation of phosphorylation;GO:0007275//multicellular organism development;GO:0048483//autonomic nervous system development;GO:2000147//positive regulation of cell motility;GO:0040012//regulation of locomotion;GO:0044699//single-organism process;GO:0007160//cell-matrix adhesion;GO:00485…
ENSGALT00000005891	1992.39	1046.33	13.9367	6.41	-1.12049	0.0074507	yes	RAPGEF1	Rap guanine nucleotide exchange factor 1 [Source:NCBI gene;Acc:417173]	Cellular Processes;Organismal Systems	Endocrine system;Cellular community - eukaryotes	ko04510//Focal adhesion;ko04910//Insulin signaling pathway	K06277	GO:0005622//intracellular;GO:0044464//cell part;GO:0005623//cell	GO:0005085//guanyl-nucleotide exchange factor activity;GO:0098772//molecular function regulator	GO:0009987//cellular process;GO:0007154//cell communication;GO:0035556//intracellular signal transduction;GO:0065007//biological regulation;GO:0007264//small GTPase mediated signal transduction;GO:0050789//regulation of biological process;GO:0050896//response to stimulus;GO:0050794//regulation of cellular process;GO:0051716//cellular response to stimulus;GO:0044699//single-organism process;GO:000…
ENSGALT00000006090	107.277	0	1.13	0.001	-10.1421	0.000145809	yes	ADCY7	adenylate cyclase 7 [Source:NCBI gene;Acc:415732]	Metabolism;Cellular Processes;Organismal Systems;Environmental Information Processing	Signal transduction;Endocrine system;Circulatory system;Cellular community - eukaryotes;Nucleotide metabolism;Cell growth and death	ko04020//Calcium signaling pathway;ko00230//Purine metabolism;ko04261//Adrenergic signaling in cardiomyocytes;ko04371//Apelin signaling pathway;ko04270//Vascular smooth muscle contraction;ko04114//Oocyte meiosis;ko04912//GnRH signaling pathway;ko04916//Melanogenesis;ko04914//Progesterone-mediated oocyte maturation;ko04540//Gap junction	K08047	GO:0016020//membrane;GO:0031226//intrinsic component of plasma membrane;GO:0071944//cell periphery;GO:0044459//plasma membrane part;GO:0044425//membrane part;GO:0005887//integral component of plasma membrane;GO:0005623//cell;GO:0044464//cell part;GO:0031224//intrinsic component of membrane;GO:0005886//plasma membrane;GO:0016021//integral component of membrane	GO:0043169//cation binding;GO:0032553//ribonucleotide binding;GO:0032550//purine ribonucleoside binding;GO:0017076//purine nucleotide binding;GO:0030554//adenyl nucleotide binding;GO:0032559//adenyl ribonucleotide binding;GO:0003824//catalytic activity;GO:0005524//ATP binding;GO:0046872//metal ion binding;GO:0000166//nucleotide binding;GO:0005488//binding;GO:0032549//ribonucleoside binding;GO:004…	GO:0007187//G-protein coupled receptor signaling pathway, coupled to cyclic nucleotide second messenger;GO:0009165//nucleotide biosynthetic process;GO:0046058//cAMP metabolic process;GO:0034654//nucleobase-containing compound biosynthetic process;GO:0044237//cellular metabolic process;GO:0007154//cell communication;GO:0050789//regulation of biological process;GO:0009259//ribonucleotide metabolic …
ENSGALT00000007180	350.65	1070.58	5.63667	15.3467	1.44501	0.0180765	yes	EYA2	EYA transcriptional coactivator and phosphatase 2 [Source:NCBI gene;Acc:395745]	-	-	-	-	-	GO:0004725//protein tyrosine phosphatase activity;GO:0016791//phosphatase activity;GO:0046872//metal ion binding;GO:0043169//cation binding;GO:0043167//ion binding;GO:0016788//hydrolase activity, acting on ester bonds;GO:0005488//binding;GO:0004721//phosphoprotein phosphatase activity;GO:0042578//phosphoric ester hydrolase activity;GO:0016787//hydrolase activity;GO:0003824//catalytic activity	GO:0060537//muscle tissue development;GO:0009888//tissue development;GO:0035335//peptidyl-tyrosine dephosphorylation;GO:0048856//anatomical structure development;GO:0032501//multicellular organismal process;GO:0006470//protein dephosphorylation;GO:0044707//single-multicellular organism process;GO:0008152//metabolic process;GO:0044267//cellular protein metabolic process;GO:0007275//multicellular o…
ENSGALT00000007764	555.333	1870.67	12.8667	37.4667	1.54197	1.14841e-05	yes	RASD1	ras related dexamethasone induced 1 [Source:NCBI gene;Acc:416507]	-	-	-	-	GO:0044424//intracellular part;GO:0016020//membrane;GO:0043227//membrane-bounded organelle;GO:0043226//organelle;GO:0016528//sarcoplasm;GO:0005783//endoplasmic reticulum;GO:0044464//cell part;GO:0044444//cytoplasmic part;GO:0043229//intracellular organelle;GO:0005737//cytoplasm;GO:0005622//intracellular;GO:0016529//sarcoplasmic reticulum;GO:0012505//endomembrane system;GO:0005623//cell;GO:0043231…	GO:0005525//GTP binding;GO:0016787//hydrolase activity;GO:0032550//purine ribonucleoside binding;GO:0035639//purine ribonucleoside triphosphate binding;GO:0001882//nucleoside binding;GO:0016817//hydrolase activity, acting on acid anhydrides;GO:0036094//small molecule binding;GO:0017111//nucleoside-triphosphatase activity;GO:0043168//anion binding;GO:0003924//GTPase activity;GO:0097367//carbohydra…	GO:0044699//single-organism process;GO:0023052//signaling;GO:0051716//cellular response to stimulus;GO:0050794//regulation of cellular process;GO:0044763//single-organism cellular process;GO:0050896//response to stimulus;GO:0065007//biological regulation;GO:0007154//cell communication;GO:0044700//single organism signaling;GO:0050789//regulation of biological process;GO:0007165//signal transductio…
ENSGALT00000008121	0	210.69	0.001	2.86667	11.4852	2.64742e-07	yes	PLA2G4A	phospholipase A2 group IVA [Source:NCBI gene;Acc:396394]	Environmental Information Processing;Cellular Processes;Metabolism;Organismal Systems	Lipid metabolism;Cell growth and death;Global and overview maps;Signal transduction;Endocrine system;Circulatory system	ko01100//Metabolic pathways;ko04010//MAPK signaling pathway;ko04270//Vascular smooth muscle contraction;ko04217//Necroptosis;ko04912//GnRH signaling pathway;ko00564//Glycerophospholipid metabolism;ko04370//VEGF signaling pathway;ko00565//Ether lipid metabolism;ko00590//Arachidonic acid metabolism;ko00591//Linoleic acid metabolism;ko00592//alpha-Linolenic acid metabolism	K16342	GO:0044444//cytoplasmic part;GO:0005794//Golgi apparatus;GO:0005829//cytosol;GO:0005623//cell;GO:0043229//intracellular organelle;GO:0043226//organelle;GO:0043228//non-membrane-bounded organelle;GO:0043227//membrane-bounded organelle;GO:0044464//cell part;GO:0044424//intracellular part;GO:0005622//intracellular;GO:0005811//lipid particle;GO:0043232//intracellular non-membrane-bounded organelle;GO…	GO:0005509//calcium ion binding;GO:0005488//binding;GO:0005544//calcium-dependent phospholipid binding;GO:0043168//anion binding;GO:0052689//carboxylic ester hydrolase activity;GO:0004623//phospholipase A2 activity;GO:0005543//phospholipid binding;GO:0004620//phospholipase activity;GO:0046872//metal ion binding;GO:0016787//hydrolase activity;GO:0043167//ion binding;GO:0003824//catalytic activity;…	GO:0009987//cellular process;GO:0019752//carboxylic acid metabolic process;GO:0019637//organophosphate metabolic process;GO:1903963//arachidonate transport;GO:0009056//catabolic process;GO:1901570//fatty acid derivative biosynthetic process;GO:0006690//icosanoid metabolic process;GO:0006810//transport;GO:0043436//oxoacid metabolic process;GO:0006811//ion transport;GO:0071715//icosanoid transport;…
ENSGALT00000008246	3689.13	9564.72	72.6667	164.707	1.18053	4.064e-06	yes	SERPINE2	serpin family E member 2 [Source:NCBI gene;Acc:424805]	-	-	-	-	GO:0016020//membrane;GO:0005622//intracellular;GO:0009897//external side of plasma membrane;GO:0031410//cytoplasmic vesicle;GO:0044464//cell part;GO:0044444//cytoplasmic part;GO:0031232//extrinsic component of external side of plasma membrane;GO:0044459//plasma membrane part;GO:0031982//vesicle;GO:0005623//cell;GO:0043226//organelle;GO:0019897//extrinsic component of plasma membrane;GO:0012505//e…	GO:0008201//heparin binding;GO:0005102//receptor binding;GO:0061134//peptidase regulator activity;GO:0004857//enzyme inhibitor activity;GO:0061135//endopeptidase regulator activity;GO:0098772//molecular function regulator;GO:1901681//sulfur compound binding;GO:0043167//ion binding;GO:0097367//carbohydrate derivative binding;GO:0005488//binding;GO:0005539//glycosaminoglycan binding;GO:0004866//end…	GO:0021696//cerebellar cortex morphogenesis;GO:0022008//neurogenesis;GO:0050877//neurological system process;GO:0060429//epithelium development;GO:0050803//regulation of synapse structure or activity;GO:0044703//multi-organism reproductive process;GO:0051246//regulation of protein metabolic process;GO:0090331//negative regulation of platelet aggregation;GO:0010466//negative regulation of peptidas…
ENSGALT00000008413	286.167	828.667	4.24	10.6533	1.32917	0.044464	yes	FGD3	FYVE, RhoGEF and PH domain containing 3 [Source:NCBI gene;Acc:415989]	Cellular Processes	Cell motility	ko04810//Regulation of actin cytoskeleton	K05722	-	GO:0098772//molecular function regulator;GO:0005089//Rho guanyl-nucleotide exchange factor activity;GO:0005088//Ras guanyl-nucleotide exchange factor activity;GO:0005488//binding;GO:0043169//cation binding;GO:0005085//guanyl-nucleotide exchange factor activity;GO:0046872//metal ion binding;GO:0043167//ion binding	GO:0051056//regulation of small GTPase mediated signal transduction;GO:0065007//biological regulation;GO:0009966//regulation of signal transduction;GO:0035023//regulation of Rho protein signal transduction;GO:0023051//regulation of signaling;GO:0046578//regulation of Ras protein signal transduction;GO:0050794//regulation of cellular process;GO:0048583//regulation of response to stimulus;GO:190253…
ENSGALT00000008904	526.333	1463.33	15.2333	36.01	1.24117	0.0092361	yes	DKK3	dickkopf WNT signaling pathway inhibitor 3 [Source:NCBI gene;Acc:396023]	-	-	-	-	GO:0005576//extracellular region	-	GO:0032501//multicellular organismal process;GO:0010648//negative regulation of cell communication;GO:0009966//regulation of signal transduction;GO:0010646//regulation of cell communication;GO:0044707//single-multicellular organism process;GO:0050789//regulation of biological process;GO:0044699//single-organism process;GO:0050794//regulation of cellular process;GO:0023057//negative regulation of …
ENSGALT00000009591	1286.17	105.13	23.56	1.77333	-3.7318	0.0154578	yes	SEC61A1	Sec61 translocon alpha 1 subunit [Source:NCBI gene;Acc:416023]	Genetic Information Processing;Cellular Processes	Transport and catabolism;Folding, sorting and degradation	ko04141//Protein processing in endoplasmic reticulum;ko04145//Phagosome;ko03060//Protein export	K10956	GO:0031224//intrinsic component of membrane;GO:0005789//endoplasmic reticulum membrane;GO:0031090//organelle membrane;GO:0071256//translocon complex;GO:0043229//intracellular organelle;GO:0030867//rough endoplasmic reticulum membrane;GO:0005623//cell;GO:0032991//macromolecular complex;GO:0005737//cytoplasm;GO:0012505//endomembrane system;GO:0042175//nuclear outer membrane-endoplasmic reticulum me…	GO:0022857//transmembrane transporter activity;GO:0015267//channel activity;GO:0008320//protein transmembrane transporter activity;GO:0043022//ribosome binding;GO:0022891//substrate-specific transmembrane transporter activity;GO:0046873//metal ion transmembrane transporter activity;GO:0005048//signal sequence binding;GO:0015085//calcium ion transmembrane transporter activity;GO:0005216//ion chann…	GO:0039019//pronephric nephron development;GO:0044765//single-organism transport;GO:0072657//protein localization to membrane;GO:0006616//SRP-dependent cotranslational protein targeting to membrane, translocation;GO:0006812//cation transport;GO:0055085//transmembrane transport;GO:0015031//protein transport;GO:0090150//establishment of protein localization to membrane;GO:0070588//calcium ion trans…
ENSGALT00000010419	72.1267	510.853	0.893333	5.55	2.63522	0.00125291	yes	TF	transferrin (ovotransferrin) [Source:NCBI gene;Acc:396241]	Cellular Processes	Cell growth and death	ko04216//Ferroptosis	K14736	GO:0044444//cytoplasmic part;GO:0043229//intracellular organelle;GO:0032991//macromolecular complex;GO:0031988//membrane-bounded vesicle;GO:0005576//extracellular region;GO:0043226//organelle;GO:0044218//other organism cell membrane;GO:0044215//other organism;GO:0031410//cytoplasmic vesicle;GO:0044216//other organism cell;GO:0042581//specific granule;GO:0044424//intracellular part;GO:0005623//cel…	GO:0030234//enzyme regulator activity;GO:0098772//molecular function regulator;GO:0008233//peptidase activity;GO:0030414//peptidase inhibitor activity;GO:0008289//lipid binding;GO:0004869//cysteine-type endopeptidase inhibitor activity;GO:0001530//lipopolysaccharide binding;GO:0004866//endopeptidase inhibitor activity;GO:0005506//iron ion binding;GO:1901681//sulfur compound binding;GO:0005488//bi…	GO:0045778//positive regulation of ossification;GO:0051094//positive regulation of developmental process;GO:0071704//organic substance metabolic process;GO:0042127//regulation of cell proliferation;GO:0042592//homeostatic process;GO:0002832//negative regulation of response to biotic stimulus;GO:0031399//regulation of protein modification process;GO:0045935//positive regulation of nucleobase-conta…
ENSGALT00000010524	25249.9	13191.7	427.903	196.003	-1.12641	0.000128074	yes	HSPA8	heat shock 70kDa protein 8 [Source:NCBI gene;Acc:395853]	Environmental Information Processing;Human Diseases;Cellular Processes;Genetic Information Processing	Folding, sorting and degradation;Signal transduction;Transport and catabolism;Infectious diseases;Transcription	ko04010//MAPK signaling pathway;ko04144//Endocytosis;ko04141//Protein processing in endoplasmic reticulum;ko03040//Spliceosome;ko05164//Influenza A	K03283	-	GO:1901363//heterocyclic compound binding;GO:0001882//nucleoside binding;GO:0097367//carbohydrate derivative binding;GO:0036094//small molecule binding;GO:0097159//organic cyclic compound binding;GO:0005488//binding;GO:0035639//purine ribonucleoside triphosphate binding;GO:0005524//ATP binding;GO:0032553//ribonucleotide binding;GO:0032555//purine ribonucleotide binding;GO:0017076//purine nucleoti…	GO:0048513//animal organ development;GO:0009653//anatomical structure morphogenesis;GO:0044699//single-organism process;GO:0044767//single-organism developmental process;GO:0009790//embryo development;GO:0007275//multicellular organism development;GO:0048598//embryonic morphogenesis;GO:0048568//embryonic organ development;GO:0009792//embryo development ending in birth or egg hatching;GO:0007369//…
ENSGALT00000010764	0	79.35	0.001	0.8	9.64386	0.0466975	yes	MAP3K13	mitogen-activated protein kinase kinase kinase 13 [Source:NCBI gene;Acc:424876]	Environmental Information Processing	Signal transduction	ko04010//MAPK signaling pathway	K04422	GO:0016020//membrane	GO:0030554//adenyl nucleotide binding;GO:0032549//ribonucleoside binding;GO:0016772//transferase activity, transferring phosphorus-containing groups;GO:0036094//small molecule binding;GO:0004871//signal transducer activity;GO:0004702//receptor signaling protein serine/threonine kinase activity;GO:0043168//anion binding;GO:0097367//carbohydrate derivative binding;GO:0016773//phosphotransferase act…	GO:0042327//positive regulation of phosphorylation;GO:0043405//regulation of MAP kinase activity;GO:0043549//regulation of kinase activity;GO:0023014//signal transduction by protein phosphorylation;GO:0008152//metabolic process;GO:0050767//regulation of neurogenesis;GO:0019538//protein metabolic process;GO:0006468//protein phosphorylation;GO:0045937//positive regulation of phosphate metabolic pro…
ENSGALT00000010788	2891.2	1204.14	42.9733	15.13	-1.50603	0.000381487	yes	PPP1R3C	protein phosphatase 1 regulatory subunit 3C [Source:NCBI gene;Acc:425328]	Organismal Systems	Endocrine system	ko04910//Insulin signaling pathway	K07189	-	GO:0019902//phosphatase binding;GO:0019208//phosphatase regulator activity;GO:0019903//protein phosphatase binding;GO:0098772//molecular function regulator;GO:0019888//protein phosphatase regulator activity;GO:0019899//enzyme binding;GO:0005488//binding;GO:0030234//enzyme regulator activity;GO:0005515//protein binding	GO:0009059//macromolecule biosynthetic process;GO:0006073//cellular glucan metabolic process;GO:0008152//metabolic process;GO:0034645//cellular macromolecule biosynthetic process;GO:0050790//regulation of catalytic activity;GO:0019222//regulation of metabolic process;GO:0044710//single-organism metabolic process;GO:0044262//cellular carbohydrate metabolic process;GO:0051174//regulation of phospho…
ENSGALT00000010877	183.777	0	4.25667	0.001	-12.0555	0.0414108	yes	-	glypican 2 [Source:NCBI gene;Acc:429143]	-	-	-	-	GO:0046658//anchored component of plasma membrane;GO:0031226//intrinsic component of plasma membrane;GO:0044425//membrane part;GO:0005886//plasma membrane;GO:0016020//membrane;GO:0031224//intrinsic component of membrane;GO:0005623//cell;GO:0031225//anchored component of membrane;GO:0071944//cell periphery;GO:0044459//plasma membrane part;GO:0044464//cell part	-	GO:0009966//regulation of signal transduction;GO:0050789//regulation of biological process;GO:0048583//regulation of response to stimulus;GO:0065007//biological regulation;GO:0023051//regulation of signaling;GO:0050794//regulation of cellular process;GO:0010646//regulation of cell communication
ENSGALT00000010917	12.6667	332.053	0.343333	7.92	4.52782	1.5619e-05	yes	-	bactericidal permeability increasing protein [Source:NCBI gene;Acc:419293]	-	-	-	-	GO:0005615//extracellular space;GO:0005576//extracellular region;GO:0044421//extracellular region part	GO:0005488//binding;GO:0001530//lipopolysaccharide binding;GO:0097367//carbohydrate derivative binding;GO:0008289//lipid binding	GO:0002376//immune system process;GO:0009605//response to external stimulus;GO:0009617//response to bacterium;GO:0051704//multi-organism process;GO:0042742//defense response to bacterium;GO:0043207//response to external biotic stimulus;GO:0006950//response to stress;GO:0009607//response to biotic stimulus;GO:0098542//defense response to other organism;GO:0051707//response to other organism;GO:000…
ENSGALT00000011524	1450.67	9216	45.17	262.303	2.5378	7.02453e-08	yes	APOA1	apolipoprotein A1 [Source:NCBI gene;Acc:396536]	Organismal Systems	Endocrine system	ko03320//PPAR signaling pathway	K08757	GO:1990777//lipoprotein particle;GO:0043231//intracellular membrane-bounded organelle;GO:0034361//very-low-density lipoprotein particle;GO:0043229//intracellular organelle;GO:0034364//high-density lipoprotein particle;GO:0044444//cytoplasmic part;GO:0034358//plasma lipoprotein particle;GO:0005623//cell;GO:0031988//membrane-bounded vesicle;GO:0034385//triglyceride-rich lipoprotein particle;GO:0042…	GO:0043167//ion binding;GO:0060228//phosphatidylcholine-sterol O-acyltransferase activator activity;GO:0070653//high-density lipoprotein particle receptor binding;GO:0017127//cholesterol transporter activity;GO:0071814//protein-lipid complex binding;GO:0005488//binding;GO:0032934//sterol binding;GO:0005319//lipid transporter activity;GO:0034191//apolipoprotein A-I receptor binding;GO:0042277//pep…	GO:0032880//regulation of protein localization;GO:0030154//cell differentiation;GO:0051345//positive regulation of hydrolase activity;GO:0006694//steroid biosynthetic process;GO:0097006//regulation of plasma lipoprotein particle levels;GO:0010647//positive regulation of cell communication;GO:0007154//cell communication;GO:0009987//cellular process;GO:0044238//primary metabolic process;GO:2001138/…
ENSGALT00000011599	105.313	532.15	0.54	2.42	2.16398	0.0368209	yes	LRRK2	leucine rich repeat kinase 2 [Source:NCBI gene;Acc:427844]	-	-	-	-	-	GO:0005525//GTP binding;GO:0005515//protein binding;GO:0016740//transferase activity;GO:0032549//ribonucleoside binding;GO:0035639//purine ribonucleoside triphosphate binding;GO:0097159//organic cyclic compound binding;GO:0005488//binding;GO:0097367//carbohydrate derivative binding;GO:0016301//kinase activity;GO:0000166//nucleotide binding;GO:0004672//protein kinase activity;GO:0032555//purine ri…	GO:0009987//cellular process;GO:0044260//cellular macromolecule metabolic process;GO:0019538//protein metabolic process;GO:0044267//cellular protein metabolic process;GO:0006464//cellular protein modification process;GO:0016310//phosphorylation;GO:0043412//macromolecule modification;GO:0006793//phosphorus metabolic process;GO:0036211//protein modification process;GO:0008152//metabolic process;GO:…
ENSGALT00000011687	29217.7	79755.3	1328.01	3193.46	1.26586	8.75923e-07	yes	FTH1	ferritin heavy chain 1 [Source:NCBI gene;Acc:395970]	Cellular Processes	Cell growth and death	ko04217//Necroptosis;ko04216//Ferroptosis	K00522	GO:0005776//autophagosome;GO:0005764//lysosome;GO:0044444//cytoplasmic part;GO:0005623//cell;GO:0044754//autolysosome;GO:0005773//vacuole;GO:0005622//intracellular;GO:0000323//lytic vacuole;GO:0005767//secondary lysosome;GO:0043226//organelle;GO:0043231//intracellular membrane-bounded organelle;GO:0043227//membrane-bounded organelle;GO:0005737//cytoplasm;GO:0044464//cell part;GO:0044424//intracel…	GO:0005506//iron ion binding;GO:0016724//oxidoreductase activity, oxidizing metal ions, oxygen as acceptor;GO:0043167//ion binding;GO:0046872//metal ion binding;GO:0005515//protein binding;GO:0016722//oxidoreductase activity, oxidizing metal ions;GO:0004322//ferroxidase activity;GO:0042802//identical protein binding;GO:0043169//cation binding;GO:0046914//transition metal ion binding;GO:0016491//o…	GO:0050794//regulation of cellular process;GO:0048523//negative regulation of cellular process;GO:0098771//inorganic ion homeostasis;GO:0006879//cellular iron ion homeostasis;GO:0044765//single-organism transport;GO:0055080//cation homeostasis;GO:0006875//cellular metal ion homeostasis;GO:0002376//immune system process;GO:0044710//single-organism metabolic process;GO:0065008//regulation of biolog…
ENSGALT00000011695	33.5567	557.577	0.966667	14.11	3.86756	4.01766e-07	yes	OSTN	osteocrin [Source:NCBI gene;Acc:424907]	-	-	-	-	-	-	-
ENSGALT00000011770	56.93	554.377	0.563333	4.91	3.12366	9.23333e-05	yes	-	calcium dependent secretion activator [Source:NCBI gene;Acc:416075]	-	-	-	-	GO:0044456//synapse part;GO:0097458//neuron part;GO:0005623//cell;GO:0044464//cell part;GO:0098793//presynapse;GO:0045202//synapse	-	GO:0001505//regulation of neurotransmitter levels;GO:0097480//establishment of synaptic vesicle localization;GO:0023052//signaling;GO:0045055//regulated exocytosis;GO:0051640//organelle localization;GO:0097479//synaptic vesicle localization;GO:0016079//synaptic vesicle exocytosis;GO:0099504//synaptic vesicle cycle;GO:0099536//synaptic signaling;GO:0044765//single-organism transport;GO:0099531//pr…
ENSGALT00000011799	5.66667	237.2	0.0833333	3.03667	5.18745	0.000353176	yes	SYNPR	synaptoporin [Source:NCBI gene;Acc:396359]	-	-	-	-	GO:0005622//intracellular;GO:0044425//membrane part;GO:0005737//cytoplasm;GO:0043231//intracellular membrane-bounded organelle;GO:0016021//integral component of membrane;GO:0070382//exocytic vesicle;GO:0045202//synapse;GO:0044444//cytoplasmic part;GO:0031410//cytoplasmic vesicle;GO:0099503//secretory vesicle;GO:0031224//intrinsic component of membrane;GO:0043229//intracellular organelle;GO:001602…	-	-
ENSGALT00000012164	126.21	735.097	1.08667	5.49333	2.33777	0.000224258	yes	-	ATP binding cassette subfamily C member 3 [Source:NCBI gene;Acc:422099]	Environmental Information Processing	Membrane transport	ko02010//ABC transporters	K05667	GO:0005623//cell;GO:0016020//membrane;GO:0031090//organelle membrane;GO:0005773//vacuole;GO:0043229//intracellular organelle;GO:0044444//cytoplasmic part;GO:0044437//vacuolar part;GO:0005622//intracellular;GO:0005774//vacuolar membrane;GO:0044425//membrane part;GO:0031224//intrinsic component of membrane;GO:0043227//membrane-bounded organelle;GO:0044424//intracellular part;GO:0098588//bounding me…	GO:0032559//adenyl ribonucleotide binding;GO:1901265//nucleoside phosphate binding;GO:0017076//purine nucleotide binding;GO:0005215//transporter activity;GO:0005488//binding;GO:0016887//ATPase activity;GO:0036094//small molecule binding;GO:0097367//carbohydrate derivative binding;GO:0043492//ATPase activity, coupled to movement of substances;GO:0032555//purine ribonucleotide binding;GO:0001882//n…	GO:0055085//transmembrane transport;GO:0051179//localization;GO:0051234//establishment of localization;GO:0044763//single-organism cellular process;GO:0009987//cellular process;GO:1902578//single-organism localization;GO:0044699//single-organism process;GO:0006810//transport;GO:0044765//single-organism transport
ENSGALT00000012381	330	985.29	7.05667	19.1733	1.44204	0.0210567	yes	SLC9A3R1	SLC9A3 regulator 1 [Source:NCBI gene;Acc:422108]	Cellular Processes	Cellular community - eukaryotes	ko04530//Tight junction	K13365	GO:0016020//membrane;GO:0044464//cell part;GO:0005623//cell;GO:0012505//endomembrane system	GO:0005488//binding;GO:0005198//structural molecule activity;GO:0005515//protein binding;GO:0032947//protein complex scaffold	-
ENSGALT00000013169	21.7667	377.053	0.28	4.14	3.88613	5.42241e-05	yes	PLCL1	phospholipase C like 1 (inactive) [Source:HGNC Symbol;Acc:HGNC:9063]	-	-	-	-	GO:0005623//cell;GO:0071944//cell periphery;GO:0044464//cell part;GO:0016020//membrane;GO:0005886//plasma membrane	GO:0008081//phosphoric diester hydrolase activity;GO:0004620//phospholipase activity;GO:0050811//GABA receptor binding;GO:0003824//catalytic activity;GO:0036094//small molecule binding;GO:0043178//alcohol binding;GO:0005102//receptor binding;GO:0042578//phosphoric ester hydrolase activity;GO:0016298//lipase activity;GO:0005515//protein binding;GO:0016787//hydrolase activity;GO:0005488//binding;GO…	GO:0032092//positive regulation of protein binding;GO:0044237//cellular metabolic process;GO:0019222//regulation of metabolic process;GO:0050804//modulation of synaptic transmission;GO:0043647//inositol phosphate metabolic process;GO:0009058//biosynthetic process;GO:0033135//regulation of peptidyl-serine phosphorylation;GO:0019751//polyol metabolic process;GO:0032268//regulation of cellular prote…
ENSGALT00000013444	2109.3	728.707	24.1633	7.30667	-1.72553	5.40866e-07	yes	CNTN4	contactin 4 [Source:NCBI gene;Acc:396149]	-	-	-	-	GO:0042995//cell projection;GO:0030424//axon;GO:0043005//neuron projection;GO:0005623//cell;GO:0044464//cell part;GO:0016020//membrane;GO:0071944//cell periphery;GO:0097458//neuron part;GO:0005886//plasma membrane	GO:0005488//binding;GO:0098632//protein binding involved in cell-cell adhesion;GO:0098631//protein binding involved in cell adhesion;GO:0005515//protein binding	GO:0042221//response to chemical;GO:0061564//axon development;GO:0008037//cell recognition;GO:0007155//cell adhesion;GO:0044763//single-organism cellular process;GO:0009987//cellular process;GO:0048856//anatomical structure development;GO:0070593//dendrite self-avoidance;GO:0009605//response to external stimulus;GO:0000904//cell morphogenesis involved in differentiation;GO:0042330//taxis;GO:00488…
ENSGALT00000013581	0	341.593	0.001	3.85	11.9106	0.000321533	yes	FURIN	furin, paired basic amino acid cleaving enzyme [Source:NCBI gene;Acc:395457]	Human Diseases	Infectious diseases	ko05164//Influenza A	K01349	GO:0031228//intrinsic component of Golgi membrane;GO:0005783//endoplasmic reticulum;GO:0012505//endomembrane system;GO:0098588//bounding membrane of organelle;GO:0031988//membrane-bounded vesicle;GO:0030136//clathrin-coated vesicle;GO:0098589//membrane region;GO:0098857//membrane microdomain;GO:0031300//intrinsic component of organelle membrane;GO:0098805//whole membrane;GO:0044444//cytoplasmic p…	GO:0098772//molecular function regulator;GO:0048406//nerve growth factor binding;GO:0002020//protease binding;GO:0004866//endopeptidase inhibitor activity;GO:0042277//peptide binding;GO:0005515//protein binding;GO:0017171//serine hydrolase activity;GO:0008236//serine-type peptidase activity;GO:0043121//neurotrophin binding;GO:0004867//serine-type endopeptidase inhibitor activity;GO:0004175//endop…	GO:0044765//single-organism transport;GO:1901392//regulation of transforming growth factor beta1 activation;GO:0009892//negative regulation of metabolic process;GO:0051346//negative regulation of hydrolase activity;GO:0032908//regulation of transforming growth factor beta1 production;GO:0050794//regulation of cellular process;GO:0042176//regulation of protein catabolic process;GO:0016032//viral p…
ENSGALT00000013590	6502.38	3178.76	158.243	68.3433	-1.21127	0.00104214	yes	LMCD1	LIM and cysteine rich domains 1 [Source:NCBI gene;Acc:416113]	-	-	-	-	GO:0043226//organelle;GO:0043231//intracellular membrane-bounded organelle;GO:0043229//intracellular organelle;GO:0005623//cell;GO:0044464//cell part;GO:0043227//membrane-bounded organelle;GO:0005634//nucleus;GO:0044424//intracellular part;GO:0005622//intracellular	GO:0003712//transcription cofactor activity;GO:0043167//ion binding;GO:0046914//transition metal ion binding;GO:0000988//transcription factor activity, protein binding;GO:0008270//zinc ion binding;GO:0005488//binding;GO:0043169//cation binding;GO:0046872//metal ion binding;GO:0003714//transcription corepressor activity;GO:0000989//transcription factor activity, transcription factor binding	GO:0010558//negative regulation of macromolecule biosynthetic process;GO:0023056//positive regulation of signaling;GO:0051253//negative regulation of RNA metabolic process;GO:0090257//regulation of muscle system process;GO:0080090//regulation of primary metabolic process;GO:0045892//negative regulation of transcription, DNA-templated;GO:0010605//negative regulation of macromolecule metabolic proc…
ENSGALT00000013645	0	153.433	0.001	1.37667	10.427	0.00018673	yes	EIF2B5	eukaryotic translation initiation factor 2B subunit epsilon [Source:NCBI gene;Acc:424948]	Genetic Information Processing	Translation	ko03013//RNA transport	K03240	-	GO:0005488//binding;GO:0005515//protein binding	-
ENSGALT00000014329	1639.89	5558.23	17.3633	50.8667	1.55068	1.36751e-08	yes	LRRN4	leucine rich repeat neuronal 4 [Source:NCBI gene;Acc:427686]	-	-	-	-	GO:0044464//cell part;GO:0071944//cell periphery;GO:0005886//plasma membrane;GO:0031226//intrinsic component of plasma membrane;GO:0044459//plasma membrane part;GO:0031224//intrinsic component of membrane;GO:0016020//membrane;GO:0044425//membrane part;GO:0005623//cell;GO:0005887//integral component of plasma membrane;GO:0016021//integral component of membrane	GO:0005515//protein binding;GO:0005488//binding	GO:0003008//system process;GO:0044708//single-organism behavior;GO:0007612//learning;GO:0007611//learning or memory;GO:0007610//behavior;GO:0044699//single-organism process;GO:0032501//multicellular organismal process;GO:0008306//associative learning;GO:0007616//long-term memory;GO:0009628//response to abiotic stimulus;GO:0007613//memory;GO:0008542//visual learning;GO:0009416//response to light s…
ENSGALT00000014399	1415.79	623.893	19.8233	7.45333	-1.41124	0.00317988	yes	FXR1	FMR1 autosomal homolog 1 [Source:NCBI gene;Acc:424968]	Genetic Information Processing	Translation	ko03013//RNA transport	K15516	-	GO:0005488//binding;GO:0003723//RNA binding;GO:0044822//poly(A) RNA binding;GO:0003676//nucleic acid binding;GO:0097159//organic cyclic compound binding;GO:0003729//mRNA binding;GO:1901363//heterocyclic compound binding	GO:0010556//regulation of macromolecule biosynthetic process;GO:0050794//regulation of cellular process;GO:2000112//regulation of cellular macromolecule biosynthetic process;GO:0009889//regulation of biosynthetic process;GO:0051171//regulation of nitrogen compound metabolic process;GO:0034248//regulation of cellular amide metabolic process;GO:0080090//regulation of primary metabolic process;GO:00…
ENSGALT00000015558	2016.99	1144.95	28.9033	14.17	-1.0284	0.0127878	yes	PRICKLE1	prickle planar cell polarity protein 1 [Source:NCBI gene;Acc:417793]	Environmental Information Processing	Signal transduction	ko04310//Wnt signaling pathway	K04511	GO:0005634//nucleus;GO:0005622//intracellular;GO:0043231//intracellular membrane-bounded organelle;GO:0044424//intracellular part;GO:0044422//organelle part;GO:0044444//cytoplasmic part;GO:0044464//cell part;GO:0005737//cytoplasm;GO:0005635//nuclear envelope;GO:0044446//intracellular organelle part;GO:0031090//organelle membrane;GO:0005829//cytosol;GO:0005623//cell;GO:0031965//nuclear membrane;GO…	GO:0043169//cation binding;GO:0046914//transition metal ion binding;GO:0043167//ion binding;GO:0005488//binding;GO:0046872//metal ion binding;GO:0008270//zinc ion binding	GO:1903364//positive regulation of cellular protein catabolic process;GO:0009889//regulation of biosynthetic process;GO:0060828//regulation of canonical Wnt signaling pathway;GO:0010629//negative regulation of gene expression;GO:0045843//negative regulation of striated muscle tissue development;GO:0032502//developmental process;GO:0030162//regulation of proteolysis;GO:0009896//positive regulation…
ENSGALT00000015673	7866.76	4236.74	171.72	80.6633	-1.09007	5.23423e-05	yes	ACTB	actin, beta [Source:NCBI gene;Acc:396526]	Human Diseases;Cellular Processes	Cellular community - eukaryotes;Cell growth and death;Cell motility;Transport and catabolism;Infectious diseases	ko04810//Regulation of actin cytoskeleton;ko04510//Focal adhesion;ko04530//Tight junction;ko04210//Apoptosis;ko04145//Phagosome;ko04520//Adherens junction;ko05164//Influenza A;ko05132//Salmonella infection	K05692	GO:0030055//cell-substrate junction;GO:0016020//membrane;GO:0005924//cell-substrate adherens junction;GO:0043228//non-membrane-bounded organelle;GO:0005622//intracellular;GO:0070161//anchoring junction;GO:0005856//cytoskeleton;GO:0015629//actin cytoskeleton;GO:0005623//cell;GO:0031252//cell leading edge;GO:0043231//intracellular membrane-bounded organelle;GO:0043227//membrane-bounded organelle;GO…	GO:0036094//small molecule binding;GO:0005488//binding;GO:0043168//anion binding;GO:1901363//heterocyclic compound binding;GO:0032550//purine ribonucleoside binding;GO:0001883//purine nucleoside binding;GO:0000166//nucleotide binding;GO:0035639//purine ribonucleoside triphosphate binding;GO:0030554//adenyl nucleotide binding;GO:0032555//purine ribonucleotide binding;GO:1901265//nucleoside phospha…	-
ENSGALT00000015790	169.287	612.047	1.82667	5.77667	1.66102	0.0494219	yes	PDK4	pyruvate dehydrogenase kinase 4 [Source:NCBI gene;Acc:420570]	-	-	-	-	-	GO:0032549//ribonucleoside binding;GO:0017076//purine nucleotide binding;GO:1901265//nucleoside phosphate binding;GO:0030554//adenyl nucleotide binding;GO:0036094//small molecule binding;GO:0043167//ion binding;GO:0032550//purine ribonucleoside binding;GO:0005524//ATP binding;GO:0016740//transferase activity;GO:0016301//kinase activity;GO:0001882//nucleoside binding;GO:0043168//anion binding;GO:0…	GO:0044700//single organism signaling;GO:0046320//regulation of fatty acid oxidation;GO:0009991//response to extracellular stimulus;GO:0006109//regulation of carbohydrate metabolic process;GO:0042592//homeostatic process;GO:0032868//response to insulin;GO:0044238//primary metabolic process;GO:0032870//cellular response to hormone stimulus;GO:1901653//cellular response to peptide;GO:0071495//cellu…
ENSGALT00000016368	136.61	782.543	1.92333	9.85333	2.357	0.00451283	yes	KCNK17	potassium two pore domain channel subfamily K member 17 [Source:NCBI gene;Acc:421423]	-	-	-	-	GO:0005886//plasma membrane;GO:0044459//plasma membrane part;GO:0031224//intrinsic component of membrane;GO:0044464//cell part;GO:0005887//integral component of plasma membrane;GO:0016021//integral component of membrane;GO:0071944//cell periphery;GO:0005623//cell;GO:0044425//membrane part;GO:0031226//intrinsic component of plasma membrane;GO:0016020//membrane	GO:0022857//transmembrane transporter activity;GO:0005261//cation channel activity;GO:0022838//substrate-specific channel activity;GO:0005216//ion channel activity;GO:0015267//channel activity;GO:0015077//monovalent inorganic cation transmembrane transporter activity;GO:0022892//substrate-specific transporter activity;GO:0022840//leak channel activity;GO:0008324//cation transmembrane transporter …	GO:0071805//potassium ion transmembrane transport;GO:0006811//ion transport;GO:0009987//cellular process;GO:0055085//transmembrane transport;GO:0098662//inorganic cation transmembrane transport;GO:0065008//regulation of biological quality;GO:0034220//ion transmembrane transport;GO:0098660//inorganic ion transmembrane transport;GO:1902578//single-organism localization;GO:0051179//localization;GO:0…
ENSGALT00000016802	2568.63	1299.85	98.5867	43.86	-1.16849	0.00104916	yes	PAWR	pro-apoptotic WT1 regulator [Source:NCBI gene;Acc:417870]	-	-	-	-	GO:0043231//intracellular membrane-bounded organelle;GO:0044424//intracellular part;GO:0043226//organelle;GO:0000790//nuclear chromatin;GO:0043233//organelle lumen;GO:0044464//cell part;GO:0005623//cell;GO:0005694//chromosome;GO:0005737//cytoplasm;GO:0005634//nucleus;GO:0043227//membrane-bounded organelle;GO:0000228//nuclear chromosome;GO:0005856//cytoskeleton;GO:0043229//intracellular organelle;…	GO:0019904//protein domain specific binding;GO:0043522//leucine zipper domain binding;GO:0019899//enzyme binding;GO:0005515//protein binding;GO:0005488//binding;GO:0030275//LRR domain binding	GO:0045934//negative regulation of nucleobase-containing compound metabolic process;GO:0008285//negative regulation of cell proliferation;GO:0044238//primary metabolic process;GO:0042127//regulation of cell proliferation;GO:0050864//regulation of B cell activation;GO:0050866//negative regulation of cell activation;GO:0044700//single organism signaling;GO:0097190//apoptotic signaling pathway;GO:00…
ENSGALT00000017294	4462.98	12305.9	47.3167	115.663	1.28951	9.52474e-06	yes	ACSL1	acyl-CoA synthetase long chain family member 1 [Source:NCBI gene;Acc:422547]	Organismal Systems;Metabolism;Cellular Processes	Lipid metabolism;Transport and catabolism;Global and overview maps;Cell growth and death;Endocrine system	ko01100//Metabolic pathways;ko04146//Peroxisome;ko04920//Adipocytokine signaling pathway;ko03320//PPAR signaling pathway;ko04216//Ferroptosis;ko01212//Fatty acid metabolism;ko00071//Fatty acid degradation;ko00061//Fatty acid biosynthesis	K01897	-	GO:0003824//catalytic activity	-
ENSGALT00000017477	779.797	1846.02	24.8667	51.2633	1.04371	0.0089581	yes	YIPF2	Yip1 domain family member 2 [Source:NCBI gene;Acc:424653]	-	-	-	-	GO:0043229//intracellular organelle;GO:0043226//organelle;GO:0005623//cell;GO:0005622//intracellular;GO:0031224//intrinsic component of membrane;GO:0005794//Golgi apparatus;GO:0012505//endomembrane system;GO:0016021//integral component of membrane;GO:0044424//intracellular part;GO:0044464//cell part;GO:0044425//membrane part;GO:0044444//cytoplasmic part;GO:0043227//membrane-bounded organelle;GO:0…	GO:0031267//small GTPase binding;GO:0017016//Ras GTPase binding;GO:0005515//protein binding;GO:0019899//enzyme binding;GO:0017137//Rab GTPase binding;GO:0005488//binding;GO:0051020//GTPase binding	GO:0006810//transport;GO:0051234//establishment of localization;GO:0016192//vesicle-mediated transport;GO:0051179//localization
ENSGALT00000017577	1596.89	4516.84	29.2967	72.8433	1.31406	8.14652e-06	yes	LGMN	legumain [Source:NCBI gene;Acc:423418]	Cellular Processes	Transport and catabolism	ko04142//Lysosome	K01369	GO:0012505//endomembrane system;GO:0045177//apical part of cell;GO:0005770//late endosome;GO:0044424//intracellular part;GO:0005773//vacuole;GO:0005622//intracellular;GO:0005768//endosome;GO:0005623//cell;GO:0048471//perinuclear region of cytoplasm;GO:0005764//lysosome;GO:0043231//intracellular membrane-bounded organelle;GO:0044464//cell part;GO:0043226//organelle;GO:0043229//intracellular organe…	GO:0004175//endopeptidase activity;GO:0008234//cysteine-type peptidase activity;GO:0016787//hydrolase activity;GO:0004197//cysteine-type endopeptidase activity;GO:0070011//peptidase activity, acting on L-amino acid peptides;GO:0008233//peptidase activity;GO:0003824//catalytic activity	GO:0031638//zymogen activation;GO:1901698//response to nitrogen compound;GO:0031325//positive regulation of cellular metabolic process;GO:0010646//regulation of cell communication;GO:0023051//regulation of signaling;GO:0051716//cellular response to stimulus;GO:0007346//regulation of mitotic cell cycle;GO:0023057//negative regulation of signaling;GO:0048520//positive regulation of behavior;GO:0009…
ENSGALT00000018268	17.9667	268.803	0.476667	6.15333	3.69032	0.00238741	yes	KITLG	KIT ligand [Source:NCBI gene;Acc:396028]	Organismal Systems;Environmental Information Processing	Signal transduction;Endocrine system	ko04010//MAPK signaling pathway;ko04916//Melanogenesis	K05461	GO:0005615//extracellular space;GO:0030175//filopodium;GO:0031224//intrinsic component of membrane;GO:0005576//extracellular region;GO:0071944//cell periphery;GO:0016020//membrane;GO:0043229//intracellular organelle;GO:0044424//intracellular part;GO:0044425//membrane part;GO:0031252//cell leading edge;GO:0042995//cell projection;GO:0043232//intracellular non-membrane-bounded organelle;GO:0005623/…	GO:0008083//growth factor activity;GO:0005125//cytokine activity;GO:0005515//protein binding;GO:0005173//stem cell factor receptor binding;GO:0005102//receptor binding;GO:0005488//binding;GO:0005126//cytokine receptor binding	GO:0046661//male sex differentiation;GO:0009893//positive regulation of metabolic process;GO:1902035//positive regulation of hematopoietic stem cell proliferation;GO:0048070//regulation of developmental pigmentation;GO:1902105//regulation of leukocyte differentiation;GO:0070666//regulation of mast cell proliferation;GO:2000147//positive regulation of cell motility;GO:0007154//cell communication;G…
ENSGALT00000018446	50.6667	572.667	1.00333	9.46667	3.23806	0.00543902	yes	DES	desmin [Source:NCBI gene;Acc:395906]	-	-	-	-	GO:0030017//sarcomere;GO:0045202//synapse;GO:0043232//intracellular non-membrane-bounded organelle;GO:0044444//cytoplasmic part;GO:0097433//dense body;GO:0071944//cell periphery;GO:0005913//cell-cell adherens junction;GO:0044424//intracellular part;GO:0044449//contractile fiber part;GO:0005737//cytoplasm;GO:0043229//intracellular organelle;GO:0030018//Z disc;GO:0031674//I band;GO:0005916//fascia …	GO:0042802//identical protein binding;GO:0005515//protein binding;GO:0005488//binding;GO:0008092//cytoskeletal protein binding;GO:0005198//structural molecule activity	GO:0044763//single-organism cellular process;GO:0006996//organelle organization;GO:1902589//single-organism organelle organization;GO:0043933//macromolecular complex subunit organization;GO:0071822//protein complex subunit organization;GO:0044699//single-organism process;GO:0009987//cellular process;GO:0007010//cytoskeleton organization;GO:0016043//cellular component organization;GO:0045104//inte…
ENSGALT00000018468	172.42	2.28333	1.47333	0.0166667	-6.46597	0.000863923	yes	ADGRL3	adhesion G protein-coupled receptor L3 [Source:NCBI gene;Acc:422616]	-	-	-	-	GO:0031224//intrinsic component of membrane;GO:0016020//membrane;GO:0016021//integral component of membrane;GO:0044425//membrane part	GO:0004872//receptor activity;GO:0004888//transmembrane signaling receptor activity;GO:0004871//signal transducer activity;GO:0005488//binding;GO:0004930//G-protein coupled receptor activity;GO:0038023//signaling receptor activity;GO:0060089//molecular transducer activity;GO:0030246//carbohydrate binding;GO:0099600//transmembrane receptor activity	GO:0050794//regulation of cellular process;GO:0044699//single-organism process;GO:0065007//biological regulation;GO:0023052//signaling;GO:0007154//cell communication;GO:0044700//single organism signaling;GO:0009987//cellular process;GO:0051716//cellular response to stimulus;GO:0050896//response to stimulus;GO:0044763//single-organism cellular process;GO:0007186//G-protein coupled receptor signali…
ENSGALT00000018492	430.413	1080.69	8.72333	18.9433	1.11874	0.0414108	yes	CTH	cystathionine gamma-lyase [Source:NCBI gene;Acc:424716]	Metabolism	Metabolism of other amino acids;Global and overview maps;Amino acid metabolism	ko01100//Metabolic pathways;ko01230//Biosynthesis of amino acids;ko00270//Cysteine and methionine metabolism;ko00260//Glycine, serine and threonine metabolism;ko00450//Selenocompound metabolism	K01758	GO:0044424//intracellular part;GO:0005737//cytoplasm;GO:0005623//cell;GO:0005622//intracellular;GO:0044464//cell part	GO:0030170//pyridoxal phosphate binding;GO:0042802//identical protein binding;GO:0016846//carbon-sulfur lyase activity;GO:0004123//cystathionine gamma-lyase activity;GO:1901363//heterocyclic compound binding;GO:0003824//catalytic activity;GO:0048037//cofactor binding;GO:0005488//binding;GO:0043168//anion binding;GO:0005515//protein binding;GO:0044540//L-cystine L-cysteine-lyase (deaminating);GO:0…	GO:0044238//primary metabolic process;GO:0071840//cellular component organization or biogenesis;GO:0009058//biosynthetic process;GO:0010628//positive regulation of gene expression;GO:0050896//response to stimulus;GO:2001233//regulation of apoptotic signaling pathway;GO:1901342//regulation of vasculature development;GO:0080090//regulation of primary metabolic process;GO:0009891//positive regulatio…
ENSGALT00000019065	442.79	6762.44	3.90667	52.2867	3.74243	7.09856e-50	yes	FNDC1	fibronectin type III domain containing 1 [Source:NCBI gene;Acc:421589]	-	-	-	-	GO:0043227//membrane-bounded organelle;GO:0044446//intracellular organelle part;GO:0044464//cell part;GO:0016607//nuclear speck;GO:0005634//nucleus;GO:0005654//nucleoplasm;GO:0043233//organelle lumen;GO:0016604//nuclear body;GO:0031974//membrane-enclosed lumen;GO:0043231//intracellular membrane-bounded organelle;GO:0043226//organelle;GO:0005622//intracellular;GO:0044428//nuclear part;GO:0005623//…	GO:0005515//protein binding;GO:0005488//binding	-
ENSGALT00000019136	127.987	0	0.893333	0.001	-9.80305	0.00363582	yes	MYLK	myosin light chain kinase [Source:NCBI gene;Acc:396445]	Environmental Information Processing;Cellular Processes;Organismal Systems	Cellular community - eukaryotes;Cell motility;Circulatory system;Signal transduction	ko04810//Regulation of actin cytoskeleton;ko04510//Focal adhesion;ko04020//Calcium signaling pathway;ko04371//Apelin signaling pathway;ko04270//Vascular smooth muscle contraction	K00907	-	GO:0032550//purine ribonucleoside binding;GO:0032559//adenyl ribonucleotide binding;GO:0030554//adenyl nucleotide binding;GO:1901363//heterocyclic compound binding;GO:0000166//nucleotide binding;GO:0001883//purine nucleoside binding;GO:0005515//protein binding;GO:0043168//anion binding;GO:0016772//transferase activity, transferring phosphorus-containing groups;GO:0032555//purine ribonucleotide bi…	GO:0016310//phosphorylation;GO:0009987//cellular process;GO:0044237//cellular metabolic process;GO:0006793//phosphorus metabolic process;GO:0006796//phosphate-containing compound metabolic process;GO:0006464//cellular protein modification process;GO:0044238//primary metabolic process;GO:0019538//protein metabolic process;GO:0071704//organic substance metabolic process;GO:0043170//macromolecule me…
ENSGALT00000019284	1101	2767.33	40.9267	89.4133	1.12745	0.00128714	yes	-	sulfotransferase family 1E member 1 [Source:NCBI gene;Acc:422662]	Metabolism	Lipid metabolism	ko00140//Steroid hormone biosynthesis	K01016	-	GO:0004062//aryl sulfotransferase activity;GO:0016782//transferase activity, transferring sulfur-containing groups;GO:0016740//transferase activity;GO:0008146//sulfotransferase activity;GO:0003824//catalytic activity	GO:0000103//sulfate assimilation;GO:0044237//cellular metabolic process;GO:0006790//sulfur compound metabolic process;GO:0051923//sulfation;GO:0009987//cellular process;GO:0008152//metabolic process
ENSGALT00000019286	7.50667	439.047	0.0633333	3.00333	5.56746	0.00383255	yes	-	heart development protein with EGF like domains 1 [Source:NCBI gene;Acc:424257]	-	-	-	-	GO:0044425//membrane part;GO:0016021//integral component of membrane;GO:0016020//membrane;GO:0031224//intrinsic component of membrane	GO:0046872//metal ion binding;GO:0043167//ion binding;GO:0005509//calcium ion binding;GO:0005488//binding;GO:0043169//cation binding	GO:0022607//cellular component assembly;GO:0044085//cellular component biogenesis;GO:0048856//anatomical structure development;GO:0009987//cellular process;GO:0034329//cell junction assembly;GO:0048513//animal organ development;GO:0007275//multicellular organism development;GO:0072359//circulatory system development;GO:0044767//single-organism developmental process;GO:0007507//heart development;G…
ENSGALT00000019412	85.3333	390.333	1.19	4.74333	1.99494	0.0498548	yes	CYP2D6	cytochrome P450 family 2 subfamily D member 6 [Source:NCBI gene;Acc:417981]	Metabolism	Lipid metabolism	ko00140//Steroid hormone biosynthesis	K07414	GO:0005623//cell;GO:0016020//membrane;GO:0043226//organelle;GO:0044424//intracellular part;GO:0044464//cell part;GO:0031224//intrinsic component of membrane;GO:0043229//intracellular organelle;GO:0005737//cytoplasm;GO:0043231//intracellular membrane-bounded organelle;GO:0005622//intracellular;GO:0016021//integral component of membrane;GO:0044425//membrane part;GO:0043227//membrane-bounded organel…	GO:0005506//iron ion binding;GO:0016712//oxidoreductase activity, acting on paired donors, with incorporation or reduction of molecular oxygen, reduced flavin or flavoprotein as one donor, and incorporation of one atom of oxygen;GO:0046914//transition metal ion binding;GO:0020037//heme binding;GO:0097159//organic cyclic compound binding;GO:0046906//tetrapyrrole binding;GO:0043167//ion binding;GO:…	GO:0042493//response to drug;GO:0006082//organic acid metabolic process;GO:0055114//oxidation-reduction process;GO:0017144//drug metabolic process;GO:0044238//primary metabolic process;GO:0009987//cellular process;GO:0042737//drug catabolic process;GO:0009056//catabolic process;GO:0032787//monocarboxylic acid metabolic process;GO:0071704//organic substance metabolic process;GO:0008152//metabolic …
ENSGALT00000019806	345.073	1404.91	6.52	22.95	1.81555	7.26955e-06	yes	PELI2	pellino E3 ubiquitin protein ligase family member 2 [Source:NCBI gene;Acc:776013]	-	-	-	-	-	GO:0061659//ubiquitin-like protein ligase activity;GO:0003824//catalytic activity;GO:0061630//ubiquitin protein ligase activity;GO:0019787//ubiquitin-like protein transferase activity;GO:0004842//ubiquitin-protein transferase activity;GO:0016740//transferase activity	GO:0036211//protein modification process;GO:0051247//positive regulation of protein metabolic process;GO:0050794//regulation of cellular process;GO:0010646//regulation of cell communication;GO:0080090//regulation of primary metabolic process;GO:0031401//positive regulation of protein modification process;GO:0009967//positive regulation of signal transduction;GO:0044260//cellular macromolecule met…
ENSGALT00000020033	276.61	0	2.32	0.001	-11.1799	1.36751e-08	yes	MICALL1	MICAL like 1 [Source:NCBI gene;Acc:418032]	-	-	-	-	GO:0005623//cell	GO:0043169//cation binding;GO:0019899//enzyme binding;GO:0005515//protein binding;GO:0017137//Rab GTPase binding;GO:0051020//GTPase binding;GO:0043167//ion binding;GO:0046872//metal ion binding;GO:0031267//small GTPase binding;GO:0017016//Ras GTPase binding;GO:0005488//binding	GO:0016197//endosomal transport;GO:0051234//establishment of localization;GO:0032456//endocytic recycling;GO:0016192//vesicle-mediated transport;GO:0006810//transport;GO:0051179//localization;GO:0046907//intracellular transport;GO:1902578//single-organism localization;GO:0044765//single-organism transport;GO:0051649//establishment of localization in cell;GO:0044699//single-organism process;GO:005…
ENSGALT00000020391	3937.67	10835.3	85.0567	204.21	1.26356	2.27727e-06	yes	TNFAIP6	TNF alpha induced protein 6 [Source:NCBI gene;Acc:424315]	-	-	-	-	GO:0044421//extracellular region part;GO:0005576//extracellular region;GO:0005615//extracellular space	GO:0097367//carbohydrate derivative binding;GO:0005539//glycosaminoglycan binding;GO:0005540//hyaluronic acid binding;GO:0005488//binding	GO:0022610//biological adhesion;GO:0048519//negative regulation of biological process;GO:0050727//regulation of inflammatory response;GO:1903035//negative regulation of response to wounding;GO:0048585//negative regulation of response to stimulus;GO:0031348//negative regulation of defense response;GO:0050728//negative regulation of inflammatory response;GO:0032102//negative regulation of response …
ENSGALT00000020714	457.667	1405.67	5.13667	13.8433	1.43029	0.000650255	yes	ALDH1L2	aldehyde dehydrogenase 1 family member L2 [Source:NCBI gene;Acc:418078]	Metabolism	Metabolism of cofactors and vitamins	ko00670//One carbon pool by folate	K00289	GO:0043229//intracellular organelle;GO:0005737//cytoplasm;GO:0005622//intracellular;GO:0044444//cytoplasmic part;GO:0043227//membrane-bounded organelle;GO:0044464//cell part;GO:0005739//mitochondrion;GO:0044424//intracellular part;GO:0005634//nucleus;GO:0043231//intracellular membrane-bounded organelle;GO:0043226//organelle;GO:0005623//cell	GO:0016620//oxidoreductase activity, acting on the aldehyde or oxo group of donors, NAD or NADP as acceptor;GO:0016491//oxidoreductase activity;GO:0016646//oxidoreductase activity, acting on the CH-NH group of donors, NAD or NADP as acceptor;GO:0016742//hydroxymethyl-, formyl- and related transferase activity;GO:0016903//oxidoreductase activity, acting on the aldehyde or oxo group of donors;GO:00…	GO:1901361//organic cyclic compound catabolic process;GO:0044763//single-organism cellular process;GO:1901606//alpha-amino acid catabolic process;GO:0042558//pteridine-containing compound metabolic process;GO:0044248//cellular catabolic process;GO:1901605//alpha-amino acid metabolic process;GO:0006575//cellular modified amino acid metabolic process;GO:0044238//primary metabolic process;GO:0043649…
ENSGALT00000020748	1156.6	429.273	16.8267	5.49	-1.61587	0.00126965	yes	ATXN1	ataxin 1 [Source:NCBI gene;Acc:420843]	-	-	-	-	GO:0070013//intracellular organelle lumen;GO:0031974//membrane-enclosed lumen;GO:0043227//membrane-bounded organelle;GO:0044446//intracellular organelle part;GO:0005730//nucleolus;GO:0044424//intracellular part;GO:0043233//organelle lumen;GO:0005654//nucleoplasm;GO:0043226//organelle;GO:0005622//intracellular;GO:0005623//cell;GO:0044422//organelle part;GO:0043231//intracellular membrane-bounded o…	GO:0043621//protein self-association;GO:0003676//nucleic acid binding;GO:0042802//identical protein binding;GO:0008187//poly-pyrimidine tract binding;GO:0008266//poly(U) RNA binding;GO:0005515//protein binding;GO:0003727//single-stranded RNA binding;GO:0008022//protein C-terminus binding;GO:0097159//organic cyclic compound binding;GO:0003723//RNA binding;GO:0005488//binding;GO:1901363//heterocycl…	GO:0050789//regulation of biological process;GO:0050890//cognition;GO:0032501//multicellular organismal process;GO:0000122//negative regulation of transcription from RNA polymerase II promoter;GO:0009892//negative regulation of metabolic process;GO:0044708//single-organism behavior;GO:0003008//system process;GO:0007610//behavior;GO:0031323//regulation of cellular metabolic process;GO:0035176//soc…
ENSGALT00000021000	0	48	0.001	0.71	9.47168	0.0151292	yes	SERPINB5	serpin family B member 5 [Source:NCBI gene;Acc:420900]	Cellular Processes	Cell growth and death	ko04115//p53 signaling pathway	K10139	GO:0044424//intracellular part;GO:0005623//cell;GO:0005737//cytoplasm;GO:0044421//extracellular region part;GO:0005622//intracellular;GO:0044464//cell part;GO:0005615//extracellular space;GO:0005576//extracellular region	GO:0061134//peptidase regulator activity;GO:0004857//enzyme inhibitor activity;GO:0098772//molecular function regulator;GO:0030414//peptidase inhibitor activity;GO:0004866//endopeptidase inhibitor activity;GO:0030234//enzyme regulator activity;GO:0061135//endopeptidase regulator activity;GO:0004867//serine-type endopeptidase inhibitor activity	GO:0043086//negative regulation of catalytic activity;GO:0060255//regulation of macromolecule metabolic process;GO:0031323//regulation of cellular metabolic process;GO:0044702//single organism reproductive process;GO:0010605//negative regulation of macromolecule metabolic process;GO:0009987//cellular process;GO:0051246//regulation of protein metabolic process;GO:0031324//negative regulation of ce…
ENSGALT00000021059	255	987.667	3.47333	11.4967	1.72682	0.0123978	yes	PKP2	plakophilin 2 [Source:NCBI gene;Acc:418130]	-	-	-	-	GO:0005911//cell-cell junction;GO:0031974//membrane-enclosed lumen;GO:0044428//nuclear part;GO:0005623//cell;GO:0070161//anchoring junction;GO:0044446//intracellular organelle part;GO:0070013//intracellular organelle lumen;GO:0043228//non-membrane-bounded organelle;GO:0005912//adherens junction;GO:0099512//supramolecular fiber;GO:0044291//cell-cell contact zone;GO:0005622//intracellular;GO:000563…	GO:0045296//cadherin binding;GO:0019899//enzyme binding;GO:0032403//protein complex binding;GO:0005080//protein kinase C binding;GO:0050839//cell adhesion molecule binding;GO:0019900//kinase binding;GO:0005515//protein binding;GO:0005488//binding;GO:0032947//protein complex scaffold;GO:0019215//intermediate filament binding;GO:0019901//protein kinase binding;GO:0005198//structural molecule activi…	GO:0003007//heart morphogenesis;GO:0051179//localization;GO:0034613//cellular protein localization;GO:0003205//cardiac chamber development;GO:0086002//cardiac muscle cell action potential involved in contraction;GO:1902578//single-organism localization;GO:0034109//homotypic cell-cell adhesion;GO:0090257//regulation of muscle system process;GO:0001508//action potential;GO:0007010//cytoskeleton org…
ENSGALT00000021117	112.387	0	1.2	0.001	-10.2288	0.0122313	yes	CAPRIN2	caprin family member 2 [Source:NCBI gene;Acc:418141]	-	-	-	-	-	GO:0005515//protein binding;GO:0005488//binding	-
ENSGALT00000021124	4540.47	2505.44	181.133	87.45	-1.05052	0.00160949	yes	BASP1	brain abundant membrane attached signal protein 1 [Source:NCBI gene;Acc:373905]	-	-	-	-	GO:0019898//extrinsic component of membrane;GO:0044464//cell part;GO:0005623//cell;GO:0005856//cytoskeleton;GO:0071944//cell periphery;GO:0005938//cell cortex;GO:0044444//cytoplasmic part;GO:0030426//growth cone;GO:0043232//intracellular non-membrane-bounded organelle;GO:0044425//membrane part;GO:0019897//extrinsic component of plasma membrane;GO:0031234//extrinsic component of cytoplasmic side o…	GO:0005488//binding;GO:0003676//nucleic acid binding;GO:1901363//heterocyclic compound binding;GO:0003714//transcription corepressor activity;GO:0000989//transcription factor activity, transcription factor binding;GO:0000988//transcription factor activity, protein binding;GO:0003712//transcription cofactor activity;GO:0001067//regulatory region nucleic acid binding;GO:0044212//transcription regul…	GO:0009889//regulation of biosynthetic process;GO:0007275//multicellular organism development;GO:0080090//regulation of primary metabolic process;GO:0032502//developmental process;GO:0044767//single-organism developmental process;GO:0009890//negative regulation of biosynthetic process;GO:0031324//negative regulation of cellular metabolic process;GO:0010629//negative regulation of gene expression;…
ENSGALT00000021277	124.263	601.473	4.14	17.52	2.0813	0.00547345	yes	-	carboxymethylenebutenolidase homolog [Source:NCBI gene;Acc:420928]	-	-	-	-	-	GO:0003824//catalytic activity;GO:0016787//hydrolase activity	-
ENSGALT00000021346	7730	3318.33	201.53	75.82	-1.41034	6.02021e-08	yes	AKR1B10L2	aldo-keto reductase family 1 member B10-like 2 [Source:NCBI gene;Acc:395338]	Metabolism	Metabolism of cofactors and vitamins;Global and overview maps;Carbohydrate metabolism;Lipid metabolism	ko01100//Metabolic pathways;ko00561//Glycerolipid metabolism;ko00051//Fructose and mannose metabolism;ko00052//Galactose metabolism;ko00790//Folate biosynthesis;ko00040//Pentose and glucuronate interconversions	K00011	GO:0005622//intracellular;GO:0005829//cytosol;GO:0005737//cytoplasm;GO:0044444//cytoplasmic part;GO:0005623//cell;GO:0044464//cell part;GO:0044424//intracellular part	GO:0016491//oxidoreductase activity;GO:0097159//organic cyclic compound binding;GO:0008106//alcohol dehydrogenase (NADP+) activity;GO:0016614//oxidoreductase activity, acting on CH-OH group of donors;GO:0050662//coenzyme binding;GO:0003824//catalytic activity;GO:0000166//nucleotide binding;GO:0036094//small molecule binding;GO:0016616//oxidoreductase activity, acting on the CH-OH group of donors,…	GO:0006721//terpenoid metabolic process;GO:0006081//cellular aldehyde metabolic process;GO:0044699//single-organism process;GO:0009987//cellular process;GO:0016101//diterpenoid metabolic process;GO:0055114//oxidation-reduction process;GO:0008152//metabolic process;GO:0044763//single-organism cellular process;GO:0006720//isoprenoid metabolic process;GO:0071704//organic substance metabolic process;…
ENSGALT00000021439	0	123.227	0.001	1.21	10.2408	0.000229722	yes	PLEKHA5	pleckstrin homology domain containing A5 [Source:NCBI gene;Acc:418183]	-	-	-	-	-	GO:0005488//binding;GO:0005515//protein binding	-
ENSGALT00000021521	326.553	0	7.45	0.001	-12.863	1.49337e-12	yes	BCAT1	branched chain amino acid transaminase 1 [Source:NCBI gene;Acc:418193]	Metabolism	Amino acid metabolism;Metabolism of cofactors and vitamins;Global and overview maps	ko01100//Metabolic pathways;ko01230//Biosynthesis of amino acids;ko00270//Cysteine and methionine metabolism;ko00280//Valine, leucine and isoleucine degradation;ko00770//Pantothenate and CoA biosynthesis;ko01210//2-Oxocarboxylic acid metabolism;ko00290//Valine, leucine and isoleucine biosynthesis	K00826	GO:0005737//cytoplasm;GO:0043226//organelle;GO:0043229//intracellular organelle;GO:0005739//mitochondrion;GO:0043227//membrane-bounded organelle;GO:0043231//intracellular membrane-bounded organelle;GO:0044444//cytoplasmic part;GO:0044464//cell part;GO:0044424//intracellular part;GO:0005622//intracellular;GO:0005623//cell	GO:0016769//transferase activity, transferring nitrogenous groups;GO:0004084//branched-chain-amino-acid transaminase activity;GO:0008483//transaminase activity;GO:0052656//L-isoleucine transaminase activity;GO:0052655//L-valine transaminase activity;GO:0052654//L-leucine transaminase activity;GO:0003824//catalytic activity;GO:0016740//transferase activity	GO:0071704//organic substance metabolic process;GO:1901576//organic substance biosynthetic process;GO:0006573//valine metabolic process;GO:1901566//organonitrogen compound biosynthetic process;GO:0016053//organic acid biosynthetic process;GO:0006551//leucine metabolic process;GO:0006520//cellular amino acid metabolic process;GO:0044237//cellular metabolic process;GO:0044283//small molecule biosyn…
ENSGALT00000022376	0	183.39	0.001	1.96333	10.9391	1.42354e-06	yes	EXOC1	exocyst complex component 1 [Source:NCBI gene;Acc:422747]	-	-	-	-	GO:0043234//protein complex;GO:0044444//cytoplasmic part;GO:0032991//macromolecular complex;GO:0005623//cell;GO:0099568//cytoplasmic region;GO:0000145//exocyst;GO:0071944//cell periphery;GO:0044464//cell part;GO:0005737//cytoplasm;GO:0044448//cell cortex part;GO:0044424//intracellular part;GO:0005622//intracellular;GO:0005938//cell cortex	-	GO:0046903//secretion;GO:0006887//exocytosis;GO:0044699//single-organism process;GO:0006810//transport;GO:0051179//localization;GO:0009987//cellular process;GO:1902578//single-organism localization;GO:0051234//establishment of localization;GO:0032940//secretion by cell;GO:0016192//vesicle-mediated transport;GO:0044765//single-organism transport;GO:0051649//establishment of localization in cell;GO…
ENSGALT00000022420	726.333	1863.67	33.16	75.3933	1.18499	0.00266003	yes	IMPA2	inositol monophosphatase 2 [Source:NCBI gene;Acc:421032]	Environmental Information Processing;Metabolism	Carbohydrate metabolism;Global and overview maps;Signal transduction	ko01100//Metabolic pathways;ko04070//Phosphatidylinositol signaling system;ko00562//Inositol phosphate metabolism	K01092	GO:0005623//cell;GO:0044424//intracellular part;GO:0044464//cell part;GO:0005622//intracellular;GO:0005737//cytoplasm	GO:0003824//catalytic activity;GO:0008934//inositol monophosphate 1-phosphatase activity;GO:0043167//ion binding;GO:0042803//protein homodimerization activity;GO:0043169//cation binding;GO:0016788//hydrolase activity, acting on ester bonds;GO:0042578//phosphoric ester hydrolase activity;GO:0052833//inositol monophosphate 4-phosphatase activity;GO:0052832//inositol monophosphate 3-phosphatase acti…	GO:0046174//polyol catabolic process;GO:0019751//polyol metabolic process;GO:0050896//response to stimulus;GO:0044723//single-organism carbohydrate metabolic process;GO:0009058//biosynthetic process;GO:0006793//phosphorus metabolic process;GO:0006020//inositol metabolic process;GO:0023052//signaling;GO:0046434//organophosphate catabolic process;GO:0019637//organophosphate metabolic process;GO:004…
ENSGALT00000022669	37.5033	1710.76	0.493333	18.13	5.19967	0.017335	yes	VNN1	vanin 1 [Source:NCBI gene;Acc:421702]	Metabolism	Metabolism of cofactors and vitamins	ko00770//Pantothenate and CoA biosynthesis	K08069	-	GO:0016811//hydrolase activity, acting on carbon-nitrogen (but not peptide) bonds, in linear amides;GO:0016810//hydrolase activity, acting on carbon-nitrogen (but not peptide) bonds;GO:0003824//catalytic activity;GO:0016787//hydrolase activity	GO:0008152//metabolic process;GO:0006807//nitrogen compound metabolic process
ENSGALT00000022738	967.667	2684.33	16.2833	40.4267	1.31191	0.00250633	yes	SSPN	sarcospan [Source:NCBI gene;Acc:418211]	-	-	-	-	GO:0031988//membrane-bounded vesicle;GO:0098797//plasma membrane protein complex;GO:0090665//glycoprotein complex;GO:0044459//plasma membrane part;GO:0044444//cytoplasmic part;GO:0043227//membrane-bounded organelle;GO:0005886//plasma membrane;GO:0043234//protein complex;GO:0044424//intracellular part;GO:0016020//membrane;GO:0012505//endomembrane system;GO:0030133//transport vesicle;GO:0031410//cy…	-	-
ENSGALT00000022900	0	411.377	0.001	3.04667	11.573	7.1247e-06	yes	WASHC2C	WASH complex subunit 2C [Source:NCBI gene;Acc:423772]	Cellular Processes	Transport and catabolism	ko04144//Endocytosis	K18462	GO:0005623//cell;GO:0044424//intracellular part;GO:0005737//cytoplasm;GO:0044444//cytoplasmic part;GO:0044464//cell part;GO:0043234//protein complex;GO:0032991//macromolecular complex;GO:0071203//WASH complex;GO:0005622//intracellular	-	-
ENSGALT00000023454	30.6767	0	0.593333	0.001	-9.2127	0.038893	yes	BMF	Bcl2 modifying factor [Source:NCBI gene;Acc:769140]	-	-	-	-	-	-	GO:0009987//cellular process;GO:0012501//programmed cell death;GO:0044763//single-organism cellular process;GO:0008219//cell death;GO:0006915//apoptotic process;GO:0016265//death;GO:0044699//single-organism process
ENSGALT00000023517	0	45.79	0.001	2.26667	11.1464	0.0180781	yes	-	C-C motif chemokine ligand 26 [Source:NCBI gene;Acc:417534]	-	-	-	-	GO:0005615//extracellular space;GO:0044421//extracellular region part;GO:0005576//extracellular region	GO:0001664//G-protein coupled receptor binding;GO:0005515//protein binding;GO:0008009//chemokine activity;GO:0005102//receptor binding;GO:0005125//cytokine activity;GO:0048020//CCR chemokine receptor binding;GO:0042379//chemokine receptor binding;GO:0005488//binding;GO:0005126//cytokine receptor binding	GO:0043087//regulation of GTPase activity;GO:0043547//positive regulation of GTPase activity;GO:0048583//regulation of response to stimulus;GO:0010647//positive regulation of cell communication;GO:0034097//response to cytokine;GO:0070555//response to interleukin-1;GO:1990266//neutrophil migration;GO:1902531//regulation of intracellular signal transduction;GO:0045937//positive regulation of phosph…
ENSGALT00000023783	0	116.437	0.001	1.05	10.0362	0.0202263	yes	EPHB6	EPH receptor B6 [Source:NCBI gene;Acc:418308]	-	-	-	-	GO:0009986//cell surface;GO:0097458//neuron part;GO:0071944//cell periphery;GO:0044459//plasma membrane part;GO:0031224//intrinsic component of membrane;GO:0005886//plasma membrane;GO:0044425//membrane part;GO:0043235//receptor complex;GO:0016020//membrane;GO:0032991//macromolecular complex;GO:0016021//integral component of membrane;GO:0043005//neuron projection;GO:0043234//protein complex;GO:003…	GO:0019199//transmembrane receptor protein kinase activity;GO:0060089//molecular transducer activity;GO:0004871//signal transducer activity;GO:1901363//heterocyclic compound binding;GO:0000166//nucleotide binding;GO:0016772//transferase activity, transferring phosphorus-containing groups;GO:0016773//phosphotransferase activity, alcohol group as acceptor;GO:0099600//transmembrane receptor activity…	GO:0070486//leukocyte aggregation;GO:0002443//leukocyte mediated immunity;GO:0071593//lymphocyte aggregation;GO:0032989//cellular component morphogenesis;GO:0044707//single-multicellular organism process;GO:0048699//generation of neurons;GO:0065009//regulation of molecular function;GO:0023052//signaling;GO:0050896//response to stimulus;GO:0048518//positive regulation of biological process;GO:0046…
ENSGALT00000024260	162.557	0	6.31333	0.001	-12.6242	1.24743e-06	yes	GTF3C6	general transcription factor IIIC subunit 6 [Source:NCBI gene;Acc:421754]	-	-	-	-	GO:0016604//nuclear body;GO:0031974//membrane-enclosed lumen;GO:0043229//intracellular organelle;GO:0043231//intracellular membrane-bounded organelle;GO:0043226//organelle;GO:0090576//RNA polymerase III transcription factor complex;GO:0044464//cell part;GO:0070013//intracellular organelle lumen;GO:0044428//nuclear part;GO:0044798//nuclear transcription factor complex;GO:0005623//cell;GO:0044424//…	GO:0003677//DNA binding;GO:0097159//organic cyclic compound binding;GO:1901363//heterocyclic compound binding;GO:0005488//binding;GO:0003676//nucleic acid binding	GO:0008152//metabolic process;GO:0006383//transcription from RNA polymerase III promoter;GO:0009058//biosynthetic process;GO:0032774//RNA biosynthetic process;GO:0006139//nucleobase-containing compound metabolic process;GO:0016070//RNA metabolic process;GO:1901576//organic substance biosynthetic process;GO:0071704//organic substance metabolic process;GO:0009987//cellular process;GO:0044249//cellu…
ENSGALT00000024844	6355.67	3158.67	77.7467	33.62	-1.20946	4.45278e-06	yes	EPHA3	EPH receptor A3 [Source:NCBI gene;Acc:396402]	-	-	-	-	GO:0044459//plasma membrane part;GO:0005622//intracellular;GO:0044444//cytoplasmic part;GO:0005737//cytoplasm;GO:0031226//intrinsic component of plasma membrane;GO:0097458//neuron part;GO:0031224//intrinsic component of membrane;GO:0043231//intracellular membrane-bounded organelle;GO:0043226//organelle;GO:0044424//intracellular part;GO:0044425//membrane part;GO:0005887//integral component of plas…	GO:0016772//transferase activity, transferring phosphorus-containing groups;GO:0004872//receptor activity;GO:0032550//purine ribonucleoside binding;GO:0003824//catalytic activity;GO:0032555//purine ribonucleotide binding;GO:0005488//binding;GO:0004888//transmembrane signaling receptor activity;GO:0005524//ATP binding;GO:0038023//signaling receptor activity;GO:0099600//transmembrane receptor activ…	GO:1904375//regulation of protein localization to cell periphery;GO:0051128//regulation of cellular component organization;GO:1903729//regulation of plasma membrane organization;GO:0009653//anatomical structure morphogenesis;GO:0048731//system development;GO:1903391//regulation of adherens junction organization;GO:0006464//cellular protein modification process;GO:0048858//cell projection morphoge…
ENSGALT00000025640	279.72	23976.9	1.26	87.1967	6.11278	0.0436095	yes	COL12A1	collagen type XII alpha 1 chain [Source:NCBI gene;Acc:395875]	-	-	-	-	GO:0044420//extracellular matrix component;GO:0005576//extracellular region;GO:0005578//proteinaceous extracellular matrix;GO:0005595//collagen type XII trimer;GO:0005593//FACIT collagen trimer;GO:0031012//extracellular matrix;GO:0032991//macromolecular complex;GO:0005581//collagen trimer;GO:0030934//anchoring collagen complex;GO:0043234//protein complex;GO:0044421//extracellular region part	GO:0005515//protein binding;GO:0005488//binding	GO:0044699//single-organism process;GO:0071840//cellular component organization or biogenesis;GO:0030199//collagen fibril organization;GO:0043933//macromolecular complex subunit organization;GO:0030198//extracellular matrix organization;GO:0071822//protein complex subunit organization;GO:0044763//single-organism cellular process;GO:0009987//cellular process;GO:0043062//extracellular structure org…
ENSGALT00000026360	0	52.6667	0.001	0.343333	8.42347	0.0106999	yes	MYOM2	myomesin 2 [Source:NCBI gene;Acc:396034]	-	-	-	-	GO:0043229//intracellular organelle;GO:0005737//cytoplasm;GO:0043232//intracellular non-membrane-bounded organelle;GO:0031430//M band;GO:0044430//cytoskeletal part;GO:0030018//Z disc;GO:0005623//cell;GO:0043226//organelle;GO:0031672//A band;GO:0005622//intracellular;GO:0015629//actin cytoskeleton;GO:0044446//intracellular organelle part;GO:0044449//contractile fiber part;GO:0005856//cytoskeleton;…	GO:0051393//alpha-actinin binding;GO:0051371//muscle alpha-actinin binding;GO:0005198//structural molecule activity;GO:0051015//actin filament binding;GO:0008092//cytoskeletal protein binding;GO:0019899//enzyme binding;GO:0032403//protein complex binding;GO:0005488//binding;GO:0042805//actinin binding;GO:0003779//actin binding;GO:0019900//kinase binding;GO:0005515//protein binding;GO:0008307//str…	GO:0014706//striated muscle tissue development;GO:0055006//cardiac cell development;GO:0055008//cardiac muscle tissue morphogenesis;GO:0031032//actomyosin structure organization;GO:0048644//muscle organ morphogenesis;GO:0048468//cell development;GO:0061061//muscle structure development;GO:0060537//muscle tissue development;GO:0048739//cardiac muscle fiber development;GO:0009887//organ morphogenes…
ENSGALT00000026765	0	36.28	0.001	0.95	9.89178	0.0367009	yes	TCEANC	transcription elongation factor A N-terminal and central domain containing [Source:NCBI gene;Acc:418636]	-	-	-	-	GO:0005622//intracellular;GO:0043231//intracellular membrane-bounded organelle;GO:0044424//intracellular part;GO:0044464//cell part;GO:0043226//organelle;GO:0005634//nucleus;GO:0043227//membrane-bounded organelle;GO:0043229//intracellular organelle;GO:0005623//cell	-	GO:0097659//nucleic acid-templated transcription;GO:0044271//cellular nitrogen compound biosynthetic process;GO:0090304//nucleic acid metabolic process;GO:1901360//organic cyclic compound metabolic process;GO:0034645//cellular macromolecule biosynthetic process;GO:0006139//nucleobase-containing compound metabolic process;GO:0010467//gene expression;GO:0009058//biosynthetic process;GO:0006807//nit…
ENSGALT00000027208	1273.53	5645.67	9.32667	34.91	1.90421	4.32659e-06	yes	COL4A2	collagen type IV alpha 2 chain [Source:NCBI gene;Acc:418752]	Cellular Processes;Human Diseases;Environmental Information Processing	Endocrine and metabolic diseases;Cellular community - eukaryotes;Signaling molecules and interaction	ko04510//Focal adhesion;ko04512//ECM-receptor interaction;ko04933//AGE-RAGE signaling pathway in diabetic complications	K06237	GO:0043234//protein complex;GO:0005581//collagen trimer;GO:0005615//extracellular space;GO:0005576//extracellular region;GO:0032991//macromolecular complex;GO:0031012//extracellular matrix;GO:0044421//extracellular region part	GO:0005198//structural molecule activity;GO:0005201//extracellular matrix structural constituent	GO:0043062//extracellular structure organization;GO:0009987//cellular process;GO:0016043//cellular component organization;GO:0030198//extracellular matrix organization;GO:0044699//single-organism process;GO:0044763//single-organism cellular process;GO:0071840//cellular component organization or biogenesis
ENSGALT00000027273	631.47	6.78333	3.67667	0.0333333	-6.78529	0.0364717	yes	DOCK9	dedicator of cytokinesis 9 [Source:NCBI gene;Acc:418779]	-	-	-	-	-	GO:0098772//molecular function regulator;GO:0005085//guanyl-nucleotide exchange factor activity	GO:0009987//cellular process;GO:0050794//regulation of cellular process;GO:0023052//signaling;GO:0044700//single organism signaling;GO:0050896//response to stimulus;GO:0051716//cellular response to stimulus;GO:0007165//signal transduction;GO:0044699//single-organism process;GO:0044763//single-organism cellular process;GO:0035556//intracellular signal transduction;GO:0065007//biological regulation…
ENSGALT00000027346	421.687	1281.95	1.2	3.12	1.37851	0.0180781	yes	MYCBP2	MYC binding protein 2, E3 ubiquitin protein ligase [Source:NCBI gene;Acc:418808]	-	-	-	-	-	-	-
ENSGALT00000027377	0	155.997	0.001	1.68	10.7142	0.007563	yes	DIAPH3	diaphanous related formin 3 [Source:NCBI gene;Acc:418824]	Cellular Processes	Cell motility	ko04810//Regulation of actin cytoskeleton	K05745	-	GO:0005488//binding;GO:0008092//cytoskeletal protein binding;GO:0017048//Rho GTPase binding;GO:0017016//Ras GTPase binding;GO:0005515//protein binding;GO:0019899//enzyme binding;GO:0003779//actin binding;GO:0031267//small GTPase binding;GO:0051020//GTPase binding	GO:0030029//actin filament-based process;GO:0030036//actin cytoskeleton organization;GO:1902589//single-organism organelle organization;GO:0006996//organelle organization;GO:0016043//cellular component organization;GO:0044699//single-organism process;GO:0007010//cytoskeleton organization;GO:0009987//cellular process;GO:0071840//cellular component organization or biogenesis;GO:0044763//single-orga…
ENSGALT00000027547	657.823	238.38	15.81	4.95667	-1.6734	0.0106999	yes	SMAD9	SMAD family member 9 [Source:NCBI gene;Acc:395543]	Environmental Information Processing	Signal transduction	ko04350//TGF-beta signaling pathway	K16791	GO:0044464//cell part;GO:0005634//nucleus;GO:0043229//intracellular organelle;GO:0044424//intracellular part;GO:0032991//macromolecular complex;GO:0043227//membrane-bounded organelle;GO:0005737//cytoplasm;GO:0005622//intracellular;GO:0005667//transcription factor complex;GO:0043226//organelle;GO:0043234//protein complex;GO:0043231//intracellular membrane-bounded organelle;GO:0005623//cell	GO:0097159//organic cyclic compound binding;GO:0003700//transcription factor activity, sequence-specific DNA binding;GO:0003676//nucleic acid binding;GO:0001071//nucleic acid binding transcription factor activity;GO:0005515//protein binding;GO:0003677//DNA binding;GO:0005488//binding;GO:1901363//heterocyclic compound binding	GO:0060255//regulation of macromolecule metabolic process;GO:0042221//response to chemical;GO:0007154//cell communication;GO:0070848//response to growth factor;GO:0051171//regulation of nitrogen compound metabolic process;GO:0019219//regulation of nucleobase-containing compound metabolic process;GO:0050896//response to stimulus;GO:0051716//cellular response to stimulus;GO:0044699//single-organism…
ENSGALT00000030620	4353	2040.67	76.7733	31.3833	-1.29061	2.22065e-06	yes	EMP1	epithelial membrane protein 1 [Source:NCBI gene;Acc:417964]	-	-	-	-	GO:0071944//cell periphery;GO:0044464//cell part;GO:0031224//intrinsic component of membrane;GO:0044425//membrane part;GO:0016021//integral component of membrane;GO:0005623//cell;GO:0005886//plasma membrane;GO:0016020//membrane	-	GO:0016043//cellular component organization;GO:0030030//cell projection organization;GO:0030031//cell projection assembly;GO:0016265//death;GO:0008219//cell death;GO:0040007//growth;GO:0022607//cellular component assembly;GO:0044085//cellular component biogenesis;GO:0016049//cell growth;GO:0071840//cellular component organization or biogenesis;GO:0032060//bleb assembly;GO:0044763//single-organism…
ENSGALT00000030933	5105.4	2743.12	73.82	34.3833	-1.1023	0.00015437	yes	MYL12A	myosin, light chain 12A, regulatory, non-sarcomeric [Source:NCBI gene;Acc:396284]	Cellular Processes	Cell motility;Cellular community - eukaryotes	ko04810//Regulation of actin cytoskeleton;ko04510//Focal adhesion;ko04530//Tight junction	K12757	GO:0043232//intracellular non-membrane-bounded organelle;GO:0005623//cell;GO:0044424//intracellular part;GO:0016459//myosin complex;GO:0015629//actin cytoskeleton;GO:0005622//intracellular;GO:0043229//intracellular organelle;GO:0043234//protein complex;GO:0032991//macromolecular complex;GO:0044430//cytoskeletal part;GO:0044464//cell part;GO:0044446//intracellular organelle part;GO:0043226//organe…	GO:0043167//ion binding;GO:0043169//cation binding;GO:0046872//metal ion binding;GO:0005509//calcium ion binding;GO:0005488//binding	-
ENSGALT00000031019	2785.39	1071.33	42.2567	13.7067	-1.6243	0.0018488	yes	CDH6	cadherin 6 [Source:NCBI gene;Acc:414842]	-	-	-	-	GO:0005886//plasma membrane;GO:0005913//cell-cell adherens junction;GO:0044459//plasma membrane part;GO:0016342//catenin complex;GO:0098796//membrane protein complex;GO:0071944//cell periphery;GO:0016021//integral component of membrane;GO:0098797//plasma membrane protein complex;GO:0019898//extrinsic component of membrane;GO:0009986//cell surface;GO:0044464//cell part;GO:0030054//cell junction;GO…	GO:0005515//protein binding;GO:0042803//protein homodimerization activity;GO:0005509//calcium ion binding;GO:0046983//protein dimerization activity;GO:0042802//identical protein binding;GO:0043167//ion binding;GO:0050839//cell adhesion molecule binding;GO:0008092//cytoskeletal protein binding;GO:0043169//cation binding;GO:0005488//binding;GO:0046872//metal ion binding;GO:0045296//cadherin binding	GO:0000902//cell morphogenesis;GO:0034332//adherens junction organization;GO:0048856//anatomical structure development;GO:0007166//cell surface receptor signaling pathway;GO:0098602//single organism cell adhesion;GO:0007156//homophilic cell adhesion via plasma membrane adhesion molecules;GO:0022610//biological adhesion;GO:0007154//cell communication;GO:0032502//developmental process;GO:0050789//r…
ENSGALT00000031745	0	114.223	0.001	1.23	10.2644	0.000286681	yes	NCOA7	nuclear receptor coactivator 7 [Source:NCBI gene;Acc:421717]	-	-	-	-	-	-	-
ENSGALT00000034383	1405	3373	24.26	51.6567	1.09038	0.000760535	yes	EFHD1	EF-hand domain family member D1 [Source:NCBI gene;Acc:424741]	-	-	-	-	GO:0043227//membrane-bounded organelle;GO:0044424//intracellular part;GO:0043231//intracellular membrane-bounded organelle;GO:0031090//organelle membrane;GO:0005622//intracellular;GO:0044444//cytoplasmic part;GO:0031975//envelope;GO:0005740//mitochondrial envelope;GO:0016020//membrane;GO:0019866//organelle inner membrane;GO:0043229//intracellular organelle;GO:0031966//mitochondrial membrane;GO:00…	GO:0046872//metal ion binding;GO:0043167//ion binding;GO:0005509//calcium ion binding;GO:0043169//cation binding;GO:0005488//binding	GO:0050789//regulation of biological process;GO:0009987//cellular process;GO:1900069//regulation of cellular hyperosmotic salinity response;GO:0044767//single-organism developmental process;GO:0031175//neuron projection development;GO:0044707//single-multicellular organism process;GO:0047484//regulation of response to osmotic stress;GO:0071840//cellular component organization or biogenesis;GO:002…
ENSGALT00000036295	595.667	174	30.0133	7.65333	-1.97144	0.00444293	yes	MUSTN1	musculoskeletal, embryonic nuclear protein 1 [Source:NCBI gene;Acc:404773]	-	-	-	-	GO:0043231//intracellular membrane-bounded organelle;GO:0005634//nucleus;GO:0043227//membrane-bounded organelle;GO:0043226//organelle;GO:0005623//cell;GO:0044464//cell part;GO:0005622//intracellular;GO:0044424//intracellular part;GO:0043229//intracellular organelle	GO:0003674//molecular_function	GO:0008284//positive regulation of cell proliferation;GO:0010560//positive regulation of glycoprotein biosynthetic process;GO:0040007//growth;GO:0048589//developmental growth;GO:0048518//positive regulation of biological process;GO:0008283//cell proliferation;GO:0050789//regulation of biological process;GO:0031328//positive regulation of cellular biosynthetic process;GO:0042246//tissue regenerati…
ENSGALT00000036427	3350.33	7752.33	52.64	105.797	1.00706	0.00227907	yes	TMEM123	transmembrane protein 123 [Source:NCBI gene;Acc:418984]	-	-	-	-	GO:0005622//intracellular;GO:0009897//external side of plasma membrane;GO:0005623//cell;GO:0044444//cytoplasmic part;GO:0044459//plasma membrane part;GO:0009986//cell surface;GO:0043226//organelle;GO:0016020//membrane;GO:0016021//integral component of membrane;GO:0031982//vesicle;GO:0031410//cytoplasmic vesicle;GO:0098552//side of membrane;GO:0071944//cell periphery;GO:0031224//intrinsic componen…	-	GO:0008219//cell death;GO:0009987//cellular process;GO:0070267//oncosis;GO:0070265//necrotic cell death;GO:0065007//biological regulation;GO:0008361//regulation of cell size;GO:0045793//positive regulation of cell size;GO:0044699//single-organism process;GO:0032535//regulation of cellular component size;GO:0044763//single-organism cellular process;GO:0016043//cellular component organization;GO:00…
ENSGALT00000036803	5962.57	14211.3	77.24	159.093	1.04245	0.000229722	yes	APP	amyloid beta (A4) precursor protein [Source:NCBI gene;Acc:374198]	-	-	-	-	GO:0044431//Golgi apparatus part;GO:0071944//cell periphery;GO:0009986//cell surface;GO:0030133//transport vesicle;GO:0044430//cytoskeletal part;GO:0030134//ER to Golgi transport vesicle;GO:0005886//plasma membrane;GO:0005790//smooth endoplasmic reticulum;GO:0030054//cell junction;GO:0036477//somatodendritic compartment;GO:0043005//neuron projection;GO:0031974//membrane-enclosed lumen;GO:0031410/…	GO:0005515//protein binding;GO:1901681//sulfur compound binding;GO:0005488//binding;GO:0005539//glycosaminoglycan binding;GO:0004867//serine-type endopeptidase inhibitor activity;GO:0097367//carbohydrate derivative binding;GO:0097159//organic cyclic compound binding;GO:0098772//molecular function regulator;GO:0003676//nucleic acid binding;GO:0046914//transition metal ion binding;GO:0046872//metal…	GO:0050877//neurological system process;GO:0051090//regulation of sequence-specific DNA binding transcription factor activity;GO:0051247//positive regulation of protein metabolic process;GO:1903508//positive regulation of nucleic acid-templated transcription;GO:1901990//regulation of mitotic cell cycle phase transition;GO:0061097//regulation of protein tyrosine kinase activity;GO:0016070//RNA met…
ENSGALT00000037894	3.66667	125	0.0566667	1.58667	4.80735	0.0176513	yes	MARCO	macrophage receptor with collagenous structure [Source:NCBI gene;Acc:395488]	Cellular Processes	Transport and catabolism	ko04145//Phagosome	K13884	GO:0031012//extracellular matrix;GO:0044421//extracellular region part;GO:0005576//extracellular region;GO:0044425//membrane part;GO:0005615//extracellular space;GO:0031224//intrinsic component of membrane;GO:0016021//integral component of membrane;GO:0016020//membrane	GO:0005102//receptor binding;GO:0008201//heparin binding;GO:0004872//receptor activity;GO:0043168//anion binding;GO:0043167//ion binding;GO:0005488//binding;GO:0060089//molecular transducer activity;GO:1901681//sulfur compound binding;GO:0097367//carbohydrate derivative binding;GO:0005044//scavenger receptor activity;GO:0038024//cargo receptor activity;GO:0005201//extracellular matrix structural …	GO:0044765//single-organism transport;GO:0009987//cellular process;GO:0006909//phagocytosis;GO:0006898//receptor-mediated endocytosis;GO:0071840//cellular component organization or biogenesis;GO:0016192//vesicle-mediated transport;GO:0051234//establishment of localization;GO:1902578//single-organism localization;GO:0016043//cellular component organization;GO:0044763//single-organism cellular proc…
ENSGALT00000038754	16.6667	409	0.15	3.24	4.43296	2.88791e-05	yes	CRB2	crumbs 2, cell polarity complex component [Source:NCBI gene;Acc:417104]	-	-	-	-	GO:0044459//plasma membrane part;GO:0005886//plasma membrane;GO:0032991//macromolecular complex;GO:0071944//cell periphery;GO:0098589//membrane region;GO:0044464//cell part;GO:0005623//cell;GO:0016021//integral component of membrane;GO:0098590//plasma membrane region;GO:0045177//apical part of cell;GO:0031224//intrinsic component of membrane;GO:0098805//whole membrane;GO:0044425//membrane part;GO…	GO:0005509//calcium ion binding;GO:0030234//enzyme regulator activity;GO:0004857//enzyme inhibitor activity;GO:0098772//molecular function regulator;GO:0044877//macromolecular complex binding;GO:0005488//binding;GO:0043167//ion binding;GO:0061135//endopeptidase regulator activity;GO:0004866//endopeptidase inhibitor activity;GO:0030414//peptidase inhibitor activity;GO:0061134//peptidase regulator …	GO:0031326//regulation of cellular biosynthetic process;GO:0051171//regulation of nitrogen compound metabolic process;GO:0048870//cell motility;GO:0010647//positive regulation of cell communication;GO:0016477//cell migration;GO:0072359//circulatory system development;GO:0030510//regulation of BMP signaling pathway;GO:2000738//positive regulation of stem cell differentiation;GO:0048570//notochord …
ENSGALT00000038771	0.0766667	405.26	0.001	1.93667	10.9194	3.62465e-12	yes	TRPM7	transient receptor potential cation channel subfamily M member 7 [Source:NCBI gene;Acc:427502]	Cellular Processes;Organismal Systems	Cell growth and death;Immune system	ko04218//Cellular senescence;ko04621//NOD-like receptor signaling pathway;ko04217//Necroptosis	K04982	GO:0005623//cell;GO:0044425//membrane part;GO:0031224//intrinsic component of membrane;GO:0071944//cell periphery;GO:0001726//ruffle;GO:0016020//membrane;GO:0005886//plasma membrane;GO:0042995//cell projection;GO:0031252//cell leading edge;GO:0016021//integral component of membrane;GO:0044464//cell part	GO:0005261//cation channel activity;GO:0016740//transferase activity;GO:0032549//ribonucleoside binding;GO:0022892//substrate-specific transporter activity;GO:0046873//metal ion transmembrane transporter activity;GO:0004674//protein serine/threonine kinase activity;GO:0004672//protein kinase activity;GO:0005215//transporter activity;GO:0016301//kinase activity;GO:0043167//ion binding;GO:0008092//…	GO:0043933//macromolecular complex subunit organization;GO:0006796//phosphate-containing compound metabolic process;GO:0065007//biological regulation;GO:0071840//cellular component organization or biogenesis;GO:0098660//inorganic ion transmembrane transport;GO:0046777//protein autophosphorylation;GO:0016310//phosphorylation;GO:0007010//cytoskeleton organization;GO:0006461//protein complex assembl…
ENSGALT00000038787	21.3333	1062.58	0.28	11.9967	5.42106	8.06454e-14	yes	NELL2	neural EGFL like 2 [Source:NCBI gene;Acc:417799]	-	-	-	-	GO:0005623//cell	GO:0005515//protein binding;GO:0005488//binding;GO:0005509//calcium ion binding;GO:0043167//ion binding;GO:0043169//cation binding;GO:0046872//metal ion binding	-
ENSGALT00000038867	0	129.107	0.001	0.76	9.56986	0.0145992	yes	DOCK4	dedicator of cytokinesis 4 [Source:NCBI gene;Acc:417779]	-	-	-	-	-	GO:0008047//enzyme activator activity;GO:0030695//GTPase regulator activity;GO:0030234//enzyme regulator activity;GO:0098772//molecular function regulator;GO:0005096//GTPase activator activity;GO:0060589//nucleoside-triphosphatase regulator activity;GO:0005085//guanyl-nucleotide exchange factor activity;GO:0005488//binding;GO:0005515//protein binding	GO:0007154//cell communication;GO:0044093//positive regulation of molecular function;GO:0044699//single-organism process;GO:0023052//signaling;GO:0043085//positive regulation of catalytic activity;GO:0051336//regulation of hydrolase activity;GO:0050896//response to stimulus;GO:0043547//positive regulation of GTPase activity;GO:0051345//positive regulation of hydrolase activity;GO:0044763//single-…
ENSGALT00000039224	153	957	2.16667	12.04	2.47429	3.32084e-06	yes	TGM2	transglutaminase 2 [Source:NCBI gene;Acc:396432]	-	-	-	-	GO:0043231//intracellular membrane-bounded organelle;GO:0071944//cell periphery;GO:0043227//membrane-bounded organelle;GO:0044464//cell part;GO:0005622//intracellular;GO:0044424//intracellular part;GO:0044425//membrane part;GO:0031226//intrinsic component of plasma membrane;GO:0044459//plasma membrane part;GO:0043226//organelle;GO:0012505//endomembrane system;GO:0005886//plasma membrane;GO:000578…	GO:0016740//transferase activity;GO:0046872//metal ion binding;GO:0016746//transferase activity, transferring acyl groups;GO:0016755//transferase activity, transferring amino-acyl groups;GO:0003810//protein-glutamine gamma-glutamyltransferase activity;GO:0005488//binding;GO:0043169//cation binding;GO:0003824//catalytic activity;GO:0043167//ion binding	GO:0071704//organic substance metabolic process;GO:0006897//endocytosis;GO:0050801//ion homeostasis;GO:0044767//single-organism developmental process;GO:0030003//cellular cation homeostasis;GO:0030155//regulation of cell adhesion;GO:0048513//animal organ development;GO:0035295//tube development;GO:0060662//salivary gland cavitation;GO:0048878//chemical homeostasis;GO:0045785//positive regulation …
ENSGALT00000039331	54.3333	356.667	0.773333	4.46	2.52788	0.0138615	yes	NTN1	netrin 1 [Source:NCBI gene;Acc:396389]	-	-	-	-	GO:0044424//intracellular part;GO:0044421//extracellular region part;GO:0005737//cytoplasm;GO:0005623//cell;GO:0031012//extracellular matrix;GO:0005576//extracellular region;GO:0005578//proteinaceous extracellular matrix;GO:0005604//basement membrane;GO:0044420//extracellular matrix component;GO:0044464//cell part;GO:0005622//intracellular	GO:0005488//binding;GO:0005515//protein binding	GO:0032989//cellular component morphogenesis;GO:0051960//regulation of nervous system development;GO:0061643//chemorepulsion of axon;GO:0044707//single-multicellular organism process;GO:0032990//cell part morphogenesis;GO:0090596//sensory organ morphogenesis;GO:0030307//positive regulation of cell growth;GO:0042471//ear morphogenesis;GO:0040023//establishment of nucleus localization;GO:0030517//n…
ENSGALT00000040248	3404	1889.33	148.087	71.22	-1.05609	0.0042441	yes	HSPB1	heat shock protein family B (small) member 1 [Source:NCBI gene;Acc:396227]	Environmental Information Processing	Signal transduction	ko04010//MAPK signaling pathway;ko04370//VEGF signaling pathway	K04455	GO:0097458//neuron part;GO:0044444//cytoplasmic part;GO:0044463//cell projection part;GO:0031674//I band;GO:0005737//cytoplasm;GO:0005886//plasma membrane;GO:0043005//neuron projection;GO:0030424//axon;GO:1904115//axon cytoplasm;GO:0030016//myofibril;GO:0099568//cytoplasmic region;GO:0043231//intracellular membrane-bounded organelle;GO:0033267//axon part;GO:0030018//Z disc;GO:0043226//organelle;G…	GO:0044183//protein binding involved in protein folding;GO:0098772//molecular function regulator;GO:0019899//enzyme binding;GO:0019887//protein kinase regulator activity;GO:0005080//protein kinase C binding;GO:0008426//protein kinase C inhibitor activity;GO:0019900//kinase binding;GO:0005515//protein binding;GO:0005488//binding;GO:0019210//kinase inhibitor activity;GO:0042803//protein homodimeriz…	GO:2001242//regulation of intrinsic apoptotic signaling pathway;GO:1902175//regulation of oxidative stress-induced intrinsic apoptotic signaling pathway;GO:0038089//positive regulation of cell migration by vascular endothelial growth factor signaling pathway;GO:0023052//signaling;GO:0048522//positive regulation of cellular process;GO:0001819//positive regulation of cytokine production;GO:0051246/…
ENSGALT00000040792	923.72	310.923	22.4933	6.41667	-1.8096	0.00948487	yes	ARPC1A	actin related protein 2/3 complex subunit 1A [Source:NCBI gene;Acc:770269]	Human Diseases;Cellular Processes	Infectious diseases;Transport and catabolism;Cell motility	ko04144//Endocytosis;ko04810//Regulation of actin cytoskeleton;ko05132//Salmonella infection	K05757	GO:0044463//cell projection part;GO:0044425//membrane part;GO:0043228//non-membrane-bounded organelle;GO:0043226//organelle;GO:0098589//membrane region;GO:0043234//protein complex;GO:0005856//cytoskeleton;GO:0036195//muscle cell projection membrane;GO:0044424//intracellular part;GO:0044464//cell part;GO:0005623//cell;GO:0016020//membrane;GO:0031253//cell projection membrane;GO:0043229//intracellu…	GO:0032403//protein complex binding;GO:0008092//cytoskeletal protein binding;GO:0003779//actin binding;GO:0005488//binding;GO:0005515//protein binding;GO:0051015//actin filament binding;GO:0044877//macromolecular complex binding	GO:0065007//biological regulation;GO:0032273//positive regulation of protein polymerization;GO:0034314//Arp2/3 complex-mediated actin nucleation;GO:0033043//regulation of organelle organization;GO:0051130//positive regulation of cellular component organization;GO:0048518//positive regulation of biological process;GO:0044089//positive regulation of cellular component biogenesis;GO:0032970//regulat…
ENSGALT00000042655	4561.38	2239.59	214.683	94.5967	-1.18235	0.000298396	yes	HIST1H3H	histone cluster 1 H3 family member h [Source:NCBI gene;Acc:100858681]	-	-	-	-	GO:0043229//intracellular organelle;GO:0005622//intracellular;GO:0005623//cell;GO:0005634//nucleus;GO:0043227//membrane-bounded organelle;GO:0044464//cell part;GO:0043228//non-membrane-bounded organelle;GO:0044446//intracellular organelle part;GO:0000785//chromatin;GO:0000786//nucleosome;GO:0044815//DNA packaging complex;GO:0032991//macromolecular complex;GO:0043232//intracellular non-membrane-bo…	GO:0003682//chromatin binding;GO:0031490//chromatin DNA binding;GO:0046982//protein heterodimerization activity;GO:0003677//DNA binding;GO:0097159//organic cyclic compound binding;GO:0046983//protein dimerization activity;GO:0044877//macromolecular complex binding;GO:0031492//nucleosomal DNA binding;GO:0031491//nucleosome binding;GO:0043566//structure-specific DNA binding;GO:0005515//protein bind…	-
ENSGALT00000042831	4135.86	1810.95	57.1467	21.92	-1.38242	3.89013e-05	yes	PRRX2	paired related homeobox 2 [Source:NCBI gene;Acc:396314]	-	-	-	-	GO:0005622//intracellular;GO:0043226//organelle;GO:0044424//intracellular part;GO:0005634//nucleus;GO:0043231//intracellular membrane-bounded organelle;GO:0043229//intracellular organelle;GO:0005623//cell;GO:0043227//membrane-bounded organelle;GO:0044464//cell part	GO:0043565//sequence-specific DNA binding;GO:0097159//organic cyclic compound binding;GO:0005488//binding;GO:1901363//heterocyclic compound binding;GO:0003676//nucleic acid binding;GO:0003677//DNA binding	GO:0060255//regulation of macromolecule metabolic process;GO:0032502//developmental process;GO:0044707//single-multicellular organism process;GO:2000112//regulation of cellular macromolecule biosynthetic process;GO:0065007//biological regulation;GO:0031326//regulation of cellular biosynthetic process;GO:1903506//regulation of nucleic acid-templated transcription;GO:0050789//regulation of biologic…
ENSGALT00000042834	776.333	127.333	9.13	1.33667	-2.77198	1.13139e-06	yes	FOXO6	forkhead box O6 [Source:NCBI gene;Acc:100857767]	Environmental Information Processing	Signal transduction	ko04068//FoxO signaling pathway	K17847	GO:0005623//cell;GO:0005737//cytoplasm;GO:0044464//cell part;GO:0043229//intracellular organelle;GO:0043227//membrane-bounded organelle;GO:0043231//intracellular membrane-bounded organelle;GO:0005634//nucleus;GO:0043226//organelle;GO:0005622//intracellular;GO:0044424//intracellular part	GO:0008134//transcription factor binding;GO:0001071//nucleic acid binding transcription factor activity;GO:0005488//binding;GO:0003700//transcription factor activity, sequence-specific DNA binding;GO:0043565//sequence-specific DNA binding;GO:1901363//heterocyclic compound binding;GO:0000981//RNA polymerase II transcription factor activity, sequence-specific DNA binding;GO:0097159//organic cyclic …	GO:0007165//signal transduction;GO:0051239//regulation of multicellular organismal process;GO:0044707//single-multicellular organism process;GO:0051130//positive regulation of cellular component organization;GO:0010557//positive regulation of macromolecule biosynthetic process;GO:0045934//negative regulation of nucleobase-containing compound metabolic process;GO:0050773//regulation of dendrite de…
ENSGALT00000043007	1367	661	65.8333	28.6267	-1.20146	0.0138788	yes	UBE2C	ubiquitin conjugating enzyme E2 C [Source:NCBI gene;Acc:100859413]	Genetic Information Processing	Folding, sorting and degradation	ko04120//Ubiquitin mediated proteolysis	K06688	GO:0005886//plasma membrane;GO:0016020//membrane;GO:0044444//cytoplasmic part;GO:0043226//organelle;GO:0043229//intracellular organelle;GO:0005634//nucleus;GO:0032991//macromolecular complex;GO:0005737//cytoplasm;GO:0043231//intracellular membrane-bounded organelle;GO:0071944//cell periphery;GO:0005829//cytosol;GO:0044464//cell part;GO:0044428//nuclear part;GO:0044422//organelle part;GO:1902494//…	GO:0043168//anion binding;GO:0035639//purine ribonucleoside triphosphate binding;GO:0061631//ubiquitin conjugating enzyme activity;GO:0005515//protein binding;GO:0097367//carbohydrate derivative binding;GO:0000166//nucleotide binding;GO:0032553//ribonucleotide binding;GO:0019899//enzyme binding;GO:1901363//heterocyclic compound binding;GO:0044389//ubiquitin-like protein ligase binding;GO:0017076/…	GO:0051726//regulation of cell cycle;GO:0022402//cell cycle process;GO:0009056//catabolic process;GO:1901575//organic substance catabolic process;GO:0006461//protein complex assembly;GO:0043161//proteasome-mediated ubiquitin-dependent protein catabolic process;GO:0007096//regulation of exit from mitosis;GO:0044237//cellular metabolic process;GO:0000280//nuclear division;GO:0045840//positive regul…
ENSGALT00000043224	4060.5	2178.91	119.683	56.1333	-1.09229	0.00121305	yes	-	histone cluster 1, H2B-VII-like 2 [Source:NCBI gene;Acc:770188]	-	-	-	-	GO:0043228//non-membrane-bounded organelle;GO:0043234//protein complex;GO:0043232//intracellular non-membrane-bounded organelle;GO:0044427//chromosomal part;GO:0032993//protein-DNA complex;GO:0044815//DNA packaging complex;GO:0044464//cell part;GO:0005694//chromosome;GO:0005634//nucleus;GO:0005623//cell;GO:0000786//nucleosome;GO:0000785//chromatin;GO:0005622//intracellular;GO:0044446//intracellul…	GO:0046982//protein heterodimerization activity;GO:0003676//nucleic acid binding;GO:1901363//heterocyclic compound binding;GO:0005488//binding;GO:0097159//organic cyclic compound binding;GO:0005515//protein binding;GO:0046983//protein dimerization activity;GO:0003677//DNA binding	GO:0006333//chromatin assembly or disassembly;GO:0009987//cellular process;GO:0051276//chromosome organization;GO:0006461//protein complex assembly;GO:0071103//DNA conformation change;GO:0070271//protein complex biogenesis;GO:0006323//DNA packaging;GO:0006334//nucleosome assembly;GO:0065003//macromolecular complex assembly;GO:0034622//cellular macromolecular complex assembly;GO:0006996//organelle…
ENSGALT00000044247	1110.33	627	24.5	12.01	-1.02855	0.039851	yes	PCBP4	poly(rC)-binding protein 4-like [Source:NCBI gene;Acc:100859674]	-	-	-	-	GO:0005622//intracellular;GO:0005737//cytoplasm;GO:0005623//cell;GO:0005829//cytosol;GO:0044464//cell part;GO:0044424//intracellular part;GO:0044444//cytoplasmic part	GO:0003723//RNA binding;GO:0005488//binding;GO:0044822//poly(A) RNA binding;GO:0003676//nucleic acid binding;GO:0003730//mRNA 3'-UTR binding;GO:1901363//heterocyclic compound binding;GO:0097159//organic cyclic compound binding;GO:0003729//mRNA binding	GO:0050789//regulation of biological process;GO:0019222//regulation of metabolic process;GO:0060255//regulation of macromolecule metabolic process;GO:0065007//biological regulation;GO:0065008//regulation of biological quality;GO:0043487//regulation of RNA stability;GO:0010608//posttranscriptional regulation of gene expression;GO:0043488//regulation of mRNA stability;GO:0010468//regulation of gene…
ENSGALT00000044685	140.333	1571.67	2.13667	20.97	3.29489	7.74895e-17	yes	CLDN1	claudin 1 [Source:NCBI gene;Acc:424910]	Cellular Processes;Environmental Information Processing	Cellular community - eukaryotes;Signaling molecules and interaction	ko04530//Tight junction;ko04514//Cell adhesion molecules (CAMs)	K06087	GO:0016323//basolateral plasma membrane;GO:0016324//apical plasma membrane;GO:0005911//cell-cell junction;GO:0005886//plasma membrane;GO:0070160//occluding junction;GO:0005887//integral component of plasma membrane;GO:0071944//cell periphery;GO:0016021//integral component of membrane;GO:0098805//whole membrane;GO:0098589//membrane region;GO:0044459//plasma membrane part;GO:0098590//plasma membran…	GO:0005515//protein binding;GO:0004872//receptor activity;GO:0005488//binding;GO:0001618//virus receptor activity;GO:0060089//molecular transducer activity;GO:0005198//structural molecule activity;GO:0042802//identical protein binding	GO:0044764//multi-organism cellular process;GO:0046718//viral entry into host cell;GO:0044409//entry into host;GO:0048513//animal organ development;GO:0044085//cellular component biogenesis;GO:0022607//cellular component assembly;GO:0051259//protein oligomerization;GO:0007275//multicellular organism development;GO:0044763//single-organism cellular process;GO:0070830//bicellular tight junction ass…
ENSGALT00000045908	133.873	0	1.94333	0.001	-10.9243	1.32668e-05	yes	TMEM144	transmembrane protein 144 [Source:NCBI gene;Acc:422414]	-	-	-	-	GO:0016020//membrane;GO:0031224//intrinsic component of membrane;GO:0016021//integral component of membrane;GO:0044425//membrane part	GO:0022892//substrate-specific transporter activity;GO:0005215//transporter activity;GO:0022857//transmembrane transporter activity;GO:0015144//carbohydrate transmembrane transporter activity;GO:1901476//carbohydrate transporter activity;GO:0022891//substrate-specific transmembrane transporter activity	GO:0044699//single-organism process;GO:0051179//localization;GO:0034219//carbohydrate transmembrane transport;GO:0044765//single-organism transport;GO:0006810//transport;GO:0009987//cellular process;GO:0008643//carbohydrate transport;GO:0044763//single-organism cellular process;GO:0051234//establishment of localization;GO:0055085//transmembrane transport;GO:1902578//single-organism localization;G…
ENSGALT00000046369	2517.33	1166.33	32.1667	13.06	-1.30041	1.36098e-05	yes	ETV1	ETS variant 1 [Source:NCBI gene;Acc:395748]	-	-	-	-	GO:0043231//intracellular membrane-bounded organelle;GO:0005634//nucleus;GO:0044464//cell part;GO:0043227//membrane-bounded organelle;GO:0043229//intracellular organelle;GO:0005622//intracellular;GO:0005623//cell;GO:0044424//intracellular part;GO:0043226//organelle	GO:0000977//RNA polymerase II regulatory region sequence-specific DNA binding;GO:0001159//core promoter proximal region DNA binding;GO:0043565//sequence-specific DNA binding;GO:0003690//double-stranded DNA binding;GO:0000981//RNA polymerase II transcription factor activity, sequence-specific DNA binding;GO:0097159//organic cyclic compound binding;GO:0001228//transcriptional activator activity, RN…	GO:0010628//positive regulation of gene expression;GO:0009891//positive regulation of biosynthetic process;GO:0009612//response to mechanical stimulus;GO:0007399//nervous system development;GO:0050896//response to stimulus;GO:0044271//cellular nitrogen compound biosynthetic process;GO:0032990//cell part morphogenesis;GO:0071704//organic substance metabolic process;GO:0034654//nucleobase-containin…
ENSGALT00000046421	131.82	0	0.486667	0.001	-8.92679	0.00940429	yes	ANK2	ankyrin 2 [Source:NCBI gene;Acc:422689]	-	-	-	-	-	GO:0005515//protein binding;GO:0005488//binding	GO:0044700//single organism signaling;GO:0051716//cellular response to stimulus;GO:0044699//single-organism process;GO:0050896//response to stimulus;GO:0007165//signal transduction;GO:0023052//signaling;GO:0050794//regulation of cellular process;GO:0044763//single-organism cellular process;GO:0007154//cell communication;GO:0065007//biological regulation;GO:0050789//regulation of biological proces…
ENSGALT00000046741	9270.34	5186.71	685.497	340.52	-1.00941	0.000697289	yes	UBA52	ubiquitin A-52 residue ribosomal protein fusion product 1 [Source:NCBI gene;Acc:395958]	Genetic Information Processing	Translation	ko03010//Ribosome	K02927	GO:0044444//cytoplasmic part;GO:1990904//ribonucleoprotein complex;GO:0005737//cytoplasm;GO:0005840//ribosome;GO:0044464//cell part;GO:0043228//non-membrane-bounded organelle;GO:0043229//intracellular organelle;GO:0044424//intracellular part;GO:0005623//cell;GO:0030529//intracellular ribonucleoprotein complex;GO:0043232//intracellular non-membrane-bounded organelle;GO:0043226//organelle;GO:000562…	GO:0003735//structural constituent of ribosome;GO:0005515//protein binding;GO:0005198//structural molecule activity;GO:0005488//binding	GO:0008152//metabolic process;GO:0071704//organic substance metabolic process;GO:0044238//primary metabolic process;GO:0044267//cellular protein metabolic process;GO:0009987//cellular process;GO:0043043//peptide biosynthetic process;GO:0044237//cellular metabolic process;GO:0034641//cellular nitrogen compound metabolic process;GO:0043603//cellular amide metabolic process;GO:0010467//gene expressi…
ENSGALT00000046957	25917.7	11740.7	969.637	383.703	-1.33745	0.00010413	yes	CSRP2	cysteine and glycine rich protein 2 [Source:NCBI gene;Acc:396128]	-	-	-	-	-	GO:0043167//ion binding;GO:0005488//binding;GO:0046872//metal ion binding;GO:0043169//cation binding	-
ENSGALT00000047341	14.59	243.75	0.346667	5.12667	3.8864	0.00169939	yes	CFD	complement factor D [Source:NCBI gene;Acc:100857593]	-	-	-	-	-	GO:0017171//serine hydrolase activity;GO:0016787//hydrolase activity;GO:0003824//catalytic activity;GO:0008233//peptidase activity;GO:0004175//endopeptidase activity;GO:0008236//serine-type peptidase activity;GO:0004252//serine-type endopeptidase activity;GO:0070011//peptidase activity, acting on L-amino acid peptides	GO:0006955//immune response;GO:0002253//activation of immune response;GO:0002682//regulation of immune system process;GO:0048518//positive regulation of biological process;GO:0006952//defense response;GO:0065007//biological regulation;GO:0050896//response to stimulus;GO:0050789//regulation of biological process;GO:0050778//positive regulation of immune response;GO:0008152//metabolic process;GO:00…
ENSGALT00000048096	1739	5968.67	99.6233	299.96	1.59021	6.73846e-10	yes	FABP4	fatty acid binding protein 4 [Source:NCBI gene;Acc:374165]	Organismal Systems	Endocrine system	ko03320//PPAR signaling pathway	K08753	GO:0043227//membrane-bounded organelle;GO:0005622//intracellular;GO:0044464//cell part;GO:0005737//cytoplasm;GO:0043231//intracellular membrane-bounded organelle;GO:0043229//intracellular organelle;GO:0005623//cell;GO:0044424//intracellular part;GO:0043226//organelle;GO:0005634//nucleus	GO:0043167//ion binding;GO:0033293//monocarboxylic acid binding;GO:0005488//binding;GO:0005319//lipid transporter activity;GO:0005215//transporter activity;GO:0015245//fatty acid transporter activity;GO:0005324//long-chain fatty acid transporter activity;GO:0031406//carboxylic acid binding;GO:0005515//protein binding;GO:0005102//receptor binding;GO:0022892//substrate-specific transporter activity…	GO:0045892//negative regulation of transcription, DNA-templated;GO:0010563//negative regulation of phosphorus metabolic process;GO:0031399//regulation of protein modification process;GO:0051248//negative regulation of protein metabolic process;GO:0048869//cellular developmental process;GO:0001933//negative regulation of protein phosphorylation;GO:0051252//regulation of RNA metabolic process;GO:00…
ENSGALT00000048298	587.537	1653.39	2.85333	7.02	1.29882	0.000850976	yes	TENM3	teneurin transmembrane protein 3 [Source:NCBI gene;Acc:422557]	-	-	-	-	GO:0044425//membrane part;GO:0005887//integral component of plasma membrane;GO:0044459//plasma membrane part;GO:0005623//cell;GO:0016020//membrane;GO:0016021//integral component of membrane;GO:0031226//intrinsic component of plasma membrane;GO:0005886//plasma membrane;GO:0031224//intrinsic component of membrane;GO:0071944//cell periphery;GO:0044464//cell part	-	GO:0007154//cell communication;GO:0044763//single-organism cellular process;GO:0051716//cellular response to stimulus;GO:0044700//single organism signaling;GO:0050789//regulation of biological process;GO:0023052//signaling;GO:0044699//single-organism process;GO:0050896//response to stimulus;GO:0007165//signal transduction;GO:0009987//cellular process;GO:0050794//regulation of cellular process;GO:…
ENSGALT00000049423	73.4567	0	0.68	0.001	-9.40939	0.0385073	yes	YEATS2	YEATS domain containing 2 [Source:NCBI gene;Acc:424764]	-	-	-	-	GO:0005634//nucleus;GO:0043226//organelle;GO:0044464//cell part;GO:0043231//intracellular membrane-bounded organelle;GO:0005623//cell;GO:0043229//intracellular organelle;GO:0043227//membrane-bounded organelle;GO:0005622//intracellular;GO:0044424//intracellular part	-	GO:0031323//regulation of cellular metabolic process;GO:0050794//regulation of cellular process;GO:0019222//regulation of metabolic process;GO:0009889//regulation of biosynthetic process;GO:0050789//regulation of biological process;GO:0010556//regulation of macromolecule biosynthetic process;GO:1903506//regulation of nucleic acid-templated transcription;GO:0080090//regulation of primary metabolic…
ENSGALT00000049616	2259.32	1242.75	153.57	75.07	-1.03259	0.00403775	yes	H2A-VII	histone cluster 1, H2A-IV-like 4 [Source:NCBI gene;Acc:427895]	Cellular Processes	Cell growth and death	ko04217//Necroptosis	K11251	GO:0043229//intracellular organelle;GO:0044446//intracellular organelle part;GO:0044464//cell part;GO:0043228//non-membrane-bounded organelle;GO:0044424//intracellular part;GO:0005634//nucleus;GO:0044815//DNA packaging complex;GO:0032993//protein-DNA complex;GO:0043226//organelle;GO:0044422//organelle part;GO:0000786//nucleosome;GO:0043231//intracellular membrane-bounded organelle;GO:0043232//int…	GO:0003676//nucleic acid binding;GO:0046983//protein dimerization activity;GO:1901363//heterocyclic compound binding;GO:0046982//protein heterodimerization activity;GO:0003677//DNA binding;GO:0097159//organic cyclic compound binding;GO:0005488//binding;GO:0005515//protein binding	-
ENSGALT00000049664	361.16	0.44	6.83667	0.00666667	-10.0021	3.86815e-13	yes	-	caspase 1 [Source:NCBI gene;Acc:395764]	Cellular Processes;Organismal Systems;Human Diseases	Infectious diseases;Cell growth and death;Immune system	ko04621//NOD-like receptor signaling pathway;ko04217//Necroptosis;ko04625//C-type lectin receptor signaling pathway;ko05164//Influenza A;ko05132//Salmonella infection;ko04623//Cytosolic DNA-sensing pathway	K01370	-	GO:0016787//hydrolase activity;GO:0070011//peptidase activity, acting on L-amino acid peptides;GO:0003824//catalytic activity;GO:0004197//cysteine-type endopeptidase activity;GO:0008234//cysteine-type peptidase activity;GO:0004175//endopeptidase activity;GO:0008233//peptidase activity	GO:0019538//protein metabolic process;GO:0008152//metabolic process;GO:0044238//primary metabolic process;GO:0043067//regulation of programmed cell death;GO:0042981//regulation of apoptotic process;GO:0065007//biological regulation;GO:0010941//regulation of cell death;GO:0050794//regulation of cellular process;GO:0043170//macromolecule metabolic process;GO:0050789//regulation of biological proces…
ENSGALT00000049776	717	2204	6.95333	19	1.45022	0.00118025	yes	SNTB1	syntrophin beta 1 [Source:NCBI gene;Acc:404774]	-	-	-	-	GO:0071944//cell periphery;GO:0098796//membrane protein complex;GO:0005886//plasma membrane;GO:0005623//cell;GO:0044464//cell part;GO:0098797//plasma membrane protein complex;GO:0044459//plasma membrane part;GO:0045202//synapse;GO:0032991//macromolecular complex;GO:0090665//glycoprotein complex;GO:0016020//membrane;GO:0016010//dystrophin-associated glycoprotein complex;GO:0043234//protein complex…	GO:0005515//protein binding;GO:0005198//structural molecule activity;GO:0005488//binding	-
ENSGALT00000049974	1239.27	4423.39	6.89667	22.5033	1.70617	0.00806041	yes	PTN	pleiotrophin [Source:NCBI gene;Acc:418125]	-	-	-	-	GO:0005576//extracellular region;GO:0044444//cytoplasmic part;GO:0044424//intracellular part;GO:0043226//organelle;GO:0005886//plasma membrane;GO:0043231//intracellular membrane-bounded organelle;GO:0005737//cytoplasm;GO:0016020//membrane;GO:0012505//endomembrane system;GO:0005615//extracellular space;GO:0071944//cell periphery;GO:0005783//endoplasmic reticulum;GO:0005622//intracellular;GO:004446…	GO:0019208//phosphatase regulator activity;GO:0097367//carbohydrate derivative binding;GO:0019900//kinase binding;GO:0019888//protein phosphatase regulator activity;GO:0032403//protein complex binding;GO:0004864//protein phosphatase inhibitor activity;GO:0005102//receptor binding;GO:0005178//integrin binding;GO:0043168//anion binding;GO:0035374//chondroitin sulfate binding;GO:0005488//binding;GO:…	GO:0031323//regulation of cellular metabolic process;GO:0010720//positive regulation of cell development;GO:0019953//sexual reproduction;GO:0050890//cognition;GO:0014015//positive regulation of gliogenesis;GO:0050793//regulation of developmental process;GO:2000647//negative regulation of stem cell proliferation;GO:0044699//single-organism process;GO:0051641//cellular localization;GO:0048519//nega…
ENSGALT00000050094	0	515.937	0.001	10.9167	13.4142	1.01266e-16	yes	DARS	aspartyl-tRNA synthetase [Source:NCBI gene;Acc:424296]	Genetic Information Processing	Translation	ko00970//Aminoacyl-tRNA biosynthesis	K22503	GO:0005622//intracellular;GO:0005623//cell;GO:0044424//intracellular part;GO:0044464//cell part;GO:0005737//cytoplasm	GO:0043168//anion binding;GO:0097367//carbohydrate derivative binding;GO:1901265//nucleoside phosphate binding;GO:0003824//catalytic activity;GO:0032559//adenyl ribonucleotide binding;GO:0005488//binding;GO:0016874//ligase activity;GO:0004812//aminoacyl-tRNA ligase activity;GO:0017076//purine nucleotide binding;GO:0097159//organic cyclic compound binding;GO:0004815//aspartate-tRNA ligase activity…	GO:0043604//amide biosynthetic process;GO:0043043//peptide biosynthetic process;GO:0043436//oxoacid metabolic process;GO:0034645//cellular macromolecule biosynthetic process;GO:0019752//carboxylic acid metabolic process;GO:0043038//amino acid activation;GO:1901360//organic cyclic compound metabolic process;GO:0043170//macromolecule metabolic process;GO:0043603//cellular amide metabolic process;GO…
ENSGALT00000050491	471.25	1879.13	5.67	19.9567	1.81545	2.71737e-07	yes	GPR133	adhesion G protein-coupled receptor D1 [Source:NCBI gene;Acc:416803]	-	-	-	-	GO:0044425//membrane part;GO:0016021//integral component of membrane;GO:0016020//membrane;GO:0031224//intrinsic component of membrane	GO:0099600//transmembrane receptor activity;GO:0060089//molecular transducer activity;GO:0004888//transmembrane signaling receptor activity;GO:0004930//G-protein coupled receptor activity;GO:0038023//signaling receptor activity;GO:0004871//signal transducer activity;GO:0004872//receptor activity	GO:0044763//single-organism cellular process;GO:0007166//cell surface receptor signaling pathway;GO:0050896//response to stimulus;GO:0051716//cellular response to stimulus;GO:0023052//signaling;GO:0007165//signal transduction;GO:0065007//biological regulation;GO:0009987//cellular process;GO:0007154//cell communication;GO:0044699//single-organism process;GO:0050789//regulation of biological proces…
ENSGALT00000050730	962.513	458.32	20.8667	8.95333	-1.2207	0.044505	yes	-	-	-	-	-	-	GO:0043228//non-membrane-bounded organelle;GO:0005622//intracellular;GO:0005623//cell;GO:0005856//cytoskeleton;GO:0044464//cell part;GO:0043226//organelle;GO:0044424//intracellular part;GO:0043229//intracellular organelle;GO:0043232//intracellular non-membrane-bounded organelle	GO:0044877//macromolecular complex binding;GO:0032403//protein complex binding;GO:0005515//protein binding;GO:0005488//binding;GO:0008017//microtubule binding;GO:0015631//tubulin binding;GO:0008092//cytoskeletal protein binding	GO:0007010//cytoskeleton organization;GO:1902589//single-organism organelle organization;GO:0000226//microtubule cytoskeleton organization;GO:0010564//regulation of cell cycle process;GO:0016043//cellular component organization;GO:0050794//regulation of cellular process;GO:0050789//regulation of biological process;GO:0065007//biological regulation;GO:0001578//microtubule bundle formation;GO:00447…
ENSGALT00000050895	100.923	0	0.483333	0.001	-8.91687	0.015585	yes	NF1	neurofibromin 1 [Source:NCBI gene;Acc:396085]	Environmental Information Processing	Signal transduction	ko04010//MAPK signaling pathway	K08052	-	-	GO:0044700//single organism signaling;GO:0051716//cellular response to stimulus;GO:0050794//regulation of cellular process;GO:0050896//response to stimulus;GO:0044699//single-organism process;GO:0007165//signal transduction;GO:0019222//regulation of metabolic process;GO:0065009//regulation of molecular function;GO:0050790//regulation of catalytic activity;GO:0044763//single-organism cellular proc…
ENSGALT00000051824	1068.11	459.21	15.4567	5.76667	-1.42242	0.0115796	yes	PROSER1	proline and serine rich 1 [Source:NCBI gene;Acc:418891]	-	-	-	-	-	-	-
ENSGALT00000052453	1044.72	556.6	19.4533	9.12333	-1.09238	0.0298024	yes	-	histone cluster 1 H3 family member a [Source:NCBI gene;Acc:768333]	-	-	-	-	GO:0000785//chromatin;GO:0000786//nucleosome;GO:0044464//cell part;GO:0005694//chromosome;GO:0043234//protein complex;GO:0043231//intracellular membrane-bounded organelle;GO:0043228//non-membrane-bounded organelle;GO:0044427//chromosomal part;GO:0044446//intracellular organelle part;GO:0043229//intracellular organelle;GO:0043226//organelle;GO:0044424//intracellular part;GO:0005623//cell;GO:003299…	GO:0043566//structure-specific DNA binding;GO:0003676//nucleic acid binding;GO:0003682//chromatin binding;GO:0031490//chromatin DNA binding;GO:0005488//binding;GO:0046983//protein dimerization activity;GO:0005515//protein binding;GO:0031492//nucleosomal DNA binding;GO:1901363//heterocyclic compound binding;GO:0003677//DNA binding;GO:0032403//protein complex binding;GO:0031491//nucleosome binding;…	-
ENSGALT00000053045	4951.14	2792.13	48.3633	23.66	-1.03146	0.00332268	yes	ITGA3	integrin subunit alpha 3 [Source:NCBI gene;Acc:373946]	Environmental Information Processing;Cellular Processes	Cellular community - eukaryotes;Cell motility;Signaling molecules and interaction	ko04810//Regulation of actin cytoskeleton;ko04510//Focal adhesion;ko04512//ECM-receptor interaction	K06482	GO:0008305//integrin complex;GO:0098796//membrane protein complex;GO:0031224//intrinsic component of membrane;GO:0031226//intrinsic component of plasma membrane;GO:0016020//membrane;GO:0098636//protein complex involved in cell adhesion;GO:0044459//plasma membrane part;GO:0071944//cell periphery;GO:0005886//plasma membrane;GO:0098797//plasma membrane protein complex;GO:0005887//integral component …	-	GO:0050896//response to stimulus;GO:0044699//single-organism process;GO:0044763//single-organism cellular process;GO:0007165//signal transduction;GO:0007229//integrin-mediated signaling pathway;GO:0007155//cell adhesion;GO:0022610//biological adhesion;GO:0044700//single organism signaling;GO:0051716//cellular response to stimulus;GO:0007166//cell surface receptor signaling pathway;GO:0050794//reg…
ENSGALT00000053460	92.0867	0	0.64	0.001	-9.32193	0.03216	yes	PBRM1	polybromo 1 [Source:NCBI gene;Acc:396074]	-	-	-	-	GO:0043226//organelle;GO:0044424//intracellular part;GO:0032991//macromolecular complex;GO:0005634//nucleus;GO:0005623//cell;GO:0043227//membrane-bounded organelle;GO:0044446//intracellular organelle part;GO:0043229//intracellular organelle;GO:0016586//RSC complex;GO:0070603//SWI/SNF superfamily-type complex;GO:0043234//protein complex;GO:0044422//organelle part;GO:0044464//cell part;GO:0005622//…	GO:0044877//macromolecular complex binding;GO:0097159//organic cyclic compound binding;GO:0003676//nucleic acid binding;GO:0003682//chromatin binding;GO:0005488//binding;GO:1901363//heterocyclic compound binding;GO:0003677//DNA binding;GO:0005515//protein binding	GO:0006338//chromatin remodeling;GO:0016568//chromatin modification;GO:0043933//macromolecular complex subunit organization;GO:0006325//chromatin organization;GO:0051276//chromosome organization;GO:0009987//cellular process;GO:0071840//cellular component organization or biogenesis;GO:0016043//cellular component organization;GO:0006996//organelle organization
ENSGALT00000053465	48.9767	419.277	1.25	9.30667	2.89634	0.0433063	yes	ARHGAP1	Rho GTPase activating protein 1 [Source:NCBI gene;Acc:428865]	-	-	-	-	GO:0044425//membrane part;GO:0031224//intrinsic component of membrane;GO:0016021//integral component of membrane;GO:0016020//membrane	-	GO:0051716//cellular response to stimulus;GO:0050794//regulation of cellular process;GO:0065009//regulation of molecular function;GO:0050896//response to stimulus;GO:0051336//regulation of hydrolase activity;GO:0009987//cellular process;GO:0043087//regulation of GTPase activity;GO:0065007//biological regulation;GO:0007154//cell communication;GO:0007165//signal transduction;GO:0044093//positive re…
ENSGALT00000053661	894.477	6333.94	5.65667	32.9967	2.5443	1.14185e-07	yes	COL4A1	collagen type IV alpha 1 chain [Source:NCBI gene;Acc:395530]	Cellular Processes;Human Diseases;Environmental Information Processing	Endocrine and metabolic diseases;Cellular community - eukaryotes;Signaling molecules and interaction	ko04510//Focal adhesion;ko04512//ECM-receptor interaction;ko04933//AGE-RAGE signaling pathway in diabetic complications	K06237	GO:0043234//protein complex;GO:0032991//macromolecular complex;GO:0044420//extracellular matrix component;GO:0098651//basement membrane collagen trimer;GO:0044421//extracellular region part;GO:0098644//complex of collagen trimers;GO:0005581//collagen trimer;GO:0005576//extracellular region;GO:0005615//extracellular space;GO:0005587//collagen type IV trimer;GO:0098645//collagen network;GO:0031012/…	GO:0019838//growth factor binding;GO:0005515//protein binding;GO:0005198//structural molecule activity;GO:0005488//binding;GO:0048407//platelet-derived growth factor binding;GO:0005201//extracellular matrix structural constituent;GO:0030020//extracellular matrix structural constituent conferring tensile strength	GO:0007165//signal transduction;GO:0009719//response to endogenous stimulus;GO:0048754//branching morphogenesis of an epithelial tube;GO:0009987//cellular process;GO:0007399//nervous system development;GO:0016043//cellular component organization;GO:0044707//single-multicellular organism process;GO:0007167//enzyme linked receptor protein signaling pathway;GO:0032501//multicellular organismal proce…
ENSGALT00000053696	4.66667	157.333	0.0633333	1.88	4.89162	0.00413268	yes	GABRG3	gamma-aminobutyric acid type A receptor gamma3 subunit [Source:HGNC Symbol;Acc:HGNC:4088]	-	-	-	-	GO:1902710//GABA receptor complex;GO:0098589//membrane region;GO:0098805//whole membrane;GO:0031224//intrinsic component of membrane;GO:0045202//synapse;GO:0043234//protein complex;GO:0031226//intrinsic component of plasma membrane;GO:0098590//plasma membrane region;GO:1902711//GABA-A receptor complex;GO:0044459//plasma membrane part;GO:0016020//membrane;GO:0098794//postsynapse;GO:0044456//synaps…	GO:0004872//receptor activity;GO:0099600//transmembrane receptor activity;GO:0030594//neurotransmitter receptor activity;GO:0022891//substrate-specific transmembrane transporter activity;GO:0015108//chloride transmembrane transporter activity;GO:0004871//signal transducer activity;GO:0022824//transmitter-gated ion channel activity;GO:0015276//ligand-gated ion channel activity;GO:0005215//transpor…	GO:0006811//ion transport;GO:0051179//localization;GO:0006821//chloride transport;GO:0060078//regulation of postsynaptic membrane potential;GO:0099536//synaptic signaling;GO:0007268//synaptic transmission;GO:0007165//signal transduction;GO:0044765//single-organism transport;GO:0051932//synaptic transmission, GABAergic;GO:1902578//single-organism localization;GO:0006820//anion transport;GO:0055085…
ENSGALT00000053882	41	411.333	1.65333	15.0733	3.18855	0.00457978	yes	PTGDS	prostaglandin D2 synthase 21kDa (brain) [Source:NCBI gene;Acc:374110]	Metabolism	Lipid metabolism;Global and overview maps	ko01100//Metabolic pathways;ko00590//Arachidonic acid metabolism	K01830	-	GO:0005488//binding;GO:0036094//small molecule binding	-
ENSGALT00000053963	436	129.193	10.4567	2.70667	-1.94983	0.0358039	yes	TAF7L	TATA-box binding protein associated factor 7 like [Source:NCBI gene;Acc:422192]	Genetic Information Processing	Transcription	ko03022//Basal transcription factors	K03132	GO:0044424//intracellular part;GO:0005623//cell;GO:1902493//acetyltransferase complex;GO:1990234//transferase complex;GO:0035097//histone methyltransferase complex;GO:0031981//nuclear lumen;GO:0000428//DNA-directed RNA polymerase complex;GO:0005622//intracellular;GO:0044798//nuclear transcription factor complex;GO:0043229//intracellular organelle;GO:0031974//membrane-enclosed lumen;GO:0044444//cy…	GO:0001097//TFIIH-class transcription factor binding;GO:0001071//nucleic acid binding transcription factor activity;GO:0000975//regulatory region DNA binding;GO:0035035//histone acetyltransferase binding;GO:0035257//nuclear hormone receptor binding;GO:0000989//transcription factor activity, transcription factor binding;GO:0051427//hormone receptor binding;GO:0001091//RNA polymerase II basal trans…	GO:0031326//regulation of cellular biosynthetic process;GO:0042325//regulation of phosphorylation;GO:0071704//organic substance metabolic process;GO:0065004//protein-DNA complex assembly;GO:0030520//intracellular estrogen receptor signaling pathway;GO:0043170//macromolecule metabolic process;GO:0048545//response to steroid hormone;GO:0097659//nucleic acid-templated transcription;GO:0051123//RNA p…
ENSGALT00000054594	281.363	0	2.26333	0.001	-11.1442	0.00169876	yes	COL5A2	collagen type V alpha 2 chain [Source:NCBI gene;Acc:423986]	-	-	-	-	GO:0005588//collagen type V trimer;GO:0031012//extracellular matrix;GO:0098644//complex of collagen trimers;GO:0044420//extracellular matrix component;GO:0098643//banded collagen fibril;GO:0005576//extracellular region;GO:0043234//protein complex;GO:0005615//extracellular space;GO:0032991//macromolecular complex;GO:0044421//extracellular region part;GO:0005583//fibrillar collagen trimer;GO:000557…	GO:0005515//protein binding;GO:0005201//extracellular matrix structural constituent;GO:0005488//binding;GO:0005198//structural molecule activity	GO:0007275//multicellular organism development;GO:0048513//animal organ development;GO:0009790//embryo development;GO:0044767//single-organism developmental process;GO:0032501//multicellular organismal process;GO:0071840//cellular component organization or biogenesis;GO:0048856//anatomical structure development;GO:0043933//macromolecular complex subunit organization;GO:0030903//notochord developm…
ENSGALT00000054775	0	103.927	0.001	1.57667	10.6227	0.0248885	yes	ERI1	exoribonuclease 1 [Source:NCBI gene;Acc:422629]	-	-	-	-	GO:0031981//nuclear lumen;GO:0043227//membrane-bounded organelle;GO:0005730//nucleolus;GO:0044446//intracellular organelle part;GO:0005634//nucleus;GO:0043232//intracellular non-membrane-bounded organelle;GO:0005623//cell;GO:0070013//intracellular organelle lumen;GO:0043229//intracellular organelle;GO:0043231//intracellular membrane-bounded organelle;GO:0031974//membrane-enclosed lumen;GO:0044424…	GO:0000175//3'-5'-exoribonuclease activity;GO:0016787//hydrolase activity;GO:0005488//binding;GO:0004518//nuclease activity;GO:0016788//hydrolase activity, acting on ester bonds;GO:0016796//exonuclease activity, active with either ribo- or deoxyribonucleic acids and producing 5'-phosphomonoesters;GO:0004532//exoribonuclease activity;GO:0003824//catalytic activity;GO:0003676//nucleic acid binding;…	GO:0042254//ribosome biogenesis;GO:0000467//exonucleolytic trimming to generate mature 3'-end of 5.8S rRNA from tricistronic rRNA transcript (SSU-rRNA, 5.8S rRNA, LSU-rRNA);GO:0043628//ncRNA 3'-end processing;GO:1901360//organic cyclic compound metabolic process;GO:0034660//ncRNA metabolic process;GO:0016072//rRNA metabolic process;GO:0008152//metabolic process;GO:0006396//RNA processing;GO:00090…
ENSGALT00000055290	10179.7	4108.59	50.1833	17.66	-1.50672	3.9269e-09	yes	FLNB	filamin B [Source:NCBI gene;Acc:378913]	Human Diseases;Environmental Information Processing;Cellular Processes	Infectious diseases;Cellular community - eukaryotes;Signal transduction	ko04010//MAPK signaling pathway;ko04510//Focal adhesion;ko05132//Salmonella infection	K04437	GO:0043232//intracellular non-membrane-bounded organelle;GO:0005886//plasma membrane;GO:0031988//membrane-bounded vesicle;GO:0044464//cell part;GO:0005925//focal adhesion;GO:0071944//cell periphery;GO:0044444//cytoplasmic part;GO:0097517//contractile actin filament bundle;GO:0044424//intracellular part;GO:0005737//cytoplasm;GO:0043228//non-membrane-bounded organelle;GO:0030054//cell junction;GO:0…	GO:0005515//protein binding;GO:0008092//cytoskeletal protein binding;GO:0005488//binding;GO:0042802//identical protein binding;GO:0003779//actin binding	GO:0071345//cellular response to cytokine stimulus;GO:0071310//cellular response to organic substance;GO:0007010//cytoskeleton organization;GO:0006950//response to stress;GO:0006955//immune response;GO:0032502//developmental process;GO:0048468//cell development;GO:0032501//multicellular organismal process;GO:0030036//actin cytoskeleton organization;GO:0034097//response to cytokine;GO:0032989//cel…
ENSGALT00000055720	67.5333	0.0833333	2.06	0.00333333	-9.27146	0.00170489	yes	-	-	-	-	-	-	-	-	-
ENSGALT00000055724	100.503	0	3.30333	0.001	-11.6897	0.000338015	yes	RAN	RAN, member RAS oncogene family [Source:NCBI gene;Acc:396193]	Genetic Information Processing	Translation	ko03013//RNA transport;ko03008//Ribosome biogenesis in eukaryotes	K07936	GO:0005829//cytosol;GO:0005623//cell;GO:0055037//recycling endosome;GO:0032991//macromolecular complex;GO:0044428//nuclear part;GO:0043226//organelle;GO:0031967//organelle envelope;GO:0043232//intracellular non-membrane-bounded organelle;GO:0005737//cytoplasm;GO:0005856//cytoskeleton;GO:0044464//cell part;GO:0031074//nucleocytoplasmic shuttling complex;GO:0044424//intracellular part;GO:0031981//n…	GO:0043167//ion binding;GO:0032555//purine ribonucleotide binding;GO:0019003//GDP binding;GO:0043169//cation binding;GO:0003924//GTPase activity;GO:0000287//magnesium ion binding;GO:0005515//protein binding;GO:0005488//binding;GO:0016818//hydrolase activity, acting on acid anhydrides, in phosphorus-containing anhydrides;GO:0036094//small molecule binding;GO:0032553//ribonucleotide binding;GO:0046…	GO:0065009//regulation of molecular function;GO:0051223//regulation of protein transport;GO:0032092//positive regulation of protein binding;GO:0050657//nucleic acid transport;GO:0009259//ribonucleotide metabolic process;GO:1903651//positive regulation of cytoplasmic transport;GO:1903047//mitotic cell cycle process;GO:0060341//regulation of cellular localization;GO:0044281//small molecule metaboli…
ENSGALT00000055828	133.773	0	1.36	0.001	-10.4094	0.00905262	yes	NOC3L	NOC3 like DNA replication regulator [Source:NCBI gene;Acc:423799]	-	-	-	-	GO:0005634//nucleus;GO:0005739//mitochondrion;GO:0043232//intracellular non-membrane-bounded organelle;GO:0005622//intracellular;GO:0044428//nuclear part;GO:0016607//nuclear speck;GO:0044422//organelle part;GO:0016604//nuclear body;GO:0044451//nucleoplasm part;GO:0043229//intracellular organelle;GO:0043227//membrane-bounded organelle;GO:0031974//membrane-enclosed lumen;GO:0031981//nuclear lumen;G…	GO:0005488//binding;GO:0003682//chromatin binding;GO:0044877//macromolecular complex binding	GO:0030154//cell differentiation;GO:0045444//fat cell differentiation;GO:0044767//single-organism developmental process;GO:0009987//cellular process;GO:0048869//cellular developmental process;GO:0044763//single-organism cellular process;GO:0032502//developmental process;GO:0044699//single-organism process
ENSGALT00000055964	69.14	0	1.12667	0.001	-10.1378	0.0037016	yes	PRKCD	protein kinase C delta [Source:NCBI gene;Acc:415905]	Organismal Systems;Cellular Processes;Human Diseases	Endocrine system;Circulatory system;Immune system;Transport and catabolism;Endocrine and metabolic diseases	ko04140//Autophagy - animal;ko04621//NOD-like receptor signaling pathway;ko04270//Vascular smooth muscle contraction;ko04912//GnRH signaling pathway;ko04625//C-type lectin receptor signaling pathway;ko04933//AGE-RAGE signaling pathway in diabetic complications	K06068	GO:0005737//cytoplasm;GO:0005623//cell;GO:0005634//nucleus;GO:0005622//intracellular;GO:0043226//organelle;GO:0043229//intracellular organelle;GO:0043231//intracellular membrane-bounded organelle;GO:0044444//cytoplasmic part;GO:0044464//cell part;GO:0043227//membrane-bounded organelle;GO:0044424//intracellular part;GO:0048471//perinuclear region of cytoplasm	GO:0032550//purine ribonucleoside binding;GO:0032559//adenyl ribonucleotide binding;GO:0004697//protein kinase C activity;GO:0043168//anion binding;GO:1901265//nucleoside phosphate binding;GO:0030554//adenyl nucleotide binding;GO:0004674//protein serine/threonine kinase activity;GO:0032549//ribonucleoside binding;GO:0097159//organic cyclic compound binding;GO:0000166//nucleotide binding;GO:003255…	GO:0044267//cellular protein metabolic process;GO:0035556//intracellular signal transduction;GO:0016310//phosphorylation;GO:0007154//cell communication;GO:0044260//cellular macromolecule metabolic process;GO:0007049//cell cycle;GO:0007165//signal transduction;GO:0023052//signaling;GO:0043412//macromolecule modification;GO:0019538//protein metabolic process;GO:0051716//cellular response to stimulu…
ENSGALT00000056073	1478.67	787.333	28.26	13.25	-1.09277	0.0170904	yes	SHISA4	shisa family member 4 [Source:NCBI gene;Acc:100859291]	-	-	-	-	GO:0031224//intrinsic component of membrane;GO:0016021//integral component of membrane;GO:0016020//membrane;GO:0044425//membrane part	-	-
ENSGALT00000056093	0.336667	218.527	0.00333333	1.29333	8.59991	0.0408765	yes	ZNF236	zinc finger protein 236 [Source:NCBI gene;Acc:421008]	-	-	-	-	-	GO:0097159//organic cyclic compound binding;GO:1901363//heterocyclic compound binding;GO:0003676//nucleic acid binding;GO:0005488//binding	-
ENSGALT00000056579	0	110.807	0.001	1.20667	10.2368	0.0195275	yes	HEPH	hephaestin [Source:NCBI gene;Acc:422168]	Metabolism	Metabolism of cofactors and vitamins	ko00860//Porphyrin and chlorophyll metabolism	K14735	GO:0044464//cell part;GO:0005886//plasma membrane;GO:0005623//cell;GO:0016020//membrane;GO:0071944//cell periphery	GO:0046872//metal ion binding;GO:0043167//ion binding;GO:0003824//catalytic activity;GO:0005488//binding;GO:0005507//copper ion binding;GO:0016491//oxidoreductase activity;GO:0046914//transition metal ion binding;GO:0043169//cation binding	GO:0065007//biological regulation;GO:0055082//cellular chemical homeostasis;GO:0008152//metabolic process;GO:0055065//metal ion homeostasis;GO:0051179//localization;GO:0044699//single-organism process;GO:0055072//iron ion homeostasis;GO:0000041//transition metal ion transport;GO:0006811//ion transport;GO:0006879//cellular iron ion homeostasis;GO:0006810//transport;GO:0050801//ion homeostasis;GO:0…
ENSGALT00000056622	2586.11	1291.34	84.3167	37.3933	-1.17304	0.000483361	yes	-	histone cluster 2 H3 family member d [Source:NCBI gene;Acc:770022]	-	-	-	-	GO:0043229//intracellular organelle;GO:0000785//chromatin;GO:0005634//nucleus;GO:0043226//organelle;GO:0044464//cell part;GO:0032993//protein-DNA complex;GO:0044427//chromosomal part;GO:0043228//non-membrane-bounded organelle;GO:0005694//chromosome;GO:0000786//nucleosome;GO:0043234//protein complex;GO:0044422//organelle part;GO:0043232//intracellular non-membrane-bounded organelle;GO:0044424//int…	GO:0046983//protein dimerization activity;GO:0003677//DNA binding;GO:0031490//chromatin DNA binding;GO:0031491//nucleosome binding;GO:0003676//nucleic acid binding;GO:1901363//heterocyclic compound binding;GO:0043566//structure-specific DNA binding;GO:0031492//nucleosomal DNA binding;GO:0003682//chromatin binding;GO:0097159//organic cyclic compound binding;GO:0044877//macromolecular complex bindi…	-
ENSGALT00000057104	8.5	333.783	0.193333	6.27	5.0193	0.00179078	yes	CPQ	carboxypeptidase Q [Source:NCBI gene;Acc:420238]	-	-	-	-	GO:0005615//extracellular space;GO:0044421//extracellular region part;GO:0005576//extracellular region	GO:0016805//dipeptidase activity;GO:0008237//metallopeptidase activity;GO:0003824//catalytic activity;GO:0008233//peptidase activity;GO:0016787//hydrolase activity;GO:0070011//peptidase activity, acting on L-amino acid peptides;GO:0008235//metalloexopeptidase activity;GO:0008238//exopeptidase activity;GO:0070573//metallodipeptidase activity	GO:0043170//macromolecule metabolic process;GO:0034641//cellular nitrogen compound metabolic process;GO:0009987//cellular process;GO:0042403//thyroid hormone metabolic process;GO:0006518//peptide metabolic process;GO:1901565//organonitrogen compound catabolic process;GO:0018958//phenol-containing compound metabolic process;GO:0006807//nitrogen compound metabolic process;GO:0042445//hormone metabo…
ENSGALT00000057227	0	231.147	0.001	2.71333	11.4059	0.0371759	yes	FARP2	FERM, ARH/RhoGEF and pleckstrin domain protein 2 [Source:NCBI gene;Acc:424842]	Cellular Processes	Cellular community - eukaryotes	ko04520//Adherens junction	K06082	GO:0005622//intracellular;GO:0043229//intracellular organelle;GO:0043232//intracellular non-membrane-bounded organelle;GO:0044424//intracellular part;GO:0043226//organelle;GO:0044464//cell part;GO:0005623//cell;GO:0005856//cytoskeleton;GO:0043228//non-membrane-bounded organelle	GO:0005088//Ras guanyl-nucleotide exchange factor activity;GO:0005085//guanyl-nucleotide exchange factor activity;GO:0005089//Rho guanyl-nucleotide exchange factor activity;GO:0098772//molecular function regulator	GO:1902531//regulation of intracellular signal transduction;GO:0048583//regulation of response to stimulus;GO:0010646//regulation of cell communication;GO:0035023//regulation of Rho protein signal transduction;GO:0023051//regulation of signaling;GO:0051056//regulation of small GTPase mediated signal transduction;GO:0050789//regulation of biological process;GO:0065007//biological regulation;GO:005…
ENSGALT00000057294	0	173.767	0.001	3.79	11.888	0.00584793	yes	ME1	malic enzyme 1 [Source:NCBI gene;Acc:374189]	Metabolism	Global and overview maps;Carbohydrate metabolism	ko01100//Metabolic pathways;ko01200//Carbon metabolism;ko00620//Pyruvate metabolism	K00029	-	GO:0005488//binding;GO:0050662//coenzyme binding;GO:0016614//oxidoreductase activity, acting on CH-OH group of donors;GO:0016616//oxidoreductase activity, acting on the CH-OH group of donors, NAD or NADP as acceptor;GO:0000166//nucleotide binding;GO:0051287//NAD binding;GO:0016491//oxidoreductase activity;GO:0097159//organic cyclic compound binding;GO:1901265//nucleoside phosphate binding;GO:0003…	GO:0044699//single-organism process;GO:0008152//metabolic process;GO:0044710//single-organism metabolic process;GO:0055114//oxidation-reduction process
ENSGALT00000057472	1215.17	3739.84	13.1567	35.04	1.41321	8.31668e-06	yes	ANGPT1	angiopoietin 1 [Source:NCBI gene;Acc:395129]	Environmental Information Processing	Signal transduction	ko04010//MAPK signaling pathway	K05465	GO:0016020//membrane;GO:0042995//cell projection;GO:0098589//membrane region;GO:0005615//extracellular space;GO:0005576//extracellular region;GO:0044421//extracellular region part;GO:0044464//cell part;GO:0098805//whole membrane;GO:0098857//membrane microdomain;GO:0045121//membrane raft;GO:0071944//cell periphery;GO:0005902//microvillus;GO:0098858//actin-based cell projection;GO:0044425//membrane…	GO:0005102//receptor binding;GO:0019901//protein kinase binding;GO:0019899//enzyme binding;GO:1990782//protein tyrosine kinase binding;GO:0005488//binding;GO:0005515//protein binding;GO:0030971//receptor tyrosine kinase binding;GO:0019900//kinase binding	GO:1903533//regulation of protein targeting;GO:0006807//nitrogen compound metabolic process;GO:0044249//cellular biosynthetic process;GO:0001934//positive regulation of protein phosphorylation;GO:0007165//signal transduction;GO:0030202//heparin metabolic process;GO:1901215//negative regulation of neuron death;GO:0010604//positive regulation of macromolecule metabolic process;GO:0022610//biologica…
ENSGALT00000057988	1775.8	887.773	21.4533	9.38667	-1.19252	0.00128714	yes	SFPQ	splicing factor proline and glutamine rich [Source:NCBI gene;Acc:395803]	-	-	-	-	GO:0044798//nuclear transcription factor complex;GO:0044428//nuclear part;GO:0032838//cell projection cytoplasm;GO:0099568//cytoplasmic region;GO:0005737//cytoplasm;GO:0032991//macromolecular complex;GO:0044424//intracellular part;GO:0044464//cell part;GO:0043228//non-membrane-bounded organelle;GO:0032839//dendrite cytoplasm;GO:0043229//intracellular organelle;GO:0016363//nuclear matrix;GO:009745…	GO:0001158//enhancer sequence-specific DNA binding;GO:0042802//identical protein binding;GO:0003723//RNA binding;GO:0044877//macromolecular complex binding;GO:0003677//DNA binding;GO:0019899//enzyme binding;GO:0000976//transcription regulatory region sequence-specific DNA binding;GO:0035326//enhancer binding;GO:0001012//RNA polymerase II regulatory region DNA binding;GO:0000980//RNA polymerase II…	GO:1903507//negative regulation of nucleic acid-templated transcription;GO:0045787//positive regulation of cell cycle;GO:0051128//regulation of cellular component organization;GO:1902589//single-organism organelle organization;GO:2000112//regulation of cellular macromolecule biosynthetic process;GO:0010558//negative regulation of macromolecule biosynthetic process;GO:0071704//organic substance me…
ENSGALT00000058115	2233.79	1169.8	174.373	81.3167	-1.10056	0.00192572	yes	HIST2H3L	histone H3.2-like [Source:NCBI gene;Acc:769852]	-	-	-	-	GO:0044427//chromosomal part;GO:0000785//chromatin;GO:0005623//cell;GO:0032993//protein-DNA complex;GO:0043227//membrane-bounded organelle;GO:0044464//cell part;GO:0044424//intracellular part;GO:0043234//protein complex;GO:0044422//organelle part;GO:0043232//intracellular non-membrane-bounded organelle;GO:0005634//nucleus;GO:0043228//non-membrane-bounded organelle;GO:0043231//intracellular membra…	GO:0003682//chromatin binding;GO:1901363//heterocyclic compound binding;GO:0046982//protein heterodimerization activity;GO:0031491//nucleosome binding;GO:0003676//nucleic acid binding;GO:0031490//chromatin DNA binding;GO:0005515//protein binding;GO:0046983//protein dimerization activity;GO:0044877//macromolecular complex binding;GO:0005488//binding;GO:0032403//protein complex binding;GO:0043566//…	-
ENSGALT00000058183	49.3867	438.503	0.27	2.15333	2.99554	0.00940429	yes	NLRC5	NLR family CARD domain containing 5 [Source:NCBI gene;Acc:100857413]	-	-	-	-	GO:0005737//cytoplasm;GO:0043231//intracellular membrane-bounded organelle;GO:0005634//nucleus;GO:0044464//cell part;GO:0043232//intracellular non-membrane-bounded organelle;GO:0015630//microtubule cytoskeleton;GO:0043226//organelle;GO:0005813//centrosome;GO:0005856//cytoskeleton;GO:0044444//cytoplasmic part;GO:0044430//cytoskeletal part;GO:0005829//cytosol;GO:0044424//intracellular part;GO:00432…	GO:0003676//nucleic acid binding;GO:0044212//transcription regulatory region DNA binding;GO:0035639//purine ribonucleoside triphosphate binding;GO:0097159//organic cyclic compound binding;GO:0005524//ATP binding;GO:0032559//adenyl ribonucleotide binding;GO:0001012//RNA polymerase II regulatory region DNA binding;GO:0036094//small molecule binding;GO:0005515//protein binding;GO:0097367//carbohydra…	GO:0009615//response to virus;GO:0035556//intracellular signal transduction;GO:0051174//regulation of phosphorus metabolic process;GO:0031328//positive regulation of cellular biosynthetic process;GO:0002376//immune system process;GO:1902679//negative regulation of RNA biosynthetic process;GO:0060339//negative regulation of type I interferon-mediated signaling pathway;GO:0010647//positive regulati…
ENSGALT00000059836	20	189.667	0.383333	3.29	3.10142	0.0414108	yes	WNT2B	Wnt family member 2B [Source:NCBI gene;Acc:374243]	Organismal Systems;Environmental Information Processing	Signal transduction;Endocrine system	ko04150//mTOR signaling pathway;ko04310//Wnt signaling pathway;ko04916//Melanogenesis	K00182	GO:0043226//organelle;GO:0005622//intracellular;GO:0043229//intracellular organelle;GO:0005623//cell;GO:0005615//extracellular space;GO:0043231//intracellular membrane-bounded organelle;GO:0044424//intracellular part;GO:0044421//extracellular region part;GO:0044464//cell part;GO:0043227//membrane-bounded organelle;GO:0005576//extracellular region	GO:0005515//protein binding;GO:0005488//binding;GO:0005102//receptor binding;GO:0005109//frizzled binding;GO:0001664//G-protein coupled receptor binding	GO:0008283//cell proliferation;GO:0007267//cell-cell signaling;GO:0051216//cartilage development;GO:0048518//positive regulation of biological process;GO:0051094//positive regulation of developmental process;GO:0007548//sex differentiation;GO:0050793//regulation of developmental process;GO:0051239//regulation of multicellular organismal process;GO:0009605//response to external stimulus;GO:0022414…
ENSGALT00000060472	0	74.9033	0.001	0.736667	9.52487	0.00287423	yes	ABHD4	abhydrolase domain containing 4 [Source:NCBI gene;Acc:420673]	-	-	-	-	GO:0044424//intracellular part;GO:0044444//cytoplasmic part;GO:0043229//intracellular organelle;GO:0043226//organelle;GO:0043232//intracellular non-membrane-bounded organelle;GO:0005829//cytosol;GO:0044464//cell part;GO:0043228//non-membrane-bounded organelle;GO:0005737//cytoplasm;GO:0005811//lipid particle;GO:0005623//cell;GO:0005622//intracellular	GO:0003824//catalytic activity;GO:0016746//transferase activity, transferring acyl groups;GO:0071617//lysophospholipid acyltransferase activity;GO:0016740//transferase activity;GO:0016747//transferase activity, transferring acyl groups other than amino-acyl groups;GO:0042171//lysophosphatidic acid acyltransferase activity	GO:0010883//regulation of lipid storage;GO:0065009//regulation of molecular function;GO:0065007//biological regulation;GO:0010896//regulation of triglyceride catabolic process;GO:0044699//single-organism process;GO:0010891//negative regulation of sequestering of triglyceride;GO:0044763//single-organism cellular process;GO:0051006//positive regulation of lipoprotein lipase activity;GO:0048522//pos…
ENSGALT00000061155	696.813	1878.44	10.9467	25.55	1.22283	0.00116223	yes	VAV2	vav guanine nucleotide exchange factor 2 [Source:NCBI gene;Acc:373938]	Cellular Processes	Cellular community - eukaryotes;Cell motility	ko04810//Regulation of actin cytoskeleton;ko04510//Focal adhesion	K05730	GO:0005886//plasma membrane;GO:0044424//intracellular part;GO:0005622//intracellular;GO:0016020//membrane;GO:0005623//cell;GO:0044464//cell part;GO:0005737//cytoplasm;GO:0071944//cell periphery	GO:0005088//Ras guanyl-nucleotide exchange factor activity;GO:0005089//Rho guanyl-nucleotide exchange factor activity;GO:0051219//phosphoprotein binding;GO:0005488//binding;GO:0005154//epidermal growth factor receptor binding;GO:0098772//molecular function regulator;GO:0043169//cation binding;GO:0046872//metal ion binding;GO:0070851//growth factor receptor binding;GO:0005102//receptor binding;GO:…	GO:0030032//lamellipodium assembly;GO:0065009//regulation of molecular function;GO:0007264//small GTPase mediated signal transduction;GO:0043551//regulation of phosphatidylinositol 3-kinase activity;GO:0022607//cellular component assembly;GO:0031325//positive regulation of cellular metabolic process;GO:0065007//biological regulation;GO:0023052//signaling;GO:0045937//positive regulation of phospha…
ENSGALT00000061252	294.55	0	2.28333	0.001	-11.1569	0.00100104	yes	FYCO1	FYVE and coiled-coil domain containing 1 [Source:NCBI gene;Acc:428453]	-	-	-	-	GO:0005768//endosome;GO:0005794//Golgi apparatus;GO:0012505//endomembrane system;GO:0005773//vacuole;GO:0005776//autophagosome;GO:0044444//cytoplasmic part;GO:0000323//lytic vacuole;GO:0044424//intracellular part;GO:0005622//intracellular;GO:0005737//cytoplasm;GO:0043229//intracellular organelle;GO:0005623//cell;GO:0043226//organelle;GO:0043227//membrane-bounded organelle;GO:0005770//late endosom…	GO:0046872//metal ion binding;GO:0043169//cation binding;GO:0043167//ion binding;GO:0005488//binding	GO:0009896//positive regulation of catabolic process;GO:0031325//positive regulation of cellular metabolic process;GO:0032106//positive regulation of response to extracellular stimulus;GO:0099518//vesicle cytoskeletal trafficking;GO:0032101//regulation of response to external stimulus;GO:0031323//regulation of cellular metabolic process;GO:0051641//cellular localization;GO:0007018//microtubule-ba…
ENSGALT00000061435	1255.8	566.32	13.5667	5.47	-1.31045	0.0102546	yes	MGLL	monoglyceride lipase [Source:NCBI gene;Acc:416024]	Metabolism	Lipid metabolism;Global and overview maps	ko01100//Metabolic pathways;ko00561//Glycerolipid metabolism	K01054	GO:0016020//membrane	GO:0016298//lipase activity;GO:0016788//hydrolase activity, acting on ester bonds;GO:0047372//acylglycerol lipase activity;GO:0003824//catalytic activity;GO:0016787//hydrolase activity;GO:0052689//carboxylic ester hydrolase activity	-
ENSGALT00000062206	0	655.06	0.001	13.39	13.7089	8.51568e-19	yes	EHD2	EH domain containing 2 [Source:NCBI gene;Acc:107049991]	Cellular Processes	Transport and catabolism	ko04144//Endocytosis	K12469	GO:0005623//cell	GO:0032550//purine ribonucleoside binding;GO:0032549//ribonucleoside binding;GO:0043169//cation binding;GO:0032555//purine ribonucleotide binding;GO:0035639//purine ribonucleoside triphosphate binding;GO:0001882//nucleoside binding;GO:0032553//ribonucleotide binding;GO:0005509//calcium ion binding;GO:0036094//small molecule binding;GO:0005488//binding;GO:0097367//carbohydrate derivative binding;G…	GO:0051649//establishment of localization in cell;GO:0032456//endocytic recycling;GO:0016043//cellular component organization;GO:0051234//establishment of localization;GO:0006810//transport;GO:0044699//single-organism process;GO:0009987//cellular process;GO:0051179//localization;GO:0044765//single-organism transport;GO:0071840//cellular component organization or biogenesis;GO:0006996//organelle o…
ENSGALT00000062246	145.637	0	3.14667	0.001	-11.6196	4.69454e-06	yes	NFS1	NFS1, cysteine desulfurase [Source:NCBI gene;Acc:419133]	Genetic Information Processing;Metabolism	Metabolism of cofactors and vitamins;Global and overview maps;Folding, sorting and degradation	ko01100//Metabolic pathways;ko00730//Thiamine metabolism;ko04122//Sulfur relay system	K04487	GO:0043226//organelle;GO:0043227//membrane-bounded organelle;GO:0031974//membrane-enclosed lumen;GO:0070013//intracellular organelle lumen;GO:0005739//mitochondrion;GO:0005634//nucleus;GO:0005737//cytoplasm;GO:0043231//intracellular membrane-bounded organelle;GO:0043229//intracellular organelle;GO:0044446//intracellular organelle part;GO:0005622//intracellular;GO:0044429//mitochondrial part;GO:00…	GO:0003824//catalytic activity;GO:0031071//cysteine desulfurase activity;GO:0097159//organic cyclic compound binding;GO:0016782//transferase activity, transferring sulfur-containing groups;GO:0016740//transferase activity;GO:0043168//anion binding;GO:0048037//cofactor binding;GO:0030170//pyridoxal phosphate binding;GO:1901363//heterocyclic compound binding;GO:0005488//binding;GO:0016783//sulfurtr…	GO:0044260//cellular macromolecule metabolic process;GO:0016043//cellular component organization;GO:0044571//[2Fe-2S] cluster assembly;GO:0022607//cellular component assembly;GO:0009058//biosynthetic process;GO:0008152//metabolic process;GO:0044237//cellular metabolic process;GO:0018283//iron incorporation into metallo-sulfur cluster;GO:0043170//macromolecule metabolic process;GO:0071840//cellula…
ENSGALT00000063011	52.5633	441.333	0.806667	5.86333	2.86168	0.00361598	yes	CLSTN2	calsyntenin 2 [Source:NCBI gene;Acc:424819]	-	-	-	-	GO:0060076//excitatory synapse;GO:0043229//intracellular organelle;GO:0014069//postsynaptic density;GO:0016020//membrane;GO:0045211//postsynaptic membrane;GO:0016021//integral component of membrane;GO:0043228//non-membrane-bounded organelle;GO:0005623//cell;GO:0044425//membrane part;GO:0098590//plasma membrane region;GO:0044459//plasma membrane part;GO:0044424//intracellular part;GO:0097060//syna…	GO:0046872//metal ion binding;GO:0043167//ion binding;GO:0005509//calcium ion binding;GO:0043169//cation binding;GO:0005488//binding	GO:0065007//biological regulation;GO:0050793//regulation of developmental process;GO:0051094//positive regulation of developmental process;GO:2000026//regulation of multicellular organismal development;GO:0050794//regulation of cellular process;GO:0050804//modulation of synaptic transmission;GO:0051963//regulation of synapse assembly;GO:0023051//regulation of signaling;GO:0007155//cell adhesion;G…
ENSGALT00000063435	263	15.6667	2.24667	0.123333	-4.18715	0.000561529	yes	CDH5	cadherin 5 [Source:NCBI gene;Acc:374068]	Environmental Information Processing	Signaling molecules and interaction	ko04514//Cell adhesion molecules (CAMs)	K06533	GO:0044464//cell part;GO:0016021//integral component of membrane;GO:0070161//anchoring junction;GO:0044459//plasma membrane part;GO:0019898//extrinsic component of membrane;GO:0005923//bicellular tight junction;GO:0009986//cell surface;GO:0043296//apical junction complex;GO:0031224//intrinsic component of membrane;GO:0043234//protein complex;GO:0019897//extrinsic component of plasma membrane;GO:0…	GO:0005102//receptor binding;GO:0044325//ion channel binding;GO:0050839//cell adhesion molecule binding;GO:0005515//protein binding;GO:0046983//protein dimerization activity;GO:0043167//ion binding;GO:0008092//cytoskeletal protein binding;GO:0008013//beta-catenin binding;GO:0019902//phosphatase binding;GO:0043184//vascular endothelial growth factor receptor 2 binding;GO:0046872//metal ion binding…	GO:0009719//response to endogenous stimulus;GO:0032878//regulation of establishment or maintenance of cell polarity;GO:0001568//blood vessel development;GO:0071495//cellular response to endogenous stimulus;GO:0071695//anatomical structure maturation;GO:0050728//negative regulation of inflammatory response;GO:0016339//calcium-dependent cell-cell adhesion via plasma membrane cell adhesion molecules…
ENSGALT00000063723	104.737	0	0.573333	0.001	-9.16323	0.0153306	yes	BAZ2B	bromodomain adjacent to zinc finger domain 2B [Source:NCBI gene;Acc:395400]	-	-	-	-	GO:0005623//cell;GO:0044464//cell part;GO:0043229//intracellular organelle;GO:0044424//intracellular part;GO:0043227//membrane-bounded organelle;GO:0043226//organelle;GO:0005622//intracellular;GO:0043231//intracellular membrane-bounded organelle;GO:0005634//nucleus	GO:0097159//organic cyclic compound binding;GO:0046872//metal ion binding;GO:0003676//nucleic acid binding;GO:0043169//cation binding;GO:0003677//DNA binding;GO:0005515//protein binding;GO:1901363//heterocyclic compound binding;GO:0043167//ion binding;GO:0005488//binding	-
ENSGALT00000063785	0	59.9667	0.001	0.486667	8.92679	0.00566451	yes	-	peroxidasin like [Source:NCBI gene;Acc:419247]	-	-	-	-	GO:0005615//extracellular space;GO:0044421//extracellular region part;GO:0005576//extracellular region	GO:0003824//catalytic activity;GO:0020037//heme binding;GO:0005515//protein binding;GO:0004601//peroxidase activity;GO:0005488//binding;GO:0016209//antioxidant activity;GO:0097159//organic cyclic compound binding;GO:0046906//tetrapyrrole binding;GO:0016491//oxidoreductase activity;GO:1901363//heterocyclic compound binding;GO:0016684//oxidoreductase activity, acting on peroxide as acceptor	GO:1990748//cellular detoxification;GO:0009636//response to toxic substance;GO:0008152//metabolic process;GO:0055114//oxidation-reduction process;GO:0009987//cellular process;GO:0042221//response to chemical;GO:0098754//detoxification;GO:0006950//response to stress;GO:0044710//single-organism metabolic process;GO:0006979//response to oxidative stress;GO:0050896//response to stimulus;GO:0044699//s…
ENSGALT00000064261	0	284.783	0.001	1.78667	10.8031	0.00119987	yes	MON2	MON2 homolog, regulator of endosome-to-Golgi trafficking [Source:NCBI gene;Acc:417818]	-	-	-	-	-	-	GO:0051234//establishment of localization;GO:0051179//localization;GO:0071702//organic substance transport;GO:0015031//protein transport;GO:0045184//establishment of protein localization;GO:0008104//protein localization;GO:0033036//macromolecule localization;GO:0006810//transport
ENSGALT00000064658	0.00666667	307.823	0.001	1.21667	10.2487	2.34734e-08	yes	COL12A1	collagen type XII alpha 1 chain [Source:NCBI gene;Acc:395875]	-	-	-	-	GO:0044420//extracellular matrix component;GO:0005581//collagen trimer;GO:0043234//protein complex;GO:0044421//extracellular region part;GO:0005595//collagen type XII trimer;GO:0005576//extracellular region;GO:0005593//FACIT collagen trimer;GO:0032991//macromolecular complex;GO:0005578//proteinaceous extracellular matrix;GO:0030934//anchoring collagen complex;GO:0031012//extracellular matrix	GO:0005515//protein binding;GO:0005488//binding	GO:0044699//single-organism process;GO:0043062//extracellular structure organization;GO:0044763//single-organism cellular process;GO:0071840//cellular component organization or biogenesis;GO:0043933//macromolecular complex subunit organization;GO:0016043//cellular component organization;GO:0009987//cellular process;GO:0030199//collagen fibril organization;GO:0030198//extracellular matrix organiza…
ENSGALT00000064755	1574.76	697.757	21.9267	8.73667	-1.32753	0.00290586	yes	COL6A2	collagen type VI alpha 2 chain [Source:NCBI gene;Acc:396292]	Environmental Information Processing;Cellular Processes	Cellular community - eukaryotes;Signaling molecules and interaction	ko04510//Focal adhesion;ko04512//ECM-receptor interaction	K06238	-	-	-
ENSGALT00000064801	1328.29	593.447	21.6767	8.29667	-1.38554	0.0035545	yes	ANXA11	annexin A11 [Source:NCBI gene;Acc:423637]	-	-	-	-	GO:0044464//cell part;GO:0005622//intracellular;GO:0044424//intracellular part;GO:0005623//cell;GO:0005737//cytoplasm	GO:0008429//phosphatidylethanolamine binding;GO:0043168//anion binding;GO:0008289//lipid binding;GO:0048306//calcium-dependent protein binding;GO:0043167//ion binding;GO:0043169//cation binding;GO:0046872//metal ion binding;GO:0005488//binding;GO:0005544//calcium-dependent phospholipid binding;GO:0005543//phospholipid binding;GO:0005509//calcium ion binding;GO:0005515//protein binding;GO:0044548/…	GO:0050896//response to stimulus;GO:0000910//cytokinesis;GO:0006909//phagocytosis;GO:0016192//vesicle-mediated transport;GO:0044763//single-organism cellular process;GO:0006810//transport;GO:0051234//establishment of localization;GO:0044699//single-organism process;GO:0042221//response to chemical;GO:0051592//response to calcium ion;GO:0051179//localization;GO:0044765//single-organism transport;G…
ENSGALT00000064849	30.75	0	0.446667	0.001	-8.80305	0.0410077	yes	OSGIN2	oxidative stress induced growth inhibitor family member 2 [Source:NCBI gene;Acc:420217]	-	-	-	-	-	GO:0005102//receptor binding;GO:0005488//binding;GO:0008083//growth factor activity;GO:0005515//protein binding	GO:0030308//negative regulation of cell growth;GO:0051128//regulation of cellular component organization;GO:0045926//negative regulation of growth;GO:0065007//biological regulation;GO:0009966//regulation of signal transduction;GO:0065009//regulation of molecular function;GO:0040008//regulation of growth;GO:0048523//negative regulation of cellular process;GO:0010469//regulation of receptor activit…
ENSGALT00000064884	2913.86	1296.81	4.96333	1.85	-1.42378	0.00652403	yes	MACF1	microtubule-actin crosslinking factor 1 [Source:NCBI gene;Acc:419671]	-	-	-	-	GO:0043229//intracellular organelle;GO:0005622//intracellular;GO:0005623//cell;GO:0043228//non-membrane-bounded organelle;GO:0044424//intracellular part;GO:0043232//intracellular non-membrane-bounded organelle;GO:0043226//organelle;GO:0044464//cell part;GO:0005856//cytoskeleton	GO:0008017//microtubule binding;GO:0043167//ion binding;GO:0005509//calcium ion binding;GO:0015631//tubulin binding;GO:0043169//cation binding;GO:0005515//protein binding;GO:0046872//metal ion binding;GO:0005488//binding;GO:0044877//macromolecular complex binding;GO:0003779//actin binding;GO:0032403//protein complex binding;GO:0008092//cytoskeletal protein binding	GO:0006996//organelle organization;GO:0009987//cellular process;GO:0007010//cytoskeleton organization;GO:0016043//cellular component organization;GO:0071840//cellular component organization or biogenesis
ENSGALT00000064987	188.203	785.917	1.62667	6.03333	1.89104	0.0122435	yes	AQP9	aquaporin 9 [Source:NCBI gene;Acc:415402]	-	-	-	-	GO:0031224//intrinsic component of membrane;GO:0044464//cell part;GO:0043227//membrane-bounded organelle;GO:0016020//membrane;GO:0043231//intracellular membrane-bounded organelle;GO:0043226//organelle;GO:0016021//integral component of membrane;GO:0044424//intracellular part;GO:0005623//cell;GO:0043229//intracellular organelle;GO:0005622//intracellular;GO:0044425//membrane part	GO:0022857//transmembrane transporter activity;GO:0015250//water channel activity;GO:0015205//nucleobase transmembrane transporter activity;GO:0022803//passive transmembrane transporter activity;GO:0005372//water transmembrane transporter activity;GO:0005350//pyrimidine nucleobase transmembrane transporter activity;GO:0015267//channel activity;GO:0022891//substrate-specific transmembrane transpor…	GO:0051591//response to cAMP;GO:0046689//response to mercury ion;GO:0014070//response to organic cyclic compound;GO:0015791//polyol transport;GO:0015855//pyrimidine nucleobase transport;GO:0055085//transmembrane transport;GO:0014074//response to purine-containing compound;GO:0071417//cellular response to organonitrogen compound;GO:0006810//transport;GO:0044763//single-organism cellular process;GO…
ENSGALT00000065033	3428.74	1792.63	23.5033	10.6967	-1.1357	0.000109261	yes	TJP1	tight junction protein 1 [Source:NCBI gene;Acc:415388]	Cellular Processes;Human Diseases	Infectious diseases;Cellular community - eukaryotes	ko04530//Tight junction;ko04520//Adherens junction;ko04540//Gap junction;ko05132//Salmonella infection	K05701	GO:0098805//whole membrane;GO:0098590//plasma membrane region;GO:0005886//plasma membrane;GO:0014704//intercalated disc;GO:0044425//membrane part;GO:0016324//apical plasma membrane;GO:0046581//intercellular canaliculus;GO:0005622//intracellular;GO:0005737//cytoplasm;GO:0044459//plasma membrane part;GO:0043226//organelle;GO:0044424//intracellular part;GO:0032991//macromolecular complex;GO:0044291/…	GO:0005488//binding;GO:0071253//connexin binding;GO:0005515//protein binding;GO:0019904//protein domain specific binding	GO:0003008//system process;GO:0050954//sensory perception of mechanical stimulus;GO:0032501//multicellular organismal process;GO:0007605//sensory perception of sound;GO:0007600//sensory perception;GO:0050877//neurological system process
ENSGALT00000065420	367.28	1047	6.56333	16.3733	1.31885	0.0131305	yes	CPZ	carboxypeptidase Z [Source:NCBI gene;Acc:395266]	-	-	-	-	-	GO:0046914//transition metal ion binding;GO:0003824//catalytic activity;GO:0008237//metallopeptidase activity;GO:0008238//exopeptidase activity;GO:0070011//peptidase activity, acting on L-amino acid peptides;GO:0004180//carboxypeptidase activity;GO:0043169//cation binding;GO:0043167//ion binding;GO:0005515//protein binding;GO:0004181//metallocarboxypeptidase activity;GO:0016787//hydrolase activit…	GO:0044238//primary metabolic process;GO:0006508//proteolysis;GO:0019538//protein metabolic process;GO:0008152//metabolic process;GO:0071704//organic substance metabolic process;GO:0043170//macromolecule metabolic process
ENSGALT00000065566	2214.67	1163.33	209.947	95.5667	-1.13544	0.00177549	yes	S100A6	S100 calcium binding protein A6 [Source:NCBI gene;Acc:373951]	-	-	-	-	GO:0005737//cytoplasm;GO:0043226//organelle;GO:0005623//cell;GO:0098562//cytoplasmic side of membrane;GO:0009898//cytoplasmic side of plasma membrane;GO:0043229//intracellular organelle;GO:0043227//membrane-bounded organelle;GO:0044446//intracellular organelle part;GO:0005886//plasma membrane;GO:0005634//nucleus;GO:0019898//extrinsic component of membrane;GO:0019897//extrinsic component of plasma…	GO:0046914//transition metal ion binding;GO:0019899//enzyme binding;GO:0005523//tropomyosin binding;GO:0042802//identical protein binding;GO:0044548//S100 protein binding;GO:0005488//binding;GO:0043167//ion binding;GO:0042803//protein homodimerization activity;GO:0048306//calcium-dependent protein binding;GO:0008270//zinc ion binding;GO:0046872//metal ion binding;GO:0005515//protein binding;GO:00…	GO:0050794//regulation of cellular process;GO:0048518//positive regulation of biological process;GO:0050789//regulation of biological process;GO:0007049//cell cycle;GO:0009987//cellular process;GO:0051302//regulation of cell division;GO:0051781//positive regulation of cell division;GO:0065007//biological regulation;GO:0048522//positive regulation of cellular process;GO:0044699//single-organism pr…
ENSGALT00000065870	367.76	41.9	7.18	0.753333	-3.25262	0.00875678	yes	SLC11A2	solute carrier family 11 member 2 [Source:NCBI gene;Acc:751817]	Cellular Processes	Transport and catabolism;Cell growth and death	ko04142//Lysosome;ko04216//Ferroptosis	K21398	GO:0016020//membrane;GO:0031224//intrinsic component of membrane;GO:0044425//membrane part;GO:0016021//integral component of membrane	GO:0022890//inorganic cation transmembrane transporter activity;GO:0022891//substrate-specific transmembrane transporter activity;GO:0022857//transmembrane transporter activity;GO:0008324//cation transmembrane transporter activity;GO:0022892//substrate-specific transporter activity;GO:0005215//transporter activity;GO:0015075//ion transmembrane transporter activity;GO:0046873//metal ion transmembr…	GO:0051179//localization;GO:0051234//establishment of localization;GO:1902578//single-organism localization;GO:0044765//single-organism transport;GO:0030001//metal ion transport;GO:0006810//transport;GO:0044699//single-organism process;GO:0006812//cation transport;GO:0006811//ion transport
ENSGALT00000066110	95.2433	0	0.676667	0.001	-9.4023	0.000801865	yes	COL3A1	collagen type III alpha 1 chain [Source:NCBI gene;Acc:396340]	Human Diseases	Endocrine and metabolic diseases	ko04933//AGE-RAGE signaling pathway in diabetic complications	K19720	-	GO:0005488//binding;GO:0005201//extracellular matrix structural constituent;GO:0005198//structural molecule activity;GO:0005515//protein binding	-
ENSGALT00000066797	224.487	0	1.07	0.001	-10.0634	3.53603e-08	yes	ITPR2	inositol 1,4,5-trisphosphate receptor type 2 [Source:NCBI gene;Acc:418212]	Organismal Systems;Cellular Processes;Environmental Information Processing	Circulatory system;Immune system;Signal transduction;Endocrine system;Cellular community - eukaryotes;Cell growth and death	ko04020//Calcium signaling pathway;ko04218//Cellular senescence;ko04371//Apelin signaling pathway;ko04621//NOD-like receptor signaling pathway;ko04270//Vascular smooth muscle contraction;ko04070//Phosphatidylinositol signaling system;ko04210//Apoptosis;ko04114//Oocyte meiosis;ko04912//GnRH signaling pathway;ko04625//C-type lectin receptor signaling pathway;ko04540//Gap junction	K04959	GO:0044425//membrane part;GO:0005623//cell;GO:0043226//organelle;GO:0043231//intracellular membrane-bounded organelle;GO:0016021//integral component of membrane;GO:0005737//cytoplasm;GO:0044464//cell part;GO:0044444//cytoplasmic part;GO:0005783//endoplasmic reticulum;GO:0012505//endomembrane system;GO:0031224//intrinsic component of membrane;GO:0016020//membrane;GO:0005622//intracellular;GO:00444…	GO:0099604//ligand-gated calcium channel activity;GO:0036094//small molecule binding;GO:0008324//cation transmembrane transporter activity;GO:0005261//cation channel activity;GO:0070679//inositol 1,4,5 trisphosphate binding;GO:0022834//ligand-gated channel activity;GO:0015276//ligand-gated ion channel activity;GO:0022892//substrate-specific transporter activity;GO:0005215//transporter activity;GO…	GO:0023052//signaling;GO:0006810//transport;GO:0048016//inositol phosphate-mediated signaling;GO:0055085//transmembrane transport;GO:0050789//regulation of biological process;GO:0051234//establishment of localization;GO:0051179//localization;GO:0044699//single-organism process;GO:0007154//cell communication;GO:0070838//divalent metal ion transport;GO:0065007//biological regulation;GO:0006816//cal…
ENSGALT00000067220	0.03	527.06	0.001	7.69	12.9088	4.28492e-05	yes	HCFC2	host cell factor C2 [Source:NCBI gene;Acc:418083]	Human Diseases	Infectious diseases	ko05168//Herpes simplex infection	K14966	GO:0005623//cell;GO:0005634//nucleus;GO:1902494//catalytic complex;GO:0044424//intracellular part;GO:0071944//cell periphery;GO:0043231//intracellular membrane-bounded organelle;GO:0034708//methyltransferase complex;GO:0070013//intracellular organelle lumen;GO:0043226//organelle;GO:0044446//intracellular organelle part;GO:0044451//nucleoplasm part;GO:0044464//cell part;GO:0032991//macromolecular …	GO:0005515//protein binding;GO:0005488//binding	-
ENSGALT00000067503	0	169.787	0.001	1.18	10.2046	0.0047642	yes	EIF4G3	eukaryotic translation initiation factor 4 gamma 3 [Source:NCBI gene;Acc:425544]	Genetic Information Processing	Translation	ko03013//RNA transport	K03260	-	GO:0000339//RNA cap binding;GO:0003676//nucleic acid binding;GO:0005488//binding;GO:0005515//protein binding;GO:0003723//RNA binding;GO:0097159//organic cyclic compound binding;GO:0003743//translation initiation factor activity;GO:0008135//translation factor activity, RNA binding;GO:1901363//heterocyclic compound binding	GO:0071704//organic substance metabolic process;GO:0043170//macromolecule metabolic process;GO:0008152//metabolic process;GO:0034641//cellular nitrogen compound metabolic process;GO:0043043//peptide biosynthetic process;GO:0019538//protein metabolic process;GO:0034645//cellular macromolecule biosynthetic process;GO:0044260//cellular macromolecule metabolic process;GO:0006518//peptide metabolic pr…
ENSGALT00000067650	0	180.16	0.001	1.92	10.9069	3.48816e-06	yes	-	SMG5, nonsense mediated mRNA decay factor [Source:NCBI gene;Acc:425473]	Genetic Information Processing	Translation	ko03015//mRNA surveillance pathway	K11125	-	GO:0005488//binding;GO:0005515//protein binding	-
ENSGALT00000067693	73.7233	512.727	0.463333	2.66667	2.52492	0.0160513	yes	SLIT2	slit guidance ligand 2 [Source:NCBI gene;Acc:373967]	-	-	-	-	GO:0005576//extracellular region	GO:0046872//metal ion binding;GO:0005509//calcium ion binding;GO:0005515//protein binding;GO:0043169//cation binding;GO:0005488//binding;GO:0043167//ion binding	-
ENSGALT00000068153	30383.2	16067.3	665.773	310.033	-1.10261	0.000177785	yes	IGFBP4	insulin like growth factor binding protein 4 [Source:NCBI gene;Acc:374271]	-	-	-	-	GO:0005615//extracellular space;GO:0005576//extracellular region;GO:0044421//extracellular region part	GO:0031995//insulin-like growth factor II binding;GO:0005520//insulin-like growth factor binding;GO:0019838//growth factor binding;GO:0005515//protein binding;GO:0005488//binding;GO:0031994//insulin-like growth factor I binding	GO:0010646//regulation of cell communication;GO:0048583//regulation of response to stimulus;GO:0009966//regulation of signal transduction;GO:0065007//biological regulation;GO:0023051//regulation of signaling;GO:0050789//regulation of biological process;GO:0043567//regulation of insulin-like growth factor receptor signaling pathway;GO:0050794//regulation of cellular process
ENSGALT00000068652	546.333	1361	6.31667	13.8667	1.13439	0.0102977	yes	-	collagen type XV alpha 1 chain [Source:NCBI gene;Acc:420803]	-	-	-	-	GO:0044420//extracellular matrix component;GO:0005578//proteinaceous extracellular matrix;GO:0043234//protein complex;GO:0005615//extracellular space;GO:0032991//macromolecular complex;GO:0044421//extracellular region part;GO:0005604//basement membrane;GO:0005581//collagen trimer;GO:0005576//extracellular region;GO:0031012//extracellular matrix	GO:0005201//extracellular matrix structural constituent;GO:0005198//structural molecule activity	GO:0016043//cellular component organization;GO:0009987//cellular process;GO:0071840//cellular component organization or biogenesis;GO:0030198//extracellular matrix organization;GO:0007155//cell adhesion;GO:0044763//single-organism cellular process;GO:0043062//extracellular structure organization;GO:0044699//single-organism process;GO:0022610//biological adhesion
ENSGALT00000069044	0	169.917	0.001	2.77	11.4357	0.00485831	yes	SLC41A3	solute carrier family 41 member 3 [Source:NCBI gene;Acc:416033]	-	-	-	-	GO:0005623//cell;GO:0016020//membrane;GO:0031224//intrinsic component of membrane;GO:0016021//integral component of membrane;GO:0071944//cell periphery;GO:0005886//plasma membrane;GO:0044425//membrane part;GO:0044464//cell part	GO:0022891//substrate-specific transmembrane transporter activity;GO:0022892//substrate-specific transporter activity;GO:0022857//transmembrane transporter activity;GO:0015075//ion transmembrane transporter activity;GO:0008324//cation transmembrane transporter activity;GO:0005215//transporter activity	GO:0006810//transport;GO:0055085//transmembrane transport;GO:0006812//cation transport;GO:0044763//single-organism cellular process;GO:0034220//ion transmembrane transport;GO:0051234//establishment of localization;GO:0051179//localization;GO:0098655//cation transmembrane transport;GO:0044765//single-organism transport;GO:0006811//ion transport;GO:0044699//single-organism process;GO:1902578//singl…
ENSGALT00000069065	51.83	341.817	0.65	3.84667	2.5651	0.0176044	yes	FAAP100	Fanconi anemia core complex associated protein 100 [Source:NCBI gene;Acc:100049617]	Genetic Information Processing	Replication and repair	ko03460//Fanconi anemia pathway	K10993	GO:0043232//intracellular non-membrane-bounded organelle;GO:0044464//cell part;GO:0005856//cytoskeleton;GO:0005623//cell;GO:0044444//cytoplasmic part;GO:0043226//organelle;GO:0043227//membrane-bounded organelle;GO:0043229//intracellular organelle;GO:0043240//Fanconi anaemia nuclear complex;GO:0005829//cytosol;GO:0005654//nucleoplasm;GO:0045111//intermediate filament cytoskeleton;GO:0005737//cytop…	-	GO:0006281//DNA repair;GO:0043170//macromolecule metabolic process;GO:0044763//single-organism cellular process;GO:0044710//single-organism metabolic process;GO:0036297//interstrand cross-link repair;GO:0044699//single-organism process;GO:0006807//nitrogen compound metabolic process;GO:0006974//cellular response to DNA damage stimulus;GO:0006139//nucleobase-containing compound metabolic process;G…
ENSGALT00000069078	63.1867	0	0.483333	0.001	-8.91687	0.00247717	yes	MICAL2	microtubule associated monooxygenase, calponin and LIM domain containing 2 [Source:NCBI gene;Acc:423031]	-	-	-	-	GO:0043229//intracellular organelle;GO:0043231//intracellular membrane-bounded organelle;GO:0043226//organelle;GO:0005623//cell;GO:0044424//intracellular part;GO:0044464//cell part;GO:0005622//intracellular;GO:0005634//nucleus;GO:0043227//membrane-bounded organelle	GO:0003824//catalytic activity;GO:0043914//NADPH:sulfur oxidoreductase activity;GO:1901265//nucleoside phosphate binding;GO:0050662//coenzyme binding;GO:0016491//oxidoreductase activity;GO:0097159//organic cyclic compound binding;GO:0008092//cytoskeletal protein binding;GO:0005488//binding;GO:0043167//ion binding;GO:0036094//small molecule binding;GO:0000166//nucleotide binding;GO:0050660//flavin…	GO:0010628//positive regulation of gene expression;GO:0080090//regulation of primary metabolic process;GO:0048518//positive regulation of biological process;GO:0071822//protein complex subunit organization;GO:1902589//single-organism organelle organization;GO:0043624//cellular protein complex disassembly;GO:0045935//positive regulation of nucleobase-containing compound metabolic process;GO:004852…
ENSGALT00000069178	35.9067	0	0.533333	0.001	-9.05889	0.0230706	yes	-	-	-	-	-	-	GO:0044421//extracellular region part;GO:0005576//extracellular region;GO:0005615//extracellular space	GO:0004857//enzyme inhibitor activity;GO:0004866//endopeptidase inhibitor activity;GO:0030414//peptidase inhibitor activity;GO:0030234//enzyme regulator activity;GO:0061134//peptidase regulator activity;GO:0098772//molecular function regulator;GO:0061135//endopeptidase regulator activity	GO:0010466//negative regulation of peptidase activity;GO:0048523//negative regulation of cellular process;GO:0050789//regulation of biological process;GO:0050794//regulation of cellular process;GO:0060255//regulation of macromolecule metabolic process;GO:0045861//negative regulation of proteolysis;GO:0032269//negative regulation of cellular protein metabolic process;GO:0065007//biological regulat…
ENSGALT00000069195	678.37	1967.48	9.25333	23.5567	1.34809	0.000328157	yes	ZC3H12A	zinc finger CCCH-type containing 12A [Source:NCBI gene;Acc:419618]	-	-	-	-	GO:0005856//cytoskeleton;GO:0043227//membrane-bounded organelle;GO:0005783//endoplasmic reticulum;GO:0005791//rough endoplasmic reticulum;GO:0005737//cytoplasm;GO:0035770//ribonucleoprotein granule;GO:0098588//bounding membrane of organelle;GO:0044428//nuclear part;GO:0044424//intracellular part;GO:0031090//organelle membrane;GO:0005622//intracellular;GO:0044446//intracellular organelle part;GO:0…	GO:0101005//ubiquitinyl hydrolase activity;GO:0017091//AU-rich element binding;GO:0019783//ubiquitin-like protein-specific protease activity;GO:0004532//exoribonuclease activity;GO:0003677//DNA binding;GO:0046872//metal ion binding;GO:0035613//RNA stem-loop binding;GO:0008233//peptidase activity;GO:0097159//organic cyclic compound binding;GO:0043167//ion binding;GO:0035925//mRNA 3'-UTR AU-rich re…	GO:1901575//organic substance catabolic process;GO:0044270//cellular nitrogen compound catabolic process;GO:0043067//regulation of programmed cell death;GO:0006357//regulation of transcription from RNA polymerase II promoter;GO:0065009//regulation of molecular function;GO:0032720//negative regulation of tumor necrosis factor production;GO:0080090//regulation of primary metabolic process;GO:004424…
ENSGALT00000070123	1264.43	662.883	24.0767	11.1	-1.11708	0.0113305	yes	LSAMP	limbic system-associated membrane protein [Source:NCBI gene;Acc:395687]	-	-	-	-	GO:0031225//anchored component of membrane;GO:0005623//cell;GO:0071944//cell periphery;GO:0031224//intrinsic component of membrane;GO:0016020//membrane;GO:0005886//plasma membrane;GO:0044425//membrane part;GO:0044464//cell part	-	GO:0022610//biological adhesion;GO:0007155//cell adhesion
ENSGALT00000070134	97.6267	1002.99	2.5	21.39	3.09694	0.000181226	yes	-	T-complex protein 1 subunit gamma-like [Source:NCBI gene;Acc:101751456]	-	-	-	-	GO:0005622//intracellular;GO:0044445//cytosolic part;GO:0043234//protein complex;GO:0032991//macromolecular complex;GO:0005832//chaperonin-containing T-complex;GO:0005623//cell;GO:0005829//cytosol;GO:0044444//cytoplasmic part;GO:0005737//cytoplasm;GO:0044424//intracellular part;GO:0044464//cell part	GO:0032549//ribonucleoside binding;GO:0051082//unfolded protein binding;GO:0005524//ATP binding;GO:0043167//ion binding;GO:0032559//adenyl ribonucleotide binding;GO:1901265//nucleoside phosphate binding;GO:0000166//nucleotide binding;GO:0017076//purine nucleotide binding;GO:0001882//nucleoside binding;GO:0001883//purine nucleoside binding;GO:0032553//ribonucleotide binding;GO:0035639//purine ribo…	GO:0009987//cellular process;GO:0006457//protein folding
ENSGALT00000070141	5577.33	13996.7	84.27	181.53	1.10712	0.000943755	yes	KRT7	keratin 7 [Source:NCBI gene;Acc:395772]	-	-	-	-	GO:0043228//non-membrane-bounded organelle;GO:0045111//intermediate filament cytoskeleton;GO:0044424//intracellular part;GO:0099513//polymeric cytoskeletal fiber;GO:0043226//organelle;GO:0043229//intracellular organelle;GO:0045095//keratin filament;GO:0044446//intracellular organelle part;GO:0005856//cytoskeleton;GO:0005623//cell;GO:0005882//intermediate filament;GO:0005622//intracellular;GO:0044…	GO:0005198//structural molecule activity	-
ENSGALT00000070463	682.34	3884.85	7.32	35.72	2.28682	8.06454e-14	yes	ACSL1	acyl-CoA synthetase long chain family member 1 [Source:NCBI gene;Acc:422547]	Organismal Systems;Metabolism;Cellular Processes	Endocrine system;Lipid metabolism;Transport and catabolism;Cell growth and death;Global and overview maps	ko01100//Metabolic pathways;ko04146//Peroxisome;ko04920//Adipocytokine signaling pathway;ko03320//PPAR signaling pathway;ko04216//Ferroptosis;ko01212//Fatty acid metabolism;ko00071//Fatty acid degradation;ko00061//Fatty acid biosynthesis	K01897	-	GO:0003824//catalytic activity	-
ENSGALT00000070590	0	58.3967	0.001	0.38	8.56986	0.00960708	yes	KIF21A	kinesin family member 21A [Source:NCBI gene;Acc:417692]	-	-	-	-	-	GO:0001882//nucleoside binding;GO:0030554//adenyl nucleotide binding;GO:0016817//hydrolase activity, acting on acid anhydrides;GO:0001883//purine nucleoside binding;GO:0097159//organic cyclic compound binding;GO:0008092//cytoskeletal protein binding;GO:0015631//tubulin binding;GO:0005515//protein binding;GO:0003777//microtubule motor activity;GO:0016462//pyrophosphatase activity;GO:0005524//ATP b…	GO:0007017//microtubule-based process;GO:0007018//microtubule-based movement;GO:0009987//cellular process;GO:0044699//single-organism process;GO:0044763//single-organism cellular process;GO:0006928//movement of cell or subcellular component
ENSGALT00000070810	3489.18	11896.6	45.52	135.03	1.56871	1.52193e-10	yes	TGFBI	transforming growth factor beta induced [Source:NCBI gene;Acc:395897]	-	-	-	-	GO:0005794//Golgi apparatus;GO:0012505//endomembrane system;GO:0005623//cell;GO:0098791//Golgi subcompartment;GO:0044421//extracellular region part;GO:0044431//Golgi apparatus part;GO:0005737//cytoplasm;GO:0044446//intracellular organelle part;GO:0031012//extracellular matrix;GO:0044444//cytoplasmic part;GO:0043231//intracellular membrane-bounded organelle;GO:0044424//intracellular part;GO:000557…	GO:0044877//macromolecular complex binding;GO:0050840//extracellular matrix binding;GO:0005488//binding;GO:0005515//protein binding;GO:0050839//cell adhesion molecule binding;GO:0032403//protein complex binding;GO:0005178//integrin binding;GO:0005518//collagen binding;GO:0005102//receptor binding	GO:0032501//multicellular organismal process;GO:0008283//cell proliferation;GO:0072359//circulatory system development;GO:0001525//angiogenesis;GO:0022610//biological adhesion;GO:0044707//single-multicellular organism process;GO:0048514//blood vessel morphogenesis;GO:0071840//cellular component organization or biogenesis;GO:0009653//anatomical structure morphogenesis;GO:0001944//vasculature devel…
ENSGALT00000071251	181.4	0	1.71	0.001	-10.7398	0.0160443	yes	NRK	Nik related kinase [Source:NCBI gene;Acc:422380]	Environmental Information Processing	Signal transduction	ko04010//MAPK signaling pathway	K04407	-	GO:1901265//nucleoside phosphate binding;GO:0043167//ion binding;GO:0003824//catalytic activity;GO:0016772//transferase activity, transferring phosphorus-containing groups;GO:0001882//nucleoside binding;GO:0004672//protein kinase activity;GO:0032553//ribonucleotide binding;GO:0097367//carbohydrate derivative binding;GO:0016301//kinase activity;GO:0016773//phosphotransferase activity, alcohol grou…	GO:0044267//cellular protein metabolic process;GO:0044237//cellular metabolic process;GO:0044238//primary metabolic process;GO:0043170//macromolecule metabolic process;GO:0019538//protein metabolic process;GO:0008152//metabolic process;GO:0006464//cellular protein modification process;GO:0009987//cellular process;GO:0006796//phosphate-containing compound metabolic process;GO:0006468//protein phos…
ENSGALT00000071599	60.9667	0	0.716667	0.001	-9.48516	0.00307248	yes	USP35	ubiquitin specific peptidase 35 [Source:NCBI gene;Acc:419030]	-	-	-	-	-	GO:0070011//peptidase activity, acting on L-amino acid peptides;GO:0003824//catalytic activity;GO:0008234//cysteine-type peptidase activity;GO:0004197//cysteine-type endopeptidase activity;GO:0016787//hydrolase activity;GO:0101005//ubiquitinyl hydrolase activity;GO:0004843//thiol-dependent ubiquitin-specific protease activity;GO:0004175//endopeptidase activity;GO:0008233//peptidase activity;GO:00…	GO:1901575//organic substance catabolic process;GO:0044267//cellular protein metabolic process;GO:0019538//protein metabolic process;GO:0043412//macromolecule modification;GO:0044237//cellular metabolic process;GO:0009987//cellular process;GO:0030163//protein catabolic process;GO:0043170//macromolecule metabolic process;GO:0044260//cellular macromolecule metabolic process;GO:0044248//cellular cat…
ENSGALT00000072072	1212.73	583.09	8.96667	3.78	-1.24619	0.00279024	yes	DOT1L	DOT1 like histone lysine methyltransferase [Source:NCBI gene;Acc:420078]	Metabolism	Amino acid metabolism	ko00310//Lysine degradation	K11427	GO:0005634//nucleus;GO:0043226//organelle;GO:0043231//intracellular membrane-bounded organelle;GO:0043229//intracellular organelle;GO:0005622//intracellular;GO:0005694//chromosome;GO:0043227//membrane-bounded organelle;GO:0043228//non-membrane-bounded organelle;GO:0005623//cell;GO:0043232//intracellular non-membrane-bounded organelle;GO:0044427//chromosomal part;GO:0098687//chromosomal region;GO:…	GO:0008168//methyltransferase activity;GO:0003824//catalytic activity;GO:0042054//histone methyltransferase activity;GO:0008276//protein methyltransferase activity;GO:0018024//histone-lysine N-methyltransferase activity;GO:0031151//histone methyltransferase activity (H3-K79 specific);GO:0016741//transferase activity, transferring one-carbon groups;GO:0016740//transferase activity;GO:0016278//lysi…	GO:0016570//histone modification;GO:0051101//regulation of DNA binding;GO:0031324//negative regulation of cellular metabolic process;GO:0051172//negative regulation of nitrogen compound metabolic process;GO:0022402//cell cycle process;GO:0008213//protein alkylation;GO:0044699//single-organism process;GO:0019219//regulation of nucleobase-containing compound metabolic process;GO:0007049//cell cycle…
ENSGALT00000072351	2161	4922.67	13.28	26.6733	1.00614	0.001563	yes	MGAT3	mannosyl (beta-1,4-)-glycoprotein beta-1,4-N-acetylglucosaminyltransferase [Source:NCBI gene;Acc:418013]	Metabolism	Glycan biosynthesis and metabolism;Global and overview maps	ko01100//Metabolic pathways;ko00510//N-Glycan biosynthesis	K00737	GO:0016020//membrane	GO:0003824//catalytic activity;GO:0016758//transferase activity, transferring hexosyl groups;GO:0016757//transferase activity, transferring glycosyl groups;GO:0016740//transferase activity;GO:0003830//beta-1,4-mannosylglycoprotein 4-beta-N-acetylglucosaminyltransferase activity;GO:0008194//UDP-glycosyltransferase activity;GO:0008375//acetylglucosaminyltransferase activity	GO:1901137//carbohydrate derivative biosynthetic process;GO:0051179//localization;GO:0044260//cellular macromolecule metabolic process;GO:0044267//cellular protein metabolic process;GO:0032879//regulation of localization;GO:0006464//cellular protein modification process;GO:0043412//macromolecule modification;GO:0044249//cellular biosynthetic process;GO:0008104//protein localization;GO:0071704//or…
ENSGALT00000073900	155.43	0	4.54333	0.001	-12.1495	0.000133157	yes	GMDS	GDP-mannose 4,6-dehydratase [Source:NCBI gene;Acc:420890]	Metabolism	Carbohydrate metabolism;Global and overview maps	ko01100//Metabolic pathways;ko00520//Amino sugar and nucleotide sugar metabolism;ko00051//Fructose and mannose metabolism	K01711	GO:0005622//intracellular;GO:0044424//intracellular part;GO:0005737//cytoplasm;GO:0005623//cell;GO:0044464//cell part	GO:0003824//catalytic activity;GO:0016836//hydro-lyase activity;GO:0008446//GDP-mannose 4,6-dehydratase activity;GO:0016835//carbon-oxygen lyase activity;GO:0016829//lyase activity	GO:0071704//organic substance metabolic process;GO:0042351//'de novo' GDP-L-fucose biosynthetic process;GO:1901576//organic substance biosynthetic process;GO:0009987//cellular process;GO:0044237//cellular metabolic process;GO:0044271//cellular nitrogen compound biosynthetic process;GO:1901360//organic cyclic compound metabolic process;GO:0009225//nucleotide-sugar metabolic process;GO:0006139//nuc…
ENSGALT00000074158	150.253	0	2.50333	0.001	-11.2896	0.00566451	yes	RPS6KA1L	ribosomal protein S6 kinase A1-like [Source:NCBI gene;Acc:386579]	Environmental Information Processing;Cellular Processes;Organismal Systems	Signal transduction;Endocrine system;Cell growth and death	ko04010//MAPK signaling pathway;ko04150//mTOR signaling pathway;ko04114//Oocyte meiosis;ko04914//Progesterone-mediated oocyte maturation	K04373	-	GO:0004672//protein kinase activity;GO:0016773//phosphotransferase activity, alcohol group as acceptor;GO:0043169//cation binding;GO:0046872//metal ion binding;GO:0030554//adenyl nucleotide binding;GO:0032550//purine ribonucleoside binding;GO:0016301//kinase activity;GO:0001883//purine nucleoside binding;GO:0016740//transferase activity;GO:0017076//purine nucleotide binding;GO:0043168//anion bind…	GO:0044763//single-organism cellular process;GO:0043412//macromolecule modification;GO:0008152//metabolic process;GO:0065007//biological regulation;GO:0044700//single organism signaling;GO:0051716//cellular response to stimulus;GO:0006468//protein phosphorylation;GO:0050789//regulation of biological process;GO:0007154//cell communication;GO:0035556//intracellular signal transduction;GO:0019538//p…
ENSGALT00000074222	11.12	392.48	0.126667	3.69667	4.86712	0.00136815	yes	GRIA4	glutamate ionotropic receptor AMPA type subunit 4 [Source:NCBI gene;Acc:396137]	Environmental Information Processing	Signaling molecules and interaction	ko04080//Neuroactive ligand-receptor interaction	K05200	GO:0098805//whole membrane;GO:0045202//synapse;GO:0098590//plasma membrane region;GO:0098794//postsynapse;GO:0016020//membrane;GO:0005623//cell;GO:0044464//cell part;GO:0044456//synapse part;GO:0044425//membrane part;GO:0005886//plasma membrane;GO:0045211//postsynaptic membrane;GO:0098589//membrane region;GO:0016021//integral component of membrane;GO:0071944//cell periphery;GO:0030054//cell junct…	GO:0015075//ion transmembrane transporter activity;GO:0022836//gated channel activity;GO:0015267//channel activity;GO:0022803//passive transmembrane transporter activity;GO:0060089//molecular transducer activity;GO:0008066//glutamate receptor activity;GO:0005230//extracellular ligand-gated ion channel activity;GO:0022891//substrate-specific transmembrane transporter activity;GO:0005215//transport…	GO:0055085//transmembrane transport;GO:0034220//ion transmembrane transport;GO:0007166//cell surface receptor signaling pathway;GO:0006810//transport;GO:1902578//single-organism localization;GO:0044700//single organism signaling;GO:0050896//response to stimulus;GO:0006811//ion transport;GO:0023052//signaling;GO:0007215//glutamate receptor signaling pathway;GO:0044763//single-organism cellular pro…
ENSGALT00000074532	0	192.333	0.001	1.67	10.7056	0.00384908	yes	ZMYND8	zinc finger MYND-type containing 8 [Source:NCBI gene;Acc:419207]	-	-	-	-	-	GO:0043167//ion binding;GO:0043169//cation binding;GO:0046872//metal ion binding;GO:0005488//binding;GO:0005515//protein binding	GO:2001141//regulation of RNA biosynthetic process;GO:0019222//regulation of metabolic process;GO:0031323//regulation of cellular metabolic process;GO:0060255//regulation of macromolecule metabolic process;GO:0051171//regulation of nitrogen compound metabolic process;GO:0050794//regulation of cellular process;GO:0051252//regulation of RNA metabolic process;GO:0009889//regulation of biosynthetic p…
ENSGALT00000075242	622.767	2337.86	12.14	41.16	1.76147	0.00900131	yes	SPON2	spondin 2 [Source:NCBI gene;Acc:422905]	-	-	-	-	GO:0031012//extracellular matrix	-	GO:0007155//cell adhesion;GO:0022610//biological adhesion
ENSGALT00000075541	0	85.7333	0.001	1.78667	10.8031	0.0371759	yes	ZFAND6	zinc finger AN1-type containing 6 [Source:NCBI gene;Acc:415483]	-	-	-	-	-	GO:0043169//cation binding;GO:0003676//nucleic acid binding;GO:1901363//heterocyclic compound binding;GO:0043167//ion binding;GO:0046872//metal ion binding;GO:0046914//transition metal ion binding;GO:0005488//binding;GO:0097159//organic cyclic compound binding;GO:0008270//zinc ion binding;GO:0003677//DNA binding	-
ENSGALT00000076033	31.6367	253.99	0.57	3.99	2.80735	0.0443832	yes	VNN1	vanin 1 [Source:NCBI gene;Acc:421702]	Metabolism	Metabolism of cofactors and vitamins	ko00770//Pantothenate and CoA biosynthesis	K08069	-	GO:0016787//hydrolase activity;GO:0016810//hydrolase activity, acting on carbon-nitrogen (but not peptide) bonds;GO:0003824//catalytic activity;GO:0016811//hydrolase activity, acting on carbon-nitrogen (but not peptide) bonds, in linear amides	GO:0006807//nitrogen compound metabolic process;GO:0008152//metabolic process
ENSGALT00000076208	0	110.54	0.001	3.23667	11.6603	0.0127878	yes	TENT5B	family with sequence similarity 46 member B [Source:NCBI gene;Acc:430080]	-	-	-	-	-	GO:0016772//transferase activity, transferring phosphorus-containing groups;GO:1990817//RNA adenylyltransferase activity;GO:0016779//nucleotidyltransferase activity;GO:0070566//adenylyltransferase activity;GO:0016740//transferase activity;GO:0003824//catalytic activity;GO:0004652//polynucleotide adenylyltransferase activity	-
ENSGALT00000076280	9.52	651.92	0.363333	21.04	5.8557	0.00201422	yes	HNRNPA2B1	heterogeneous nuclear ribonucleoprotein A2/B1 [Source:NCBI gene;Acc:420627]	-	-	-	-	GO:1990904//ribonucleoprotein complex;GO:0043231//intracellular membrane-bounded organelle;GO:0044421//extracellular region part;GO:0005576//extracellular region;GO:0031974//membrane-enclosed lumen;GO:0043227//membrane-bounded organelle;GO:0030529//intracellular ribonucleoprotein complex;GO:0044422//organelle part;GO:0071013//catalytic step 2 spliceosome;GO:0005634//nucleus;GO:0005623//cell;GO:00…	GO:0003729//mRNA binding;GO:0003676//nucleic acid binding;GO:0098847//sequence-specific single stranded DNA binding;GO:0043565//sequence-specific DNA binding;GO:0043047//single-stranded telomeric DNA binding;GO:0003723//RNA binding;GO:0003677//DNA binding;GO:0097159//organic cyclic compound binding;GO:0036002//pre-mRNA binding;GO:0044822//poly(A) RNA binding;GO:0003730//mRNA 3'-UTR binding;GO:004…	GO:2000113//negative regulation of cellular macromolecule biosynthetic process;GO:0010556//regulation of macromolecule biosynthetic process;GO:0070918//production of small RNA involved in gene silencing by RNA;GO:0051246//regulation of protein metabolic process;GO:1902679//negative regulation of RNA biosynthetic process;GO:0006406//mRNA export from nucleus;GO:0032269//negative regulation of cellu…
ENSGALT00000076700	521.617	1323.01	5.50333	12.0533	1.13105	0.0237348	yes	PCDH7	protocadherin 7 [Source:NCBI gene;Acc:422797]	-	-	-	-	GO:0016020//membrane;GO:0044464//cell part;GO:0071944//cell periphery;GO:0016021//integral component of membrane;GO:0044425//membrane part;GO:0031224//intrinsic component of membrane;GO:0005886//plasma membrane;GO:0005623//cell	GO:0043169//cation binding;GO:0005488//binding;GO:0046872//metal ion binding;GO:0005509//calcium ion binding;GO:0043167//ion binding	GO:0098609//cell-cell adhesion;GO:0022610//biological adhesion;GO:0007156//homophilic cell adhesion via plasma membrane adhesion molecules;GO:0098742//cell-cell adhesion via plasma-membrane adhesion molecules;GO:0007155//cell adhesion
ENSGALT00000077508	0	94.06	0.001	0.543333	9.08569	0.0452864	yes	DICER1	dicer 1, ribonuclease III [Source:NCBI gene;Acc:423437]	-	-	-	-	-	GO:0032296//double-stranded RNA-specific ribonuclease activity;GO:0043168//anion binding;GO:1901363//heterocyclic compound binding;GO:0035639//purine ribonucleoside triphosphate binding;GO:0032553//ribonucleotide binding;GO:0004525//ribonuclease III activity;GO:0004521//endoribonuclease activity;GO:0032550//purine ribonucleoside binding;GO:0032555//purine ribonucleotide binding;GO:0016787//hydrol…	GO:0034641//cellular nitrogen compound metabolic process;GO:0010468//regulation of gene expression;GO:0046483//heterocycle metabolic process;GO:0006807//nitrogen compound metabolic process;GO:0044237//cellular metabolic process;GO:0048519//negative regulation of biological process;GO:0090501//RNA phosphodiester bond hydrolysis;GO:0016070//RNA metabolic process;GO:0010629//negative regulation of g…
ENSGALT00000077742	303.387	1509.61	7.58667	32.8633	2.11494	5.8155e-08	yes	KRT14	keratin 14 [Source:NCBI gene;Acc:408039]	-	-	-	-	GO:0005622//intracellular;GO:0099513//polymeric cytoskeletal fiber;GO:0044446//intracellular organelle part;GO:0099512//supramolecular fiber;GO:0045111//intermediate filament cytoskeleton;GO:0044464//cell part;GO:0044430//cytoskeletal part;GO:0044422//organelle part;GO:0005856//cytoskeleton;GO:0043228//non-membrane-bounded organelle;GO:0005623//cell;GO:0005882//intermediate filament;GO:0043229//i…	GO:0005198//structural molecule activity	-
ENSGALT00000077783	105.243	556.117	1.50667	7.34667	2.28573	0.0130801	yes	PRICKLE1	prickle planar cell polarity protein 1 [Source:NCBI gene;Acc:417793]	Environmental Information Processing	Signal transduction	ko04310//Wnt signaling pathway	K04511	-	GO:0005488//binding;GO:0046914//transition metal ion binding;GO:0046872//metal ion binding;GO:0043167//ion binding;GO:0008270//zinc ion binding;GO:0043169//cation binding	-
ENSGALT00000078334	944.003	35.7833	8.73	0.266667	-5.03287	0.0230706	yes	KANSL1	KAT8 regulatory NSL complex subunit 1 [Source:NCBI gene;Acc:419961]	-	-	-	-	GO:0043234//protein complex;GO:0071339//MLL1 complex;GO:0044424//intracellular part;GO:0035097//histone methyltransferase complex;GO:0005623//cell;GO:0043227//membrane-bounded organelle;GO:0043229//intracellular organelle;GO:0044464//cell part;GO:0034708//methyltransferase complex;GO:0044422//organelle part;GO:1990234//transferase complex;GO:1902494//catalytic complex;GO:0044665//MLL1/2 complex;G…	GO:0016740//transferase activity;GO:0003824//catalytic activity;GO:0019899//enzyme binding;GO:0016747//transferase activity, transferring acyl groups other than amino-acyl groups;GO:0005515//protein binding;GO:0016746//transferase activity, transferring acyl groups;GO:0046972//histone acetyltransferase activity (H4-K16 specific);GO:0061733//peptide-lysine-N-acetyltransferase activity;GO:0016410//…	GO:0044238//primary metabolic process;GO:0043170//macromolecule metabolic process;GO:0016569//covalent chromatin modification;GO:0016573//histone acetylation;GO:0006464//cellular protein modification process;GO:0044267//cellular protein metabolic process;GO:0043543//protein acylation;GO:0018394//peptidyl-lysine acetylation;GO:0044763//single-organism cellular process;GO:0036211//protein modificat…
ENSGALT00000078438	1615.58	4775.63	14.8733	38.8467	1.38506	3.32084e-06	yes	ALDH1A3	aldehyde dehydrogenase 1 family member A3 [Source:NCBI gene;Acc:395389]	Metabolism	Global and overview maps;Carbohydrate metabolism;Metabolism of other amino acids;Amino acid metabolism;Xenobiotics biodegradation and metabolism	ko01100//Metabolic pathways;ko00010//Glycolysis / Gluconeogenesis;ko00980//Metabolism of xenobiotics by cytochrome P450;ko00982//Drug metabolism - cytochrome P450;ko00350//Tyrosine metabolism;ko00410//beta-Alanine metabolism;ko00340//Histidine metabolism;ko00360//Phenylalanine metabolism	K00129	GO:0043226//organelle;GO:0071944//cell periphery;GO:0005623//cell;GO:0043231//intracellular membrane-bounded organelle;GO:0043227//membrane-bounded organelle;GO:0005622//intracellular;GO:0016020//membrane;GO:0005737//cytoplasm;GO:0005829//cytosol;GO:0043229//intracellular organelle;GO:0044464//cell part;GO:0044424//intracellular part;GO:0044444//cytoplasmic part;GO:0005634//nucleus;GO:0005886//pl…	GO:0036094//small molecule binding;GO:0001758//retinal dehydrogenase activity;GO:1901363//heterocyclic compound binding;GO:0070403//NAD+ binding;GO:0005515//protein binding;GO:0097159//organic cyclic compound binding;GO:0042803//protein homodimerization activity;GO:0043167//ion binding;GO:0048037//cofactor binding;GO:0046983//protein dimerization activity;GO:0004030//aldehyde dehydrogenase [NAD(P…	GO:0060013//righting reflex;GO:0060429//epithelium development;GO:0042573//retinoic acid metabolic process;GO:0044283//small molecule biosynthetic process;GO:0048518//positive regulation of biological process;GO:0016114//terpenoid biosynthetic process;GO:0010942//positive regulation of cell death;GO:0065003//macromolecular complex assembly;GO:0008299//isoprenoid biosynthetic process;GO:0007417//c…
ENSGALT00000078597	51.7967	0	0.38	0.001	-8.56986	0.00764268	yes	PIK3C2B	phosphatidylinositol-4-phosphate 3-kinase catalytic subunit type 2 beta [Source:NCBI gene;Acc:419822]	Environmental Information Processing;Metabolism	Global and overview maps;Carbohydrate metabolism;Signal transduction	ko01100//Metabolic pathways;ko04070//Phosphatidylinositol signaling system;ko00562//Inositol phosphate metabolism	K00923	GO:0005886//plasma membrane;GO:0044428//nuclear part;GO:0005634//nucleus;GO:0005737//cytoplasm;GO:0005829//cytosol;GO:0044425//membrane part;GO:0019898//extrinsic component of membrane;GO:0043233//organelle lumen;GO:0044424//intracellular part;GO:0044422//organelle part;GO:0044464//cell part;GO:0030139//endocytic vesicle;GO:0098796//membrane protein complex;GO:0043234//protein complex;GO:0044444/…	GO:0016301//kinase activity;GO:0001727//lipid kinase activity;GO:0043168//anion binding;GO:0016773//phosphotransferase activity, alcohol group as acceptor;GO:0008289//lipid binding;GO:0035091//phosphatidylinositol binding;GO:0043167//ion binding;GO:0035004//phosphatidylinositol 3-kinase activity;GO:0005543//phospholipid binding;GO:0016303//1-phosphatidylinositol-3-kinase activity;GO:0016740//tran…	GO:0036092//phosphatidylinositol-3-phosphate biosynthetic process;GO:0046486//glycerolipid metabolic process;GO:0046474//glycerophospholipid biosynthetic process;GO:0009991//response to extracellular stimulus;GO:0014065//phosphatidylinositol 3-kinase signaling;GO:0046488//phosphatidylinositol metabolic process;GO:0051179//localization;GO:0006650//glycerophospholipid metabolic process;GO:0031669//…
ENSGALT00000078804	457	1116	4.57667	9.73	1.08814	0.037398	yes	GPC1	glypican 1 [Source:NCBI gene;Acc:424770]	-	-	-	-	GO:0098589//membrane region;GO:0043226//organelle;GO:0098805//whole membrane;GO:0046658//anchored component of plasma membrane;GO:0043229//intracellular organelle;GO:0031226//intrinsic component of plasma membrane;GO:0005737//cytoplasm;GO:0070013//intracellular organelle lumen;GO:0005829//cytosol;GO:0045202//synapse;GO:0031974//membrane-enclosed lumen;GO:0005622//intracellular;GO:0071944//cell pe…	GO:0019838//growth factor binding;GO:0050840//extracellular matrix binding;GO:0043236//laminin binding;GO:0046914//transition metal ion binding;GO:0046872//metal ion binding;GO:0043169//cation binding;GO:0017134//fibroblast growth factor binding;GO:0005515//protein binding;GO:0005488//binding;GO:0005507//copper ion binding;GO:0043167//ion binding	GO:1902726//positive regulation of skeletal muscle satellite cell differentiation;GO:0044699//single-organism process;GO:0048641//regulation of skeletal muscle tissue development;GO:0044265//cellular macromolecule catabolic process;GO:0044238//primary metabolic process;GO:0065007//biological regulation;GO:0044260//cellular macromolecule metabolic process;GO:2000736//regulation of stem cell differ…
ENSGALT00000079349	1085.83	2568.22	21.3633	43.6933	1.03228	0.0034975	yes	SLA	Src like adaptor [Source:NCBI gene;Acc:378908]	-	-	-	-	-	GO:0005488//binding;GO:0005515//protein binding;GO:0005070//SH3/SH2 adaptor activity;GO:0035591//signaling adaptor activity;GO:0060090//binding, bridging;GO:0030674//protein binding, bridging	GO:0048583//regulation of response to stimulus;GO:0050794//regulation of cellular process;GO:0048518//positive regulation of biological process;GO:0010646//regulation of cell communication;GO:0023051//regulation of signaling;GO:0065007//biological regulation;GO:0050789//regulation of biological process;GO:0009967//positive regulation of signal transduction;GO:0048522//positive regulation of cellu…
ENSGALT00000079911	3005.96	1652.16	61.84	29.1633	-1.08438	0.00278409	yes	ID2	inhibitor of DNA binding 2, HLH protein [Source:NCBI gene;Acc:395852]	Environmental Information Processing	Signal transduction	ko04350//TGF-beta signaling pathway	K17693	GO:0005622//intracellular;GO:0043229//intracellular organelle;GO:0005829//cytosol;GO:0044424//intracellular part;GO:0005634//nucleus;GO:0044444//cytoplasmic part;GO:0043226//organelle;GO:0005737//cytoplasm;GO:0044464//cell part;GO:0043231//intracellular membrane-bounded organelle;GO:0032991//macromolecular complex;GO:0043227//membrane-bounded organelle;GO:0005623//cell	GO:0044325//ion channel binding;GO:0046983//protein dimerization activity;GO:0005515//protein binding;GO:0043425//bHLH transcription factor binding;GO:0008134//transcription factor binding;GO:0001085//RNA polymerase II transcription factor binding;GO:0005488//binding;GO:0003700//transcription factor activity, sequence-specific DNA binding;GO:0001071//nucleic acid binding transcription factor acti…	GO:1902105//regulation of leukocyte differentiation;GO:0010720//positive regulation of cell development;GO:0003149//membranous septum morphogenesis;GO:0010035//response to inorganic substance;GO:0044092//negative regulation of molecular function;GO:0001779//natural killer cell differentiation;GO:0048711//positive regulation of astrocyte differentiation;GO:0045597//positive regulation of cell diff…
ENSGALT00000080130	9354.2	3839.21	131.06	46.7867	-1.48606	1.82859e-07	yes	PRELP	proline and arginine rich end leucine rich repeat protein [Source:NCBI gene;Acc:419933]	-	-	-	-	-	GO:0005201//extracellular matrix structural constituent;GO:0005198//structural molecule activity;GO:0005515//protein binding;GO:0005488//binding	GO:0009987//cellular process;GO:0032502//developmental process;GO:0044763//single-organism cellular process;GO:0044767//single-organism developmental process;GO:0044699//single-organism process;GO:0007568//aging;GO:0007569//cell aging
ENSGALT00000080666	1752.33	858.333	69.29	29.2967	-1.24191	0.00267422	yes	HEY2	hes related family bHLH transcription factor with YRPW motif 2 [Source:NCBI gene;Acc:421718]	-	-	-	-	GO:0016580//Sin3 complex;GO:0005694//chromosome;GO:0070822//Sin3-type complex;GO:0005654//nucleoplasm;GO:0043228//non-membrane-bounded organelle;GO:0070013//intracellular organelle lumen;GO:0005622//intracellular;GO:0043234//protein complex;GO:0044427//chromosomal part;GO:0017053//transcriptional repressor complex;GO:0043227//membrane-bounded organelle;GO:0005634//nucleus;GO:0044422//organelle pa…	GO:0008134//transcription factor binding;GO:0005515//protein binding;GO:0000989//transcription factor activity, transcription factor binding;GO:0033613//activating transcription factor binding;GO:0001085//RNA polymerase II transcription factor binding;GO:0001071//nucleic acid binding transcription factor activity;GO:0001012//RNA polymerase II regulatory region DNA binding;GO:0001102//RNA polymera…	GO:1903507//negative regulation of nucleic acid-templated transcription;GO:0048634//regulation of muscle organ development;GO:0060977//coronary vasculature morphogenesis;GO:0045934//negative regulation of nucleobase-containing compound metabolic process;GO:0060412//ventricular septum morphogenesis;GO:0048699//generation of neurons;GO:0051253//negative regulation of RNA metabolic process;GO:004662…
ENSGALT00000080706	1515.03	785.313	24.05	10.8233	-1.15189	0.00372092	yes	EBF3	early B cell factor 3 [Source:NCBI gene;Acc:395175]	-	-	-	-	GO:0044424//intracellular part;GO:0043231//intracellular membrane-bounded organelle;GO:0005622//intracellular;GO:0043227//membrane-bounded organelle;GO:0044464//cell part;GO:0043226//organelle;GO:0005634//nucleus;GO:0005623//cell;GO:0043229//intracellular organelle	GO:0046872//metal ion binding;GO:0000981//RNA polymerase II transcription factor activity, sequence-specific DNA binding;GO:0003700//transcription factor activity, sequence-specific DNA binding;GO:1990837//sequence-specific double-stranded DNA binding;GO:0001159//core promoter proximal region DNA binding;GO:0005515//protein binding;GO:0097159//organic cyclic compound binding;GO:0005488//binding;G…	GO:0048518//positive regulation of biological process;GO:0044707//single-multicellular organism process;GO:0032502//developmental process;GO:0051254//positive regulation of RNA metabolic process;GO:1902680//positive regulation of RNA biosynthetic process;GO:0044699//single-organism process;GO:0045944//positive regulation of transcription from RNA polymerase II promoter;GO:0010628//positive regula…
ENSGALT00000080871	4996.81	2629.1	63.9967	29.37	-1.12365	9.80443e-05	yes	NHE1	solute carrier family 9 member A1 [Source:NCBI gene;Acc:419580]	Organismal Systems;Cellular Processes;Environmental Information Processing	Signal transduction;Circulatory system;Cell motility	ko04810//Regulation of actin cytoskeleton;ko04261//Adrenergic signaling in cardiomyocytes;ko04371//Apelin signaling pathway;ko04260//Cardiac muscle contraction	K05742	GO:0044464//cell part;GO:0044425//membrane part;GO:0005623//cell;GO:0016021//integral component of membrane;GO:0071944//cell periphery;GO:0005886//plasma membrane;GO:0031224//intrinsic component of membrane;GO:0016020//membrane	GO:0015386//potassium:proton antiporter activity;GO:0015491//cation:cation antiporter activity;GO:0015297//antiporter activity;GO:0046873//metal ion transmembrane transporter activity;GO:0022857//transmembrane transporter activity;GO:0022821//potassium ion antiporter activity;GO:0005215//transporter activity;GO:0022890//inorganic cation transmembrane transporter activity;GO:0022891//substrate-spe…	GO:0071804//cellular potassium ion transport;GO:0051716//cellular response to stimulus;GO:0051179//localization;GO:0098662//inorganic cation transmembrane transport;GO:0044763//single-organism cellular process;GO:0006873//cellular ion homeostasis;GO:0015672//monovalent inorganic cation transport;GO:0006811//ion transport;GO:0035725//sodium ion transmembrane transport;GO:0030004//cellular monovale…
ENSGALT00000080967	11981.4	5672.08	946.727	390.357	-1.27816	3.9126e-05	yes	-	histone cluster 1, H4d [Source:NCBI gene;Acc:427884]	-	-	-	-	GO:0000786//nucleosome;GO:0043232//intracellular non-membrane-bounded organelle;GO:0043228//non-membrane-bounded organelle;GO:0044427//chromosomal part;GO:0043227//membrane-bounded organelle;GO:0044446//intracellular organelle part;GO:0044815//DNA packaging complex;GO:0005623//cell;GO:0043226//organelle;GO:0043233//organelle lumen;GO:0005694//chromosome;GO:0044464//cell part;GO:0044422//organelle…	GO:0097159//organic cyclic compound binding;GO:0005488//binding;GO:0005515//protein binding;GO:1901363//heterocyclic compound binding;GO:0003676//nucleic acid binding;GO:0003677//DNA binding;GO:0046983//protein dimerization activity;GO:0046982//protein heterodimerization activity	GO:1901576//organic substance biosynthetic process;GO:0008152//metabolic process;GO:0034641//cellular nitrogen compound metabolic process;GO:0032774//RNA biosynthetic process;GO:0034622//cellular macromolecular complex assembly;GO:0071103//DNA conformation change;GO:0044238//primary metabolic process;GO:0022607//cellular component assembly;GO:0009059//macromolecule biosynthetic process;GO:0034654…
ENSGALT00000081677	419.613	1114.37	9.78667	22.44	1.19718	0.0368948	yes	CTSH	cathepsin H [Source:NCBI gene;Acc:770109]	Cellular Processes	Cell growth and death;Transport and catabolism	ko04210//Apoptosis;ko04142//Lysosome	K01366	GO:0031410//cytoplasmic vesicle;GO:0005829//cytosol;GO:0044464//cell part;GO:0005622//intracellular;GO:0044421//extracellular region part;GO:0099503//secretory vesicle;GO:0043232//intracellular non-membrane-bounded organelle;GO:0005737//cytoplasm;GO:0005615//extracellular space;GO:0012505//endomembrane system;GO:0043227//membrane-bounded organelle;GO:0030141//secretory granule;GO:0005623//cell;GO…	GO:0003824//catalytic activity;GO:0004175//endopeptidase activity;GO:0061134//peptidase regulator activity;GO:0032393//MHC class I receptor activity;GO:0042562//hormone binding;GO:0008236//serine-type peptidase activity;GO:0008047//enzyme activator activity;GO:0004177//aminopeptidase activity;GO:0030108//HLA-A specific activating MHC class I receptor activity;GO:0004888//transmembrane signaling r…	GO:0016310//phosphorylation;GO:0060249//anatomical structure homeostasis;GO:1901564//organonitrogen compound metabolic process;GO:0044260//cellular macromolecule metabolic process;GO:0044267//cellular protein metabolic process;GO:0048878//chemical homeostasis;GO:0006796//phosphate-containing compound metabolic process;GO:0008219//cell death;GO:0044237//cellular metabolic process;GO:0010632//regul…
ENSGALT00000081697	256.743	756.907	0.703333	1.82333	1.3743	0.04695	yes	ANK3	ankyrin 3 [Source:NCBI gene;Acc:396309]	-	-	-	-	GO:0030054//cell junction;GO:0098590//plasma membrane region;GO:0071944//cell periphery;GO:0070160//occluding junction;GO:0044464//cell part;GO:0016020//membrane;GO:0016323//basolateral plasma membrane;GO:0005623//cell;GO:0042995//cell projection;GO:0005911//cell-cell junction;GO:0005923//bicellular tight junction;GO:0044304//main axon;GO:0043296//apical junction complex;GO:0044463//cell projecti…	GO:0005200//structural constituent of cytoskeleton;GO:0005198//structural molecule activity;GO:0005515//protein binding;GO:0005488//binding	GO:0044085//cellular component biogenesis;GO:0000910//cytokinesis;GO:1990778//protein localization to cell periphery;GO:0065008//regulation of biological quality;GO:0006996//organelle organization;GO:0016043//cellular component organization;GO:0006810//transport;GO:0071702//organic substance transport;GO:0051301//cell division;GO:0090150//establishment of protein localization to membrane;GO:00516…
ENSGALT00000081755	0	274.93	0.001	9.94333	13.2795	5.60632e-07	yes	MMD	monocyte to macrophage differentiation associated [Source:NCBI gene;Acc:417397]	-	-	-	-	GO:0005623//cell;GO:0043226//organelle;GO:0016021//integral component of membrane;GO:0043229//intracellular organelle;GO:0044444//cytoplasmic part;GO:0005622//intracellular;GO:0043227//membrane-bounded organelle;GO:0016020//membrane;GO:0031224//intrinsic component of membrane;GO:0012505//endomembrane system;GO:0005794//Golgi apparatus;GO:0044424//intracellular part;GO:0044425//membrane part;GO:00…	GO:0016772//transferase activity, transferring phosphorus-containing groups;GO:0016740//transferase activity;GO:0004672//protein kinase activity;GO:0016773//phosphotransferase activity, alcohol group as acceptor;GO:0016301//kinase activity;GO:0003824//catalytic activity	GO:0044699//single-organism process;GO:0050767//regulation of neurogenesis;GO:0044237//cellular metabolic process;GO:2000026//regulation of multicellular organismal development;GO:0044260//cellular macromolecule metabolic process;GO:0043085//positive regulation of catalytic activity;GO:0045666//positive regulation of neuron differentiation;GO:0030154//cell differentiation;GO:0031401//positive reg…
ENSGALT00000081767	756	343.333	11.3767	4.41	-1.36723	0.0302913	yes	CLMN	calmin [Source:NCBI gene;Acc:100858625]	-	-	-	-	GO:0044424//intracellular part;GO:0031224//intrinsic component of membrane;GO:0044464//cell part;GO:0005623//cell;GO:0005622//intracellular;GO:0044425//membrane part;GO:0016020//membrane;GO:0016021//integral component of membrane;GO:0005737//cytoplasm	GO:0005515//protein binding;GO:0005488//binding;GO:0003779//actin binding;GO:0008092//cytoskeletal protein binding	GO:0016043//cellular component organization;GO:0048523//negative regulation of cellular process;GO:0031175//neuron projection development;GO:0065007//biological regulation;GO:0030154//cell differentiation;GO:0044707//single-multicellular organism process;GO:0009987//cellular process;GO:0071840//cellular component organization or biogenesis;GO:0048869//cellular developmental process;GO:0048519//ne…
ENSGALT00000082196	52.68	748.427	1.72	21.4533	3.64072	2.71737e-07	yes	-	CD55 molecule (Cromer blood group) [Source:NCBI gene;Acc:419852]	-	-	-	-	GO:0016020//membrane;GO:0044425//membrane part;GO:0031224//intrinsic component of membrane;GO:0016021//integral component of membrane	-	-
ENSGALT00000082236	692.07	1869.98	11.8133	27.3167	1.20937	0.0230706	yes	HNRNPH2	heterogeneous nuclear ribonucleoprotein H2 [Source:NCBI gene;Acc:395157]	-	-	-	-	-	GO:0005488//binding;GO:0003676//nucleic acid binding;GO:0003723//RNA binding;GO:1901363//heterocyclic compound binding;GO:0097159//organic cyclic compound binding	-
ENSGALT00000082609	331.793	0.0233333	2.06	0.001	-11.0084	0.015585	yes	BRWD1	bromodomain and WD repeat domain containing 1 [Source:HGNC Symbol;Acc:HGNC:12760]	-	-	-	-	GO:0043229//intracellular organelle;GO:0043226//organelle;GO:0005829//cytosol;GO:0043228//non-membrane-bounded organelle;GO:0044464//cell part;GO:0031974//membrane-enclosed lumen;GO:0005622//intracellular;GO:0005730//nucleolus;GO:0043233//organelle lumen;GO:0043232//intracellular non-membrane-bounded organelle;GO:0044428//nuclear part;GO:0070013//intracellular organelle lumen;GO:0005737//cytoplas…	GO:0005488//binding;GO:0005515//protein binding	GO:0019222//regulation of metabolic process;GO:0022603//regulation of anatomical structure morphogenesis;GO:0010468//regulation of gene expression;GO:0019219//regulation of nucleobase-containing compound metabolic process;GO:2000112//regulation of cellular macromolecule biosynthetic process;GO:0031323//regulation of cellular metabolic process;GO:0016043//cellular component organization;GO:0051252…
ENSGALT00000082796	0	7956.22	0.001	144.573	17.1414	3.29713e-168	yes	SERPINE2	serpin family E member 2 [Source:NCBI gene;Acc:424805]	-	-	-	-	GO:0044421//extracellular region part;GO:0005615//extracellular space;GO:0005576//extracellular region	-	-
ENSGALT00000083087	0	68.6533	0.001	0.286667	8.16323	0.00390916	yes	PIEZO2	piezo type mechanosensitive ion channel component 2 [Source:NCBI gene;Acc:421052]	-	-	-	-	GO:0016021//integral component of membrane;GO:0016020//membrane;GO:0044425//membrane part;GO:0031224//intrinsic component of membrane	GO:0008381//mechanically-gated ion channel activity;GO:0022891//substrate-specific transmembrane transporter activity;GO:0022836//gated channel activity;GO:0022833//mechanically gated channel activity;GO:0022857//transmembrane transporter activity;GO:0015267//channel activity;GO:0015075//ion transmembrane transporter activity;GO:0022838//substrate-specific channel activity;GO:0022803//passive tra…	GO:0044699//single-organism process;GO:0055085//transmembrane transport;GO:0044763//single-organism cellular process;GO:0006810//transport;GO:0044765//single-organism transport;GO:1902578//single-organism localization;GO:0009987//cellular process;GO:0051179//localization;GO:0051234//establishment of localization
ENSGALT00000083181	2317.11	1271.95	53.4867	25.86	-1.04846	0.00303976	yes	NFIC	nuclear factor I C [Source:NCBI gene;Acc:396208]	-	-	-	-	GO:0043227//membrane-bounded organelle;GO:0005634//nucleus;GO:0044424//intracellular part;GO:0044464//cell part;GO:0005622//intracellular;GO:0043226//organelle;GO:0005623//cell;GO:0043229//intracellular organelle;GO:0043231//intracellular membrane-bounded organelle	GO:0005488//binding;GO:0000981//RNA polymerase II transcription factor activity, sequence-specific DNA binding;GO:0003677//DNA binding;GO:1901363//heterocyclic compound binding;GO:0001071//nucleic acid binding transcription factor activity;GO:0003676//nucleic acid binding;GO:0003700//transcription factor activity, sequence-specific DNA binding;GO:0097159//organic cyclic compound binding	GO:0010629//negative regulation of gene expression;GO:0008152//metabolic process;GO:0006725//cellular aromatic compound metabolic process;GO:0006260//DNA replication;GO:0006355//regulation of transcription, DNA-templated;GO:0045934//negative regulation of nucleobase-containing compound metabolic process;GO:0031325//positive regulation of cellular metabolic process;GO:0010628//positive regulation …
ENSGALT00000083806	1223.88	323.533	13.14	2.99333	-2.13414	0.000133993	yes	ZNF628	zinc finger protein 628 [Source:NCBI gene;Acc:100857228]	-	-	-	-	GO:0005623//cell;GO:0043227//membrane-bounded organelle;GO:0044464//cell part;GO:0005622//intracellular;GO:0043226//organelle;GO:0005634//nucleus;GO:0044424//intracellular part;GO:0043229//intracellular organelle;GO:0043231//intracellular membrane-bounded organelle	GO:1901363//heterocyclic compound binding;GO:0003677//DNA binding;GO:0003676//nucleic acid binding;GO:0001071//nucleic acid binding transcription factor activity;GO:0003700//transcription factor activity, sequence-specific DNA binding;GO:0097159//organic cyclic compound binding;GO:0005488//binding	GO:0019219//regulation of nucleobase-containing compound metabolic process;GO:0031326//regulation of cellular biosynthetic process;GO:0060255//regulation of macromolecule metabolic process;GO:0051252//regulation of RNA metabolic process;GO:0019222//regulation of metabolic process;GO:2001141//regulation of RNA biosynthetic process;GO:0009889//regulation of biosynthetic process;GO:1903506//regulati…
ENSGALT00000084159	46.2833	0	0.71	0.001	-9.47168	0.0107231	yes	MCM5	minichromosome maintenance complex component 5 [Source:NCBI gene;Acc:418058]	Cellular Processes;Genetic Information Processing	Cell growth and death;Replication and repair	ko04110//Cell cycle;ko03030//DNA replication	K02209	GO:0032991//macromolecular complex;GO:0042555//MCM complex;GO:0005622//intracellular;GO:0005634//nucleus;GO:0043226//organelle;GO:0043231//intracellular membrane-bounded organelle;GO:0043227//membrane-bounded organelle;GO:0044464//cell part;GO:0044424//intracellular part;GO:0005623//cell;GO:0043229//intracellular organelle;GO:0043234//protein complex	GO:0003676//nucleic acid binding;GO:0097367//carbohydrate derivative binding;GO:1990837//sequence-specific double-stranded DNA binding;GO:0001882//nucleoside binding;GO:0032550//purine ribonucleoside binding;GO:1901265//nucleoside phosphate binding;GO:0017076//purine nucleotide binding;GO:0000166//nucleotide binding;GO:0030554//adenyl nucleotide binding;GO:0001883//purine nucleoside binding;GO:00…	GO:0008152//metabolic process;GO:0043170//macromolecule metabolic process;GO:0006259//DNA metabolic process;GO:0046483//heterocycle metabolic process;GO:0006260//DNA replication;GO:0006261//DNA-dependent DNA replication;GO:0006807//nitrogen compound metabolic process;GO:0006725//cellular aromatic compound metabolic process;GO:0009059//macromolecule biosynthetic process;GO:0009058//biosynthetic pr…
ENSGALT00000084241	9305.04	3377.8	169.1	52.9767	-1.67445	1.40775e-07	yes	TPM1	tropomyosin 1 (alpha) [Source:NCBI gene;Acc:396366]	Organismal Systems	Circulatory system	ko04261//Adrenergic signaling in cardiomyocytes;ko04260//Cardiac muscle contraction	K10373	-	-	-
ENSGALT00000084513	73.77	0	1.45667	0.001	-10.5085	0.00179912	yes	SAMD11	sterile alpha motif domain containing 11 [Source:NCBI gene;Acc:419434]	-	-	-	-	-	GO:0005488//binding;GO:0005515//protein binding	-
ENSGALT00000084614	2281.18	6709.05	55.1433	146.71	1.41171	0.00438781	yes	ZCCHC13	zinc finger CCHC-type containing 13 [Source:NCBI gene;Acc:395731]	-	-	-	-	-	GO:0046872//metal ion binding;GO:0005488//binding;GO:0008270//zinc ion binding;GO:0097159//organic cyclic compound binding;GO:0046914//transition metal ion binding;GO:0043169//cation binding;GO:1901363//heterocyclic compound binding;GO:0003676//nucleic acid binding;GO:0043167//ion binding	-
ENSGALT00000084623	577.973	7.77	10.1733	0.11	-6.53115	1.28366e-05	yes	THOC1	THO complex 1 [Source:NCBI gene;Acc:421062]	Genetic Information Processing	Translation;Transcription	ko03013//RNA transport;ko03040//Spliceosome	K12878	GO:0005622//intracellular;GO:0005634//nucleus;GO:0032991//macromolecular complex;GO:0043231//intracellular membrane-bounded organelle;GO:0043234//protein complex;GO:0044422//organelle part;GO:0044424//intracellular part;GO:0000445//THO complex part of transcription export complex;GO:0043229//intracellular organelle;GO:0043226//organelle;GO:0043227//membrane-bounded organelle;GO:0044428//nuclear p…	GO:0005488//binding;GO:0005515//protein binding	GO:0006355//regulation of transcription, DNA-templated;GO:1902582//single-organism intracellular transport;GO:0051028//mRNA transport;GO:0023052//signaling;GO:0051179//localization;GO:0016482//cytoplasmic transport;GO:0071702//organic substance transport;GO:0046907//intracellular transport;GO:0051649//establishment of localization in cell;GO:0032784//regulation of DNA-templated transcription, elo…
ENSGALT00000084627	3222.5	1850.05	41.9233	20.5733	-1.02698	0.0149232	yes	CEP170P1	centrosomal protein 170 pseudogene 1 [Source:NCBI gene;Acc:396360]	-	-	-	-	GO:0044425//membrane part;GO:0031224//intrinsic component of membrane;GO:0016020//membrane;GO:0016021//integral component of membrane	-	GO:0003012//muscle system process;GO:0006936//muscle contraction;GO:0003008//system process;GO:0032501//multicellular organismal process
ENSGALT00000084690	0.00333333	148.407	0.001	2.90667	11.5051	1.34684e-05	yes	NFYC	nuclear transcription factor Y subunit gamma [Source:NCBI gene;Acc:419642]	-	-	-	-	GO:0044428//nuclear part;GO:0043234//protein complex;GO:0043229//intracellular organelle;GO:0044446//intracellular organelle part;GO:0044424//intracellular part;GO:0043226//organelle;GO:0032991//macromolecular complex;GO:0044798//nuclear transcription factor complex;GO:0005634//nucleus;GO:0043227//membrane-bounded organelle;GO:0043231//intracellular membrane-bounded organelle;GO:0005623//cell;GO:…	GO:0097159//organic cyclic compound binding;GO:0001071//nucleic acid binding transcription factor activity;GO:0005515//protein binding;GO:0003700//transcription factor activity, sequence-specific DNA binding;GO:0005488//binding;GO:0046982//protein heterodimerization activity;GO:0003676//nucleic acid binding;GO:1901363//heterocyclic compound binding;GO:0003677//DNA binding;GO:0046983//protein dime…	GO:0051252//regulation of RNA metabolic process;GO:0050794//regulation of cellular process;GO:2000112//regulation of cellular macromolecule biosynthetic process;GO:0009889//regulation of biosynthetic process;GO:0065007//biological regulation;GO:0010468//regulation of gene expression;GO:0051171//regulation of nitrogen compound metabolic process;GO:0050789//regulation of biological process;GO:00313…
ENSGALT00000084705	1882.06	6154	31.6533	89.33	1.49679	2.54297e-08	yes	FBLN1	fibulin 1 [Source:NCBI gene;Acc:373979]	-	-	-	-	GO:0005576//extracellular region	GO:0098772//molecular function regulator;GO:0008047//enzyme activator activity;GO:0061134//peptidase regulator activity;GO:0005488//binding;GO:0043167//ion binding;GO:0046872//metal ion binding;GO:0016504//peptidase activator activity;GO:0030234//enzyme regulator activity;GO:0043169//cation binding;GO:0005509//calcium ion binding	GO:0048522//positive regulation of cellular process;GO:0050789//regulation of biological process;GO:0052547//regulation of peptidase activity;GO:0009987//cellular process;GO:0010604//positive regulation of macromolecule metabolic process;GO:0065007//biological regulation;GO:0044093//positive regulation of molecular function;GO:0065009//regulation of molecular function;GO:0016043//cellular compone…
ENSGALT00000085458	0	94.4733	0.001	0.42	8.71425	0.0256936	yes	TENM3	teneurin transmembrane protein 3 [Source:NCBI gene;Acc:422557]	-	-	-	-	GO:0016020//membrane;GO:0044459//plasma membrane part;GO:0031226//intrinsic component of plasma membrane;GO:0044464//cell part;GO:0016021//integral component of membrane;GO:0005887//integral component of plasma membrane;GO:0071944//cell periphery;GO:0005623//cell;GO:0044425//membrane part;GO:0031224//intrinsic component of membrane;GO:0005886//plasma membrane	-	GO:0050896//response to stimulus;GO:0044700//single organism signaling;GO:0007165//signal transduction;GO:0065007//biological regulation;GO:0044763//single-organism cellular process;GO:0050789//regulation of biological process;GO:0051716//cellular response to stimulus;GO:0050794//regulation of cellular process;GO:0009987//cellular process;GO:0023052//signaling;GO:0007154//cell communication;GO:00…
ENSGALT00000086325	3033	1704.67	168.49	83.9567	-1.00495	0.00210635	yes	H2AFV	H2A histone family, member V [Source:NCBI gene;Acc:426617]	Cellular Processes	Cell growth and death	ko04217//Necroptosis	K11251	GO:0070013//intracellular organelle lumen;GO:0044422//organelle part;GO:0044428//nuclear part;GO:0043234//protein complex;GO:0043226//organelle;GO:0044427//chromosomal part;GO:0031974//membrane-enclosed lumen;GO:0000790//nuclear chromatin;GO:0044446//intracellular organelle part;GO:0043228//non-membrane-bounded organelle;GO:0043227//membrane-bounded organelle;GO:0005634//nucleus;GO:0043229//intra…	GO:0097159//organic cyclic compound binding;GO:0005515//protein binding;GO:0046983//protein dimerization activity;GO:0003677//DNA binding;GO:1901363//heterocyclic compound binding;GO:0005488//binding;GO:0046982//protein heterodimerization activity;GO:0003676//nucleic acid binding	GO:0009987//cellular process;GO:0043933//macromolecular complex subunit organization;GO:0016043//cellular component organization;GO:0006325//chromatin organization;GO:0006996//organelle organization;GO:0071840//cellular component organization or biogenesis;GO:0051276//chromosome organization
ENSGALT00000086768	1114.37	426.387	47.1333	15.18	-1.63458	0.00485831	yes	CO6	potassium calcium-activated channel subfamily M regulatory beta subunit 1 [Source:NCBI gene;Acc:395301]	Organismal Systems	Circulatory system	ko04270//Vascular smooth muscle contraction	K04937	GO:0034705//potassium channel complex;GO:0044459//plasma membrane part;GO:0032991//macromolecular complex;GO:0031226//intrinsic component of plasma membrane;GO:0043234//protein complex;GO:0044464//cell part;GO:0031224//intrinsic component of membrane;GO:0005623//cell;GO:1902495//transmembrane transporter complex;GO:0008076//voltage-gated potassium channel complex;GO:0071944//cell periphery;GO:000…	GO:0022803//passive transmembrane transporter activity;GO:0022839//ion gated channel activity;GO:0022838//substrate-specific channel activity;GO:0015079//potassium ion transmembrane transporter activity;GO:0015269//calcium-activated potassium channel activity;GO:0005216//ion channel activity;GO:0098772//molecular function regulator;GO:0046873//metal ion transmembrane transporter activity;GO:00150…	GO:0005513//detection of calcium ion;GO:1902578//single-organism localization;GO:0098655//cation transmembrane transport;GO:0098660//inorganic ion transmembrane transport;GO:0009593//detection of chemical stimulus;GO:0006811//ion transport;GO:0050896//response to stimulus;GO:0044763//single-organism cellular process;GO:0051606//detection of stimulus;GO:0006813//potassium ion transport;GO:0010038/…
ENSGALT00000087596	0	147.767	0.001	3.01667	11.5587	2.98799e-05	yes	MFF	mitochondrial fission factor [Source:NCBI gene;Acc:424796]	-	-	-	-	GO:0044446//intracellular organelle part;GO:0098805//whole membrane;GO:0043231//intracellular membrane-bounded organelle;GO:0016021//integral component of membrane;GO:0044455//mitochondrial membrane part;GO:0031090//organelle membrane;GO:0005741//mitochondrial outer membrane;GO:0043227//membrane-bounded organelle;GO:0044444//cytoplasmic part;GO:0031966//mitochondrial membrane;GO:0005623//cell;GO:…	GO:0005515//protein binding;GO:0042803//protein homodimerization activity;GO:0005488//binding;GO:0042802//identical protein binding;GO:0046983//protein dimerization activity	GO:0051716//cellular response to stimulus;GO:0050789//regulation of biological process;GO:1903827//regulation of cellular protein localization;GO:0050896//response to stimulus;GO:0071702//organic substance transport;GO:0032388//positive regulation of intracellular transport;GO:0065007//biological regulation;GO:0051259//protein oligomerization;GO:0044700//single organism signaling;GO:0008104//prot…
ENSGALT00000087698	0	54.5067	0.001	1.30667	10.3517	0.0149232	yes	SFXN1	sideroflexin 1 [Source:NCBI gene;Acc:416221]	-	-	-	-	GO:0044425//membrane part;GO:0044464//cell part;GO:0031966//mitochondrial membrane;GO:0031975//envelope;GO:0016020//membrane;GO:0005740//mitochondrial envelope;GO:0005622//intracellular;GO:0031224//intrinsic component of membrane;GO:0043229//intracellular organelle;GO:0043227//membrane-bounded organelle;GO:0005737//cytoplasm;GO:0005739//mitochondrion;GO:0044446//intracellular organelle part;GO:00…	GO:0022857//transmembrane transporter activity;GO:0022891//substrate-specific transmembrane transporter activity;GO:0005215//transporter activity;GO:0022892//substrate-specific transporter activity;GO:0015075//ion transmembrane transporter activity	GO:0009987//cellular process;GO:0051234//establishment of localization;GO:0006811//ion transport;GO:0044763//single-organism cellular process;GO:0051179//localization;GO:0044699//single-organism process;GO:0044765//single-organism transport;GO:0034220//ion transmembrane transport;GO:0006810//transport;GO:1902578//single-organism localization;GO:0055085//transmembrane transport
ENSGALT00000088663	134.81	549.66	3.09	11.0967	1.84445	0.0200962	yes	-	-	-	-	-	-	-	GO:0043169//cation binding;GO:0008270//zinc ion binding;GO:0097159//organic cyclic compound binding;GO:0003676//nucleic acid binding;GO:0005488//binding;GO:1901363//heterocyclic compound binding;GO:0043167//ion binding;GO:0046872//metal ion binding;GO:0046914//transition metal ion binding	GO:0044419//interspecies interaction between organisms;GO:0051704//multi-organism process;GO:0044764//multi-organism cellular process;GO:0044403//symbiosis, encompassing mutualism through parasitism;GO:0009987//cellular process;GO:0016032//viral process
ENSGALT00000089249	1207.19	3473.62	47.4267	120.577	1.34618	1.75599e-05	yes	HPGDS	hematopoietic prostaglandin D synthase [Source:NCBI gene;Acc:395863]	Metabolism	Xenobiotics biodegradation and metabolism;Metabolism of other amino acids;Lipid metabolism;Global and overview maps	ko01100//Metabolic pathways;ko00480//Glutathione metabolism;ko00590//Arachidonic acid metabolism;ko00980//Metabolism of xenobiotics by cytochrome P450;ko00982//Drug metabolism - cytochrome P450	K04097	-	GO:0005515//protein binding;GO:0005488//binding	-
ENSGALT00000089896	3647.74	9496.49	18.3633	41.4433	1.17431	1.63255e-05	yes	MYLK	myosin light chain kinase [Source:NCBI gene;Acc:396445]	Cellular Processes;Organismal Systems;Environmental Information Processing	Cellular community - eukaryotes;Cell motility;Signal transduction;Circulatory system	ko04810//Regulation of actin cytoskeleton;ko04510//Focal adhesion;ko04020//Calcium signaling pathway;ko04371//Apelin signaling pathway;ko04270//Vascular smooth muscle contraction	K00907	GO:0071944//cell periphery;GO:0032432//actin filament bundle;GO:0031252//cell leading edge;GO:0032154//cleavage furrow;GO:0005856//cytoskeleton;GO:0043228//non-membrane-bounded organelle;GO:0044422//organelle part;GO:0005737//cytoplasm;GO:0005622//intracellular;GO:0043229//intracellular organelle;GO:0044424//intracellular part;GO:0044446//intracellular organelle part;GO:0009986//cell surface;GO:0…	GO:0043168//anion binding;GO:0016772//transferase activity, transferring phosphorus-containing groups;GO:0032559//adenyl ribonucleotide binding;GO:0004672//protein kinase activity;GO:0097159//organic cyclic compound binding;GO:0043167//ion binding;GO:0004687//myosin light chain kinase activity;GO:0017076//purine nucleotide binding;GO:0032549//ribonucleoside binding;GO:0003824//catalytic activity;…	GO:0044237//cellular metabolic process;GO:0051928//positive regulation of calcium ion transport;GO:0048583//regulation of response to stimulus;GO:0032060//bleb assembly;GO:0010959//regulation of metal ion transport;GO:0071840//cellular component organization or biogenesis;GO:0030031//cell projection assembly;GO:0051272//positive regulation of cellular component movement;GO:0009653//anatomical str…
ENSGALT00000089897	12.2767	679.537	0.166667	7.35	5.46271	0.00384892	yes	-	uncharacterized LOC416755 [Source:NCBI gene;Acc:416755]	-	-	-	-	GO:0016021//integral component of membrane;GO:0031224//intrinsic component of membrane;GO:0044425//membrane part;GO:0016020//membrane	-	-
ENSGALT00000089976	0	41.9767	0.001	0.503333	8.97537	0.0230706	yes	KCNAB1	potassium voltage-gated channel subfamily A regulatory beta subunit 3 [Source:NCBI gene;Acc:395730]	-	-	-	-	GO:0034705//potassium channel complex;GO:0032991//macromolecular complex;GO:0019897//extrinsic component of plasma membrane;GO:1990351//transporter complex;GO:0005737//cytoplasm;GO:0098552//side of membrane;GO:0005829//cytosol;GO:0031234//extrinsic component of cytoplasmic side of plasma membrane;GO:0031226//intrinsic component of plasma membrane;GO:0005623//cell;GO:0019898//extrinsic component o…	GO:0048037//cofactor binding;GO:1901363//heterocyclic compound binding;GO:0015075//ion transmembrane transporter activity;GO:1901265//nucleoside phosphate binding;GO:0015079//potassium ion transmembrane transporter activity;GO:0043168//anion binding;GO:0022892//substrate-specific transporter activity;GO:0005267//potassium channel activity;GO:0036094//small molecule binding;GO:0022836//gated chann…	GO:0007610//behavior;GO:0044710//single-organism metabolic process;GO:1901017//negative regulation of potassium ion transmembrane transporter activity;GO:0055085//transmembrane transport;GO:0008152//metabolic process;GO:2001257//regulation of cation channel activity;GO:0051179//localization;GO:1904062//regulation of cation transmembrane transport;GO:0051051//negative regulation of transport;GO:00…
ENSGALT00000090167	22	851.667	0.506667	17.2367	5.0883	2.06627e-14	yes	KRT19	keratin 19 [Source:NCBI gene;Acc:395861]	-	-	-	-	GO:0044446//intracellular organelle part;GO:0043232//intracellular non-membrane-bounded organelle;GO:0016327//apicolateral plasma membrane;GO:0045111//intermediate filament cytoskeleton;GO:0031674//I band;GO:0044448//cell cortex part;GO:0043228//non-membrane-bounded organelle;GO:0030016//myofibril;GO:0044422//organelle part;GO:0099513//polymeric cytoskeletal fiber;GO:0098589//membrane region;GO:0…	GO:0005198//structural molecule activity;GO:0008307//structural constituent of muscle	GO:0055001//muscle cell development;GO:0023052//signaling;GO:0048468//cell development;GO:0030154//cell differentiation;GO:0065007//biological regulation;GO:0010033//response to organic substance;GO:0050896//response to stimulus;GO:0033993//response to lipid;GO:0030239//myofibril assembly;GO:0007165//signal transduction;GO:0042692//muscle cell differentiation;GO:0050789//regulation of biological …
ENSGALT00000090178	114.333	599.667	3.27	14.55	2.15366	0.0091024	yes	UCH-L1	ubiquitin C-terminal hydrolase L1 [Source:NCBI gene;Acc:770302]	-	-	-	-	GO:0032838//cell projection cytoplasm;GO:0044444//cytoplasmic part;GO:0005886//plasma membrane;GO:0044422//organelle part;GO:0043226//organelle;GO:0044424//intracellular part;GO:1904115//axon cytoplasm;GO:0043227//membrane-bounded organelle;GO:0099568//cytoplasmic region;GO:0044464//cell part;GO:0005634//nucleus;GO:0043231//intracellular membrane-bounded organelle;GO:0043025//neuronal cell body;G…	GO:0005488//binding;GO:0005102//receptor binding;GO:0044389//ubiquitin-like protein ligase binding;GO:0008233//peptidase activity;GO:0019899//enzyme binding;GO:0004843//thiol-dependent ubiquitin-specific protease activity;GO:0016787//hydrolase activity;GO:0031690//adrenergic receptor binding;GO:0036459//thiol-dependent ubiquitinyl hydrolase activity;GO:0032182//ubiquitin-like protein binding;GO:0…	GO:0002931//response to ischemia;GO:0031175//neuron projection development;GO:0051348//negative regulation of transferase activity;GO:0042326//negative regulation of phosphorylation;GO:0048523//negative regulation of cellular process;GO:0032990//cell part morphogenesis;GO:0007610//behavior;GO:0001932//regulation of protein phosphorylation;GO:0007399//nervous system development;GO:0023051//regulat…
ENSGALT00000090332	108.26	0	1.94667	0.001	-10.9268	0.0136906	yes	PDCD4	programmed cell death 4 [Source:NCBI gene;Acc:374191]	-	-	-	-	-	-	GO:0080090//regulation of primary metabolic process;GO:0031326//regulation of cellular biosynthetic process;GO:1903507//negative regulation of nucleic acid-templated transcription;GO:0051171//regulation of nitrogen compound metabolic process;GO:0009890//negative regulation of biosynthetic process;GO:0010556//regulation of macromolecule biosynthetic process;GO:0009892//negative regulation of metab…
ENSGALT00000090491	0	154.053	0.001	0.953333	9.89684	2.36265e-05	yes	CLASP1	cytoplasmic linker associated protein 1 [Source:NCBI gene;Acc:429042]	-	-	-	-	GO:0005622//intracellular;GO:0043229//intracellular organelle;GO:0044444//cytoplasmic part;GO:0044422//organelle part;GO:0043226//organelle;GO:0005737//cytoplasm;GO:0005623//cell;GO:0005874//microtubule;GO:0044424//intracellular part;GO:0044464//cell part;GO:0005828//kinetochore microtubule;GO:0043232//intracellular non-membrane-bounded organelle;GO:0043228//non-membrane-bounded organelle;GO:0099…	GO:0043515//kinetochore binding;GO:0032403//protein complex binding;GO:0008092//cytoskeletal protein binding;GO:0015631//tubulin binding;GO:0044877//macromolecular complex binding;GO:0008017//microtubule binding;GO:0051010//microtubule plus-end binding;GO:0005488//binding;GO:0005515//protein binding	-
ENSGALT00000090601	180.127	787.62	5.76	21.2133	1.88083	0.0153941	yes	-	-	-	-	-	-	-	-	-
ENSGALT00000090693	20.9267	631.013	0.393333	10.4033	4.72515	8.54307e-11	yes	-	-	-	-	-	-	-	GO:0016788//hydrolase activity, acting on ester bonds;GO:0005488//binding;GO:0016779//nucleotidyltransferase activity;GO:0016891//endoribonuclease activity, producing 5'-phosphomonoesters;GO:0008270//zinc ion binding;GO:0043167//ion binding;GO:0003676//nucleic acid binding;GO:0046872//metal ion binding;GO:0046914//transition metal ion binding;GO:0004521//endoribonuclease activity;GO:1901363//hete…	GO:0006807//nitrogen compound metabolic process;GO:1901360//organic cyclic compound metabolic process;GO:0090304//nucleic acid metabolic process;GO:0034645//cellular macromolecule biosynthetic process;GO:0046483//heterocycle metabolic process;GO:0009059//macromolecule biosynthetic process;GO:0006139//nucleobase-containing compound metabolic process;GO:0006259//DNA metabolic process;GO:0009058//bi…
ENSGALT00000090967	0	36.3367	0.001	0.546667	9.09452	0.0348179	yes	FKBP51	FK506 binding protein 5 [Source:NCBI gene;Acc:421186]	-	-	-	-	GO:0043231//intracellular membrane-bounded organelle;GO:0044464//cell part;GO:0044422//organelle part;GO:0031981//nuclear lumen;GO:0043233//organelle lumen;GO:0005623//cell;GO:0005622//intracellular;GO:0005654//nucleoplasm;GO:0005634//nucleus;GO:0043229//intracellular organelle;GO:0043226//organelle;GO:0044424//intracellular part;GO:0044428//nuclear part;GO:0031974//membrane-enclosed lumen;GO:007…	GO:0005527//macrolide binding;GO:0016859//cis-trans isomerase activity;GO:0008144//drug binding;GO:0031072//heat shock protein binding;GO:0003824//catalytic activity;GO:0097159//organic cyclic compound binding;GO:0005488//binding;GO:1901363//heterocyclic compound binding;GO:0005528//FK506 binding;GO:0016853//isomerase activity;GO:0005515//protein binding;GO:0003755//peptidyl-prolyl cis-trans isom…	GO:0071704//organic substance metabolic process;GO:0051704//multi-organism process;GO:0009605//response to external stimulus;GO:0043170//macromolecule metabolic process;GO:0009607//response to biotic stimulus;GO:0009987//cellular process;GO:0061077//chaperone-mediated protein folding;GO:0018208//peptidyl-proline modification;GO:0006464//cellular protein modification process;GO:0008152//metabolic …
ENSGALT00000091022	0	362.683	0.001	1.47333	10.5249	0.00033698	yes	EP400	E1A binding protein p400 [Source:NCBI gene;Acc:100857793]	-	-	-	-	-	GO:0005488//binding;GO:0032550//purine ribonucleoside binding;GO:0000166//nucleotide binding;GO:0097159//organic cyclic compound binding;GO:0097367//carbohydrate derivative binding;GO:0032555//purine ribonucleotide binding;GO:0032559//adenyl ribonucleotide binding;GO:0017076//purine nucleotide binding;GO:1901265//nucleoside phosphate binding;GO:0043167//ion binding;GO:0036094//small molecule bind…	-
ENSGALT00000091142	468.353	1151.52	6.41	13.8767	1.11426	0.0308506	yes	PDLIM3	PDZ and LIM domain 3 [Source:NCBI gene;Acc:414873]	-	-	-	-	-	GO:0005515//protein binding;GO:0005488//binding	-
ENSGALT00000091282	271.707	1405.83	4.50333	21.0967	2.22795	0.00496066	yes	PTN	pleiotrophin [Source:NCBI gene;Acc:418125]	-	-	-	-	-	GO:0005102//receptor binding;GO:0005488//binding;GO:0005515//protein binding;GO:0008083//growth factor activity	-
ENSGALT00000091395	0	780.117	0.001	6.42333	12.6491	1.08227e-23	yes	-	1-phosphatidylinositol-4,5-bisphosphate phosphodiesterase gamma-1-like [Source:NCBI gene;Acc:776273]	Metabolism;Environmental Information Processing;Human Diseases	Signal transduction;Global and overview maps;Endocrine and metabolic diseases;Carbohydrate metabolism	ko01100//Metabolic pathways;ko04020//Calcium signaling pathway;ko04070//Phosphatidylinositol signaling system;ko04012//ErbB signaling pathway;ko00562//Inositol phosphate metabolism;ko04933//AGE-RAGE signaling pathway in diabetic complications;ko04370//VEGF signaling pathway	K01116	-	GO:0046872//metal ion binding;GO:0042578//phosphoric ester hydrolase activity;GO:0043169//cation binding;GO:0016788//hydrolase activity, acting on ester bonds;GO:0005509//calcium ion binding;GO:0016298//lipase activity;GO:0008081//phosphoric diester hydrolase activity;GO:0003824//catalytic activity;GO:0004629//phospholipase C activity;GO:0043167//ion binding;GO:0005488//binding;GO:0004435//phosph…	GO:0044700//single organism signaling;GO:0006796//phosphate-containing compound metabolic process;GO:0044763//single-organism cellular process;GO:0044699//single-organism process;GO:0050794//regulation of cellular process;GO:0044712//single-organism catabolic process;GO:0044255//cellular lipid metabolic process;GO:0071704//organic substance metabolic process;GO:0007154//cell communication;GO:0035…
ENSGALT00000091414	0	155.257	0.001	3.99667	11.9646	1.64878e-05	yes	CTSS	cathepsin S [Source:NCBI gene;Acc:425657]	Cellular Processes	Cell growth and death;Transport and catabolism	ko04210//Apoptosis;ko04145//Phagosome;ko04142//Lysosome	K01368	-	GO:0008234//cysteine-type peptidase activity;GO:0070011//peptidase activity, acting on L-amino acid peptides;GO:0008233//peptidase activity;GO:0016787//hydrolase activity;GO:0003824//catalytic activity	GO:0019538//protein metabolic process;GO:0006508//proteolysis;GO:0044238//primary metabolic process;GO:0043170//macromolecule metabolic process;GO:0071704//organic substance metabolic process;GO:0008152//metabolic process
ENSGALT00000091481	0	199.927	0.001	2.44333	11.2546	1.1427e-06	yes	DGKZ	diacylglycerol kinase zeta [Source:NCBI gene;Acc:423197]	Environmental Information Processing;Metabolism	Lipid metabolism;Global and overview maps;Signal transduction	ko01100//Metabolic pathways;ko04070//Phosphatidylinositol signaling system;ko00564//Glycerophospholipid metabolism;ko00561//Glycerolipid metabolism	K00901	-	GO:0003824//catalytic activity;GO:0003951//NAD+ kinase activity;GO:0016773//phosphotransferase activity, alcohol group as acceptor;GO:0005515//protein binding;GO:0016740//transferase activity;GO:0004143//diacylglycerol kinase activity;GO:0005488//binding;GO:0016772//transferase activity, transferring phosphorus-containing groups;GO:0016301//kinase activity	GO:0050794//regulation of cellular process;GO:0007165//signal transduction;GO:0007154//cell communication;GO:0009987//cellular process;GO:0007186//G-protein coupled receptor signaling pathway;GO:0044763//single-organism cellular process;GO:0044700//single organism signaling;GO:0050789//regulation of biological process;GO:0044699//single-organism process;GO:0035556//intracellular signal transducti…
ENSGALT00000091789	0	120.38	0.001	1.23333	10.2683	0.00167794	yes	SLC4A7	solute carrier family 4 member 7 [Source:NCBI gene;Acc:420658]	-	-	-	-	GO:0044425//membrane part;GO:0016020//membrane;GO:0016021//integral component of membrane;GO:0031224//intrinsic component of membrane	GO:0015075//ion transmembrane transporter activity;GO:0005452//inorganic anion exchanger activity;GO:0022857//transmembrane transporter activity;GO:0022804//active transmembrane transporter activity;GO:0008509//anion transmembrane transporter activity;GO:0022891//substrate-specific transmembrane transporter activity;GO:0015297//antiporter activity;GO:0015301//anion:anion antiporter activity;GO:00…	GO:0051179//localization;GO:0051234//establishment of localization;GO:0044699//single-organism process;GO:0006810//transport;GO:0044765//single-organism transport;GO:0006811//ion transport;GO:1902578//single-organism localization;GO:0006820//anion transport
ENSGALT00000091903	1213.63	3027.67	21.6533	46.2567	1.09507	0.0029033	yes	-	receptor-interacting serine-threonine kinase 3 [Source:NCBI gene;Acc:415708]	Organismal Systems	Immune system	ko04621//NOD-like receptor signaling pathway	K08846	-	GO:1901363//heterocyclic compound binding;GO:0017076//purine nucleotide binding;GO:0032559//adenyl ribonucleotide binding;GO:0036094//small molecule binding;GO:0004672//protein kinase activity;GO:0005488//binding;GO:0016740//transferase activity;GO:0032549//ribonucleoside binding;GO:1901265//nucleoside phosphate binding;GO:0043168//anion binding;GO:0005524//ATP binding;GO:0016301//kinase activity…	GO:0016310//phosphorylation;GO:0009987//cellular process;GO:0044237//cellular metabolic process;GO:0065007//biological regulation;GO:0043170//macromolecule metabolic process;GO:0036211//protein modification process;GO:0043067//regulation of programmed cell death;GO:0044267//cellular protein metabolic process;GO:0071704//organic substance metabolic process;GO:0044260//cellular macromolecule metabo…
ENSGALT00000091920	610.603	1854.56	7.42	19.5367	1.39669	0.000594967	yes	ATF3	activating transcription factor 3 [Source:NCBI gene;Acc:421369]	-	-	-	-	GO:0005622//intracellular;GO:0043229//intracellular organelle;GO:0043227//membrane-bounded organelle;GO:0005623//cell;GO:0043231//intracellular membrane-bounded organelle;GO:0043226//organelle;GO:0044464//cell part;GO:0005634//nucleus;GO:0044424//intracellular part	GO:0003677//DNA binding;GO:0001012//RNA polymerase II regulatory region DNA binding;GO:0000976//transcription regulatory region sequence-specific DNA binding;GO:1990837//sequence-specific double-stranded DNA binding;GO:0097159//organic cyclic compound binding;GO:0000978//RNA polymerase II core promoter proximal region sequence-specific DNA binding;GO:0000975//regulatory region DNA binding;GO:0001…	GO:0006357//regulation of transcription from RNA polymerase II promoter;GO:0010468//regulation of gene expression;GO:0019219//regulation of nucleobase-containing compound metabolic process;GO:0065007//biological regulation;GO:1903506//regulation of nucleic acid-templated transcription;GO:0080090//regulation of primary metabolic process;GO:0031323//regulation of cellular metabolic process;GO:00507…
ENSGALT00000092253	9582.77	5398.27	265.163	132.173	-1.00445	0.023021	yes	LSP1	lymphocyte specific protein 1 [Source:NCBI gene;Acc:374254]	Organismal Systems	Immune system	ko04625//C-type lectin receptor signaling pathway	K14957	GO:0044464//cell part;GO:0071944//cell periphery;GO:0016020//membrane;GO:0005886//plasma membrane;GO:0005623//cell	GO:0008092//cytoskeletal protein binding;GO:0005488//binding;GO:0005515//protein binding;GO:0003779//actin binding	GO:0007154//cell communication;GO:0050896//response to stimulus;GO:0051716//cellular response to stimulus;GO:0050789//regulation of biological process;GO:0044763//single-organism cellular process;GO:0050794//regulation of cellular process;GO:0044699//single-organism process;GO:0044700//single organism signaling;GO:0007165//signal transduction;GO:0065007//biological regulation;GO:0009987//cellular…
ENSGALT00000092964	5.33333	126.667	0.0633333	1.29333	4.35199	0.0133077	yes	-	-	-	-	-	-	GO:0043234//protein complex;GO:0005581//collagen trimer;GO:0032991//macromolecular complex	GO:0005201//extracellular matrix structural constituent;GO:0005198//structural molecule activity	-
ENSGALT00000093081	5175.61	2663.02	99.53	44.9233	-1.14767	0.00368096	yes	ZYX	zyxin [Source:NCBI gene;Acc:418300]	Cellular Processes	Cellular community - eukaryotes	ko04510//Focal adhesion	K06273	GO:0005829//cytosol;GO:0070161//anchoring junction;GO:0044444//cytoplasmic part;GO:0044424//intracellular part;GO:0043229//intracellular organelle;GO:0042641//actomyosin;GO:0005925//focal adhesion;GO:0043232//intracellular non-membrane-bounded organelle;GO:0043228//non-membrane-bounded organelle;GO:0005856//cytoskeleton;GO:0005911//cell-cell junction;GO:0031988//membrane-bounded vesicle;GO:004444…	-	GO:0044085//cellular component biogenesis;GO:0016043//cellular component organization;GO:0007155//cell adhesion;GO:0009987//cellular process;GO:0051716//cellular response to stimulus;GO:0071345//cellular response to cytokine stimulus;GO:0070887//cellular response to chemical stimulus;GO:0006950//response to stress;GO:0051017//actin filament bundle assembly;GO:0070848//response to growth factor;GO…
ENSGALT00000093149	1060.11	5676.06	16.51	78.72	2.25339	5.39466e-07	yes	SPON2	spondin 2 [Source:NCBI gene;Acc:422905]	-	-	-	-	GO:0044421//extracellular region part;GO:0031012//extracellular matrix;GO:0005576//extracellular region;GO:0005615//extracellular space	GO:0097367//carbohydrate derivative binding;GO:0005488//binding;GO:0003823//antigen binding;GO:0001530//lipopolysaccharide binding;GO:0008289//lipid binding	GO:0002376//immune system process;GO:0061081//positive regulation of myeloid leukocyte cytokine production involved in immune response;GO:0044765//single-organism transport;GO:0048584//positive regulation of response to stimulus;GO:0002448//mast cell mediated immunity;GO:0001817//regulation of cytokine production;GO:0001819//positive regulation of cytokine production;GO:0050778//positive regulati…
ENSGALT00000093481	0	607.627	0.001	2.96333	11.533	1.26168e-18	yes	ZNF638	zinc finger protein 638 [Source:NCBI gene;Acc:395593]	-	-	-	-	GO:0005622//intracellular;GO:0044446//intracellular organelle part;GO:0070013//intracellular organelle lumen;GO:0031981//nuclear lumen;GO:0044424//intracellular part;GO:0044422//organelle part;GO:0044464//cell part;GO:0043231//intracellular membrane-bounded organelle;GO:0043226//organelle;GO:0031974//membrane-enclosed lumen;GO:0005623//cell;GO:0044428//nuclear part;GO:0005654//nucleoplasm;GO:0043…	GO:0097159//organic cyclic compound binding;GO:0008270//zinc ion binding;GO:0043169//cation binding;GO:0046914//transition metal ion binding;GO:0005488//binding;GO:0003676//nucleic acid binding;GO:0043167//ion binding;GO:0046872//metal ion binding;GO:1901363//heterocyclic compound binding	GO:0016070//RNA metabolic process;GO:0008152//metabolic process;GO:0044237//cellular metabolic process;GO:0008380//RNA splicing;GO:0006139//nucleobase-containing compound metabolic process;GO:0043170//macromolecule metabolic process;GO:0046483//heterocycle metabolic process;GO:0009987//cellular process;GO:0006396//RNA processing;GO:0010467//gene expression;GO:0071704//organic substance metabolic …
ENSGALT00000093574	0	333.427	0.001	1.61333	10.6558	0.000505395	yes	SETD2	SET domain containing 2 [Source:NCBI gene;Acc:420404]	Metabolism	Amino acid metabolism	ko00310//Lysine degradation	K11423	GO:0005694//chromosome;GO:0043229//intracellular organelle;GO:0005634//nucleus;GO:0043226//organelle;GO:0043231//intracellular membrane-bounded organelle;GO:0043228//non-membrane-bounded organelle;GO:0044424//intracellular part;GO:0005622//intracellular;GO:0005623//cell;GO:0043227//membrane-bounded organelle;GO:0044464//cell part;GO:0043232//intracellular non-membrane-bounded organelle	GO:0005515//protein binding;GO:0005488//binding;GO:0042054//histone methyltransferase activity;GO:0043014//alpha-tubulin binding;GO:0046975//histone methyltransferase activity (H3-K36 specific);GO:0016278//lysine N-methyltransferase activity;GO:0008757//S-adenosylmethionine-dependent methyltransferase activity;GO:0016740//transferase activity;GO:0015631//tubulin binding;GO:0018024//histone-lysine…	GO:0009889//regulation of biosynthetic process;GO:0048285//organelle fission;GO:0006928//movement of cell or subcellular component;GO:0048864//stem cell development;GO:0060039//pericardium development;GO:0018130//heterocycle biosynthetic process;GO:0006996//organelle organization;GO:0016331//morphogenesis of embryonic epithelium;GO:0044238//primary metabolic process;GO:0050789//regulation of biol…
ENSGALT00000093605	17.8167	206.643	0.24	2.32667	3.27716	0.0315942	yes	-	-	-	-	-	-	-	GO:0004521//endoribonuclease activity;GO:0004540//ribonuclease activity;GO:0005488//binding;GO:0016788//hydrolase activity, acting on ester bonds;GO:0003824//catalytic activity;GO:0097159//organic cyclic compound binding;GO:0016891//endoribonuclease activity, producing 5'-phosphomonoesters;GO:0004519//endonuclease activity;GO:1901363//heterocyclic compound binding;GO:0003676//nucleic acid binding…	GO:0071704//organic substance metabolic process;GO:0009987//cellular process;GO:0006807//nitrogen compound metabolic process;GO:0006259//DNA metabolic process;GO:0044237//cellular metabolic process;GO:0044238//primary metabolic process;GO:0043170//macromolecule metabolic process;GO:0034641//cellular nitrogen compound metabolic process;GO:0006139//nucleobase-containing compound metabolic process;G…
ENSGALT00000093681	155.627	0	1.41667	0.001	-10.4683	1.54643e-05	yes	FGD5	FYVE, RhoGEF and PH domain containing 5 [Source:NCBI gene;Acc:416130]	-	-	-	-	-	GO:0005088//Ras guanyl-nucleotide exchange factor activity;GO:0098772//molecular function regulator;GO:0046872//metal ion binding;GO:0043167//ion binding;GO:0043169//cation binding;GO:0005089//Rho guanyl-nucleotide exchange factor activity;GO:0005085//guanyl-nucleotide exchange factor activity;GO:0005488//binding	GO:0048583//regulation of response to stimulus;GO:0023051//regulation of signaling;GO:0010646//regulation of cell communication;GO:0009966//regulation of signal transduction;GO:0065007//biological regulation;GO:1902531//regulation of intracellular signal transduction;GO:0050794//regulation of cellular process;GO:0051056//regulation of small GTPase mediated signal transduction;GO:0035023//regulati…
ENSGALT00000093959	1.84333	421.543	0.02	3.78	7.56224	0.00329581	yes	ZNF644	zinc finger protein 644 [Source:NCBI gene;Acc:424510]	-	-	-	-	-	GO:0003676//nucleic acid binding;GO:0097159//organic cyclic compound binding;GO:1901363//heterocyclic compound binding;GO:0005488//binding	-
ENSGALT00000094109	2249.46	1158.5	46.5267	20.76	-1.16425	0.00490267	yes	PDLIM5	PDZ and LIM domain 5 [Source:NCBI gene;Acc:422699]	-	-	-	-	GO:0043232//intracellular non-membrane-bounded organelle;GO:0044464//cell part;GO:0043226//organelle;GO:0005623//cell;GO:0005856//cytoskeleton;GO:0044424//intracellular part;GO:0015629//actin cytoskeleton;GO:0043228//non-membrane-bounded organelle;GO:0005622//intracellular;GO:0043229//intracellular organelle	GO:0005488//binding;GO:0005515//protein binding	-
ENSGALT00000094186	93.6233	511.383	1.71333	7.88	2.20139	0.0271833	yes	PITPNA	phosphatidylinositol transfer protein alpha [Source:NCBI gene;Acc:100859747]	-	-	-	-	GO:0005622//intracellular;GO:0044464//cell part;GO:0005623//cell	GO:0022892//substrate-specific transporter activity;GO:0005319//lipid transporter activity;GO:0005548//phospholipid transporter activity;GO:0005215//transporter activity	GO:0015914//phospholipid transport;GO:0015711//organic anion transport;GO:0006869//lipid transport;GO:0044765//single-organism transport;GO:1902578//single-organism localization;GO:0006811//ion transport;GO:0015748//organophosphate ester transport;GO:0033036//macromolecule localization;GO:0044699//single-organism process;GO:0010876//lipid localization;GO:0006810//transport;GO:0006820//anion trans…
ENSGALT00000094199	0	34.1333	0.001	0.256667	8.00375	0.0410059	yes	EHD2	EH domain containing 2 [Source:NCBI gene;Acc:107049991]	Cellular Processes	Transport and catabolism	ko04144//Endocytosis	K12469	GO:0071944//cell periphery;GO:0015630//microtubule cytoskeleton;GO:0043232//intracellular non-membrane-bounded organelle;GO:0005576//extracellular region;GO:0045121//membrane raft;GO:0005623//cell;GO:0043228//non-membrane-bounded organelle;GO:0043229//intracellular organelle;GO:0055037//recycling endosome;GO:0010008//endosome membrane;GO:0044440//endosomal part;GO:0044464//cell part;GO:0043226//o…	GO:0005488//binding;GO:0042802//identical protein binding;GO:0000166//nucleotide binding;GO:0032550//purine ribonucleoside binding;GO:0032555//purine ribonucleotide binding;GO:1901363//heterocyclic compound binding;GO:0043168//anion binding;GO:0019001//guanyl nucleotide binding;GO:0032561//guanyl ribonucleotide binding;GO:0005525//GTP binding;GO:0005515//protein binding;GO:0036094//small molecule…	GO:0051234//establishment of localization;GO:0050794//regulation of cellular process;GO:0051155//positive regulation of striated muscle cell differentiation;GO:0032879//regulation of localization;GO:0060341//regulation of cellular localization;GO:0006810//transport;GO:0097320//membrane tubulation;GO:0032388//positive regulation of intracellular transport;GO:0006897//endocytosis;GO:0051049//regula…
ENSGALT00000094415	0	37.99	0.001	0.446667	8.80305	0.0309934	yes	-	transmembrane protein 201 [Source:NCBI gene;Acc:419443]	-	-	-	-	GO:0031965//nuclear membrane;GO:0019866//organelle inner membrane;GO:0012505//endomembrane system;GO:0044428//nuclear part;GO:0031300//intrinsic component of organelle membrane;GO:0031090//organelle membrane;GO:0005637//nuclear inner membrane;GO:0043229//intracellular organelle;GO:0044446//intracellular organelle part;GO:0043231//intracellular membrane-bounded organelle;GO:0016021//integral compo…	-	-
ENSGALT00000094600	0	248.073	0.001	2.81667	11.4598	0.0443784	yes	NHE1	solute carrier family 9 member A1 [Source:NCBI gene;Acc:419580]	Environmental Information Processing;Organismal Systems;Cellular Processes	Cell motility;Circulatory system;Signal transduction	ko04810//Regulation of actin cytoskeleton;ko04261//Adrenergic signaling in cardiomyocytes;ko04371//Apelin signaling pathway;ko04260//Cardiac muscle contraction	K05742	GO:0090533//cation-transporting ATPase complex;GO:0005886//plasma membrane;GO:1902494//catalytic complex;GO:0031974//membrane-enclosed lumen;GO:0098590//plasma membrane region;GO:0044464//cell part;GO:0044425//membrane part;GO:1990351//transporter complex;GO:0005634//nucleus;GO:0044459//plasma membrane part;GO:0043233//organelle lumen;GO:0031981//nuclear lumen;GO:0045177//apical part of cell;GO:0…	GO:0046873//metal ion transmembrane transporter activity;GO:0019899//enzyme binding;GO:0022890//inorganic cation transmembrane transporter activity;GO:0030346//protein phosphatase 2B binding;GO:0015298//solute:cation antiporter activity;GO:0005451//monovalent cation:proton antiporter activity;GO:0019903//protein phosphatase binding;GO:0015297//antiporter activity;GO:0015081//sodium ion transmembr…	GO:0042592//homeostatic process;GO:0022898//regulation of transmembrane transporter activity;GO:0010604//positive regulation of macromolecule metabolic process;GO:1990118//sodium ion import into cell;GO:0051928//positive regulation of calcium ion transport;GO:0055082//cellular chemical homeostasis;GO:0043269//regulation of ion transport;GO:0006357//regulation of transcription from RNA polymerase …
ENSGALT00000094699	77.76	0	0.406667	0.001	-8.6677	0.0371759	yes	NAV3	neuron navigator 3 [Source:NCBI gene;Acc:417869]	-	-	-	-	-	GO:0001883//purine nucleoside binding;GO:0097367//carbohydrate derivative binding;GO:0017076//purine nucleotide binding;GO:0001882//nucleoside binding;GO:1901363//heterocyclic compound binding;GO:0032559//adenyl ribonucleotide binding;GO:0032553//ribonucleotide binding;GO:0032555//purine ribonucleotide binding;GO:0043168//anion binding;GO:0032550//purine ribonucleoside binding;GO:0032549//ribonuc…	GO:0032502//developmental process;GO:0007399//nervous system development;GO:0007275//multicellular organism development;GO:0048731//system development;GO:0044699//single-organism process;GO:0009987//cellular process;GO:0022008//neurogenesis;GO:0030154//cell differentiation;GO:0048869//cellular developmental process;GO:0048856//anatomical structure development;GO:0044707//single-multicellular orga…
ENSGALT00000094722	1320.06	137.05	11.8167	1.11333	-3.40787	6.84498e-08	yes	-	sperm associated antigen 5 [Source:NCBI gene;Acc:771702]	-	-	-	-	-	-	GO:0009987//cellular process;GO:0032886//regulation of microtubule-based process;GO:0051493//regulation of cytoskeleton organization;GO:0032879//regulation of localization;GO:0044699//single-organism process;GO:0051983//regulation of chromosome segregation;GO:0060341//regulation of cellular localization;GO:0051726//regulation of cell cycle;GO:0032880//regulation of protein localization;GO:0010564…
ENSGALT00000094819	338.21	0.69	3.65	0.00666667	-9.09672	0.00187568	yes	TUBGCP3	tubulin gamma complex associated protein 3 [Source:NCBI gene;Acc:418750]	-	-	-	-	GO:0015630//microtubule cytoskeleton;GO:0044464//cell part;GO:0043228//non-membrane-bounded organelle;GO:0043229//intracellular organelle;GO:0005622//intracellular;GO:0044422//organelle part;GO:0005623//cell;GO:0043232//intracellular non-membrane-bounded organelle;GO:0005856//cytoskeleton;GO:0000922//spindle pole;GO:0044446//intracellular organelle part;GO:0044424//intracellular part;GO:0005815//…	GO:0043015//gamma-tubulin binding;GO:0015631//tubulin binding;GO:0005515//protein binding;GO:0008092//cytoskeletal protein binding;GO:0005488//binding	GO:0071822//protein complex subunit organization;GO:1902589//single-organism organelle organization;GO:0043933//macromolecular complex subunit organization;GO:0051258//protein polymerization;GO:0070271//protein complex biogenesis;GO:0034622//cellular macromolecular complex assembly;GO:0006461//protein complex assembly;GO:0044699//single-organism process;GO:0044085//cellular component biogenesis;G…
ENSGALT00000095013	535.02	44.0567	4.34	0.29	-3.90357	0.021123	yes	-	heart development protein with EGF like domains 1 [Source:NCBI gene;Acc:424257]	-	-	-	-	-	GO:0043167//ion binding;GO:0043169//cation binding;GO:0005509//calcium ion binding;GO:0046872//metal ion binding;GO:0005488//binding	GO:0071840//cellular component organization or biogenesis;GO:0007507//heart development;GO:0032501//multicellular organismal process;GO:0044767//single-organism developmental process;GO:0048731//system development;GO:0044085//cellular component biogenesis;GO:0045216//cell-cell junction organization;GO:0007275//multicellular organism development;GO:0034330//cell junction organization;GO:0032502//d…
ENSGALT00000095286	338.567	1177.51	10.19	31.2033	1.61455	0.00754407	yes	TXNIP	thioredoxin interacting protein [Source:HGNC Symbol;Acc:HGNC:16952]	-	-	-	-	GO:0044464//cell part;GO:0005737//cytoplasm;GO:0005622//intracellular;GO:0044424//intracellular part;GO:0005623//cell	GO:0044389//ubiquitin-like protein ligase binding;GO:0098772//molecular function regulator;GO:0005488//binding;GO:0019899//enzyme binding;GO:0004857//enzyme inhibitor activity;GO:0005515//protein binding;GO:0030234//enzyme regulator activity;GO:0031625//ubiquitin protein ligase binding	GO:0033036//macromolecule localization;GO:0009607//response to biotic stimulus;GO:0048523//negative regulation of cellular process;GO:0050896//response to stimulus;GO:0051169//nuclear transport;GO:0070727//cellular macromolecule localization;GO:0031327//negative regulation of cellular biosynthetic process;GO:0031326//regulation of cellular biosynthetic process;GO:0051170//nuclear import;GO:005171…
ENSGALT00000095473	78.7533	0	1.49	0.001	-10.5411	0.042389	yes	GAB2	GRB2 associated binding protein 2 [Source:NCBI gene;Acc:419027]	-	-	-	-	-	-	-
ENSGALT00000095514	0	130.943	0.001	2.54	11.3106	0.0115796	yes	NT5C3B	5'-nucleotidase, cytosolic IIIB [Source:NCBI gene;Acc:420034]	Metabolism	Global and overview maps;Metabolism of cofactors and vitamins;Nucleotide metabolism	ko01100//Metabolic pathways;ko00230//Purine metabolism;ko00240//Pyrimidine metabolism;ko00760//Nicotinate and nicotinamide metabolism	K01081	GO:0005737//cytoplasm;GO:0005622//intracellular;GO:0044424//intracellular part;GO:0005623//cell;GO:0044464//cell part	GO:0008253//5'-nucleotidase activity;GO:0008252//nucleotidase activity;GO:0005488//binding;GO:0043169//cation binding;GO:0016787//hydrolase activity;GO:0016791//phosphatase activity;GO:0042578//phosphoric ester hydrolase activity;GO:0046872//metal ion binding;GO:0043167//ion binding;GO:0003824//catalytic activity;GO:0016788//hydrolase activity, acting on ester bonds;GO:0000287//magnesium ion bind…	-
ENSGALT00000095538	1263.51	544.49	16.3133	6.00667	-1.44142	0.019982	yes	HDAC7	histone deacetylase 7 [Source:NCBI gene;Acc:426885]	-	-	-	-	GO:0043231//intracellular membrane-bounded organelle;GO:0070013//intracellular organelle lumen;GO:0043226//organelle;GO:0043227//membrane-bounded organelle;GO:0005654//nucleoplasm;GO:0044464//cell part;GO:0044422//organelle part;GO:0043234//protein complex;GO:0031974//membrane-enclosed lumen;GO:0005623//cell;GO:0031981//nuclear lumen;GO:0043233//organelle lumen;GO:0000118//histone deacetylase com…	GO:0019213//deacetylase activity;GO:0016810//hydrolase activity, acting on carbon-nitrogen (but not peptide) bonds;GO:0004407//histone deacetylase activity;GO:0033558//protein deacetylase activity;GO:0016787//hydrolase activity;GO:0016811//hydrolase activity, acting on carbon-nitrogen (but not peptide) bonds, in linear amides;GO:0003824//catalytic activity	GO:0016570//histone modification;GO:0071704//organic substance metabolic process;GO:0044710//single-organism metabolic process;GO:0043933//macromolecular complex subunit organization;GO:0006464//cellular protein modification process;GO:0016568//chromatin modification;GO:0006996//organelle organization;GO:0016569//covalent chromatin modification;GO:0043412//macromolecule modification;GO:0044699//s…
ENSGALT00000095688	86.53	0	0.72	0.001	-9.49185	0.000504695	yes	DISP1	dispatched RND transporter family member 1 [Source:NCBI gene;Acc:421333]	-	-	-	-	GO:0016020//membrane;GO:0031224//intrinsic component of membrane;GO:0016021//integral component of membrane;GO:0044425//membrane part	-	-
ENSGALT00000095829	1489.29	727.28	19.79	8.32667	-1.24896	0.00134498	yes	CO6	potassium calcium-activated channel subfamily M regulatory beta subunit 1 [Source:NCBI gene;Acc:395301]	Organismal Systems	Circulatory system	ko04270//Vascular smooth muscle contraction	K04937	GO:0044425//membrane part;GO:0044459//plasma membrane part;GO:0005886//plasma membrane;GO:0008076//voltage-gated potassium channel complex;GO:0031224//intrinsic component of membrane;GO:0043234//protein complex;GO:0005623//cell;GO:0071944//cell periphery;GO:0044464//cell part;GO:1902495//transmembrane transporter complex;GO:0098797//plasma membrane protein complex;GO:0098796//membrane protein com…	GO:0022838//substrate-specific channel activity;GO:0005227//calcium activated cation channel activity;GO:0008324//cation transmembrane transporter activity;GO:0015077//monovalent inorganic cation transmembrane transporter activity;GO:0022891//substrate-specific transmembrane transporter activity;GO:0022892//substrate-specific transporter activity;GO:0022836//gated channel activity;GO:0015267//cha…	GO:0030001//metal ion transport;GO:0098660//inorganic ion transmembrane transport;GO:0034220//ion transmembrane transport;GO:0098662//inorganic cation transmembrane transport;GO:0006811//ion transport;GO:0006812//cation transport;GO:0044765//single-organism transport;GO:0071804//cellular potassium ion transport;GO:0005513//detection of calcium ion;GO:0071805//potassium ion transmembrane transport…
ENSGALT00000096012	903.26	2339.79	17.66	40.63	1.20206	0.00312447	yes	-	-	-	-	-	-	-	GO:0034061//DNA polymerase activity;GO:0016779//nucleotidyltransferase activity;GO:0003824//catalytic activity;GO:0070011//peptidase activity, acting on L-amino acid peptides;GO:0070001//aspartic-type peptidase activity;GO:0004175//endopeptidase activity;GO:0016772//transferase activity, transferring phosphorus-containing groups;GO:0008233//peptidase activity;GO:0016787//hydrolase activity;GO:000…	GO:0008152//metabolic process;GO:0006725//cellular aromatic compound metabolic process;GO:0006807//nitrogen compound metabolic process;GO:0006139//nucleobase-containing compound metabolic process;GO:0071704//organic substance metabolic process;GO:1901576//organic substance biosynthetic process;GO:0046483//heterocycle metabolic process;GO:0044237//cellular metabolic process;GO:0034645//cellular ma…
ENSGALT00000096699	1107.07	406.68	6.11	1.96667	-1.63542	0.00263113	yes	WDR81	WD repeat domain 81 [Source:NCBI gene;Acc:417560]	-	-	-	-	-	GO:0005488//binding;GO:0005515//protein binding	-
ENSGALT00000096731	46.6133	0	0.68	0.001	-9.40939	0.0216572	yes	-	CREB regulated transcription coactivator 2 [Source:NCBI gene;Acc:107055137]	-	-	-	-	GO:0043226//organelle;GO:0043227//membrane-bounded organelle;GO:0005623//cell;GO:0043231//intracellular membrane-bounded organelle;GO:0005737//cytoplasm;GO:0005622//intracellular;GO:0044464//cell part;GO:0044424//intracellular part;GO:0005634//nucleus;GO:0043229//intracellular organelle	GO:0008140//cAMP response element binding protein binding;GO:0005488//binding;GO:0008134//transcription factor binding;GO:0005515//protein binding	GO:0031326//regulation of cellular biosynthetic process;GO:0031323//regulation of cellular metabolic process;GO:0051171//regulation of nitrogen compound metabolic process;GO:0010468//regulation of gene expression;GO:1902680//positive regulation of RNA biosynthetic process;GO:0031328//positive regulation of cellular biosynthetic process;GO:0065003//macromolecular complex assembly;GO:0051091//posit…
ENSGALT00000096739	763.857	239.073	10.5733	2.91667	-1.85804	0.0115796	yes	MFAP5	microfibril associated protein 5 [Source:NCBI gene;Acc:418256]	-	-	-	-	GO:0044420//extracellular matrix component;GO:0005576//extracellular region;GO:0043205//fibril;GO:0005578//proteinaceous extracellular matrix;GO:0044421//extracellular region part;GO:0001527//microfibril;GO:0031012//extracellular matrix	-	GO:0044707//single-multicellular organism process;GO:0071840//cellular component organization or biogenesis;GO:0048534//hematopoietic or lymphoid organ development;GO:0032501//multicellular organismal process;GO:0043062//extracellular structure organization;GO:0007275//multicellular organism development;GO:0044763//single-organism cellular process;GO:0032502//developmental process;GO:0030097//hem…
ENSGALT00000096778	0	91.02	0.001	0.933333	9.86625	0.039851	yes	SLC12A4	solute carrier family 12 member 4 [Source:NCBI gene;Acc:415715]	-	-	-	-	GO:0071944//cell periphery;GO:0016021//integral component of membrane;GO:0044464//cell part;GO:0031226//intrinsic component of plasma membrane;GO:0005887//integral component of plasma membrane;GO:0044425//membrane part;GO:0031224//intrinsic component of membrane;GO:0005623//cell;GO:0016020//membrane;GO:0005886//plasma membrane;GO:0044459//plasma membrane part	GO:0022804//active transmembrane transporter activity;GO:0022892//substrate-specific transporter activity;GO:0015291//secondary active transmembrane transporter activity;GO:0015075//ion transmembrane transporter activity;GO:0015377//cation:chloride symporter activity;GO:0022891//substrate-specific transmembrane transporter activity;GO:0015379//potassium:chloride symporter activity;GO:0005215//tra…	GO:0071477//cellular hypotonic salinity response;GO:0009628//response to abiotic stimulus;GO:0071476//cellular hypotonic response;GO:0015698//inorganic anion transport;GO:0042539//hypotonic salinity response;GO:0034220//ion transmembrane transport;GO:0009651//response to salt stress;GO:0006971//hypotonic response;GO:0006950//response to stress;GO:0098660//inorganic ion transmembrane transport;GO:…
ENSGALT00000096919	1079.75	568.667	13.6933	6.40667	-1.09583	0.0332207	yes	CCNT1	cyclin T1 [Source:NCBI gene;Acc:100859215]	-	-	-	-	GO:0031981//nuclear lumen;GO:0043233//organelle lumen;GO:0005654//nucleoplasm;GO:0043231//intracellular membrane-bounded organelle;GO:1902494//catalytic complex;GO:0005623//cell;GO:0044446//intracellular organelle part;GO:0044428//nuclear part;GO:0031974//membrane-enclosed lumen;GO:0061695//transferase complex, transferring phosphorus-containing groups;GO:0005622//intracellular;GO:0043229//intrac…	GO:0003676//nucleic acid binding;GO:0008134//transcription factor binding;GO:0005515//protein binding;GO:1901363//heterocyclic compound binding;GO:0000975//regulatory region DNA binding;GO:0001067//regulatory region nucleic acid binding;GO:0003677//DNA binding;GO:0003682//chromatin binding;GO:0017069//snRNA binding;GO:0019901//protein kinase binding;GO:0019900//kinase binding;GO:0097159//organic …	GO:0048523//negative regulation of cellular process;GO:0036211//protein modification process;GO:0006793//phosphorus metabolic process;GO:0019438//aromatic compound biosynthetic process;GO:0006139//nucleobase-containing compound metabolic process;GO:0048518//positive regulation of biological process;GO:0031328//positive regulation of cellular biosynthetic process;GO:0010557//positive regulation of…
ENSGALT00000096983	335.22	1348.54	6.18333	21.55	1.80123	1.64878e-05	yes	SLC2A6	solute carrier family 2 member 6 [Source:NCBI gene;Acc:425954]	-	-	-	-	GO:0044425//membrane part;GO:0016021//integral component of membrane;GO:0031224//intrinsic component of membrane;GO:0016020//membrane	GO:0022857//transmembrane transporter activity;GO:0005215//transporter activity	GO:0055085//transmembrane transport;GO:0044765//single-organism transport;GO:0051179//localization;GO:0051234//establishment of localization;GO:0009987//cellular process;GO:0044699//single-organism process;GO:1902578//single-organism localization;GO:0006810//transport;GO:0044763//single-organism cellular process
ENSGALT00000097326	77.6933	0	0.923333	0.001	-9.85071	0.00162877	yes	RANBP3	RAN binding protein 3 [Source:NCBI gene;Acc:420058]	-	-	-	-	-	-	GO:0051179//localization;GO:0051234//establishment of localization;GO:0051641//cellular localization;GO:0051649//establishment of localization in cell;GO:0046907//intracellular transport;GO:0006810//transport
ENSGALT00000097495	58.1167	542.373	1.4	10.9867	2.97226	0.00403565	yes	-	-	-	-	-	-	-	GO:0016788//hydrolase activity, acting on ester bonds;GO:0008270//zinc ion binding;GO:0016891//endoribonuclease activity, producing 5'-phosphomonoesters;GO:0004521//endoribonuclease activity;GO:0003676//nucleic acid binding;GO:0043169//cation binding;GO:0004540//ribonuclease activity;GO:1901363//heterocyclic compound binding;GO:0046872//metal ion binding;GO:0005488//binding;GO:0097159//organic cy…	GO:0006725//cellular aromatic compound metabolic process;GO:0008152//metabolic process;GO:0034641//cellular nitrogen compound metabolic process;GO:0046483//heterocycle metabolic process;GO:1901360//organic cyclic compound metabolic process;GO:0006807//nitrogen compound metabolic process;GO:0090304//nucleic acid metabolic process;GO:0006259//DNA metabolic process;GO:0071704//organic substance meta…
ENSGALT00000097534	0.01	117.833	0.001	2.40667	11.2328	0.0216809	yes	TTYH3	tweety family member 3 [Source:NCBI gene;Acc:416470]	-	-	-	-	-	-	-
ENSGALT00000097593	91.76	0	1.88667	0.001	-10.8816	0.0208038	yes	CPQ	carboxypeptidase Q [Source:NCBI gene;Acc:420238]	-	-	-	-	-	GO:0008237//metallopeptidase activity;GO:0016805//dipeptidase activity;GO:0070573//metallodipeptidase activity;GO:0008235//metalloexopeptidase activity;GO:0070011//peptidase activity, acting on L-amino acid peptides;GO:0008233//peptidase activity;GO:0016787//hydrolase activity;GO:0008238//exopeptidase activity;GO:0003824//catalytic activity	-
ENSGALT00000097737	76.8767	0	0.446667	0.001	-8.80305	0.0314182	yes	GOLGA3	golgin A3 [Source:NCBI gene;Acc:416791]	-	-	-	-	GO:0012505//endomembrane system;GO:0005794//Golgi apparatus;GO:0043231//intracellular membrane-bounded organelle;GO:0098588//bounding membrane of organelle;GO:0005623//cell;GO:0090498//extrinsic component of Golgi membrane;GO:0031312//extrinsic component of organelle membrane;GO:0005622//intracellular;GO:0044424//intracellular part;GO:0044425//membrane part;GO:0005737//cytoplasm;GO:0044444//cytop…	-	GO:0044699//single-organism process;GO:0032501//multicellular organismal process;GO:0019953//sexual reproduction;GO:0007276//gamete generation;GO:0000003//reproduction;GO:0032504//multicellular organism reproduction;GO:0048232//male gamete generation;GO:0007283//spermatogenesis;GO:0044702//single organism reproductive process;GO:0048609//multicellular organismal reproductive process;GO:0051704//m…
ENSGALT00000097759	1812.95	870.117	19.9567	8.34	-1.25875	0.0102546	yes	SLK	STE20 like kinase [Source:NCBI gene;Acc:423878]	Cellular Processes	Cell growth and death	ko04114//Oocyte meiosis	K08836	-	GO:0043168//anion binding;GO:0036094//small molecule binding;GO:0043167//ion binding;GO:0016773//phosphotransferase activity, alcohol group as acceptor;GO:0097159//organic cyclic compound binding;GO:0032550//purine ribonucleoside binding;GO:0016772//transferase activity, transferring phosphorus-containing groups;GO:0032553//ribonucleotide binding;GO:1901265//nucleoside phosphate binding;GO:003563…	GO:0008152//metabolic process;GO:0044267//cellular protein metabolic process;GO:0044237//cellular metabolic process;GO:0006464//cellular protein modification process;GO:0006796//phosphate-containing compound metabolic process;GO:0019538//protein metabolic process;GO:0016310//phosphorylation;GO:0009987//cellular process;GO:0036211//protein modification process;GO:0071704//organic substance metabol…
ENSGALT00000098111	68.1867	0	0.956667	0.001	-9.90187	0.00307248	yes	CKAP2L	cytoskeleton associated protein 2 like [Source:NCBI gene;Acc:426694]	-	-	-	-	GO:0005737//cytoplasm;GO:0043228//non-membrane-bounded organelle;GO:0044444//cytoplasmic part;GO:0044422//organelle part;GO:0005819//spindle;GO:0043232//intracellular non-membrane-bounded organelle;GO:0044446//intracellular organelle part;GO:0005622//intracellular;GO:0044430//cytoskeletal part;GO:0005813//centrosome;GO:0044424//intracellular part;GO:0043229//intracellular organelle;GO:0005829//cy…	-	-
ENSGALT00000098331	0.116667	443.4	0.001	5.87333	12.52	0.00843724	yes	MAP7D3	MAP7 domain containing 3 [Source:NCBI gene;Acc:422242]	-	-	-	-	GO:0005623//cell;GO:0043228//non-membrane-bounded organelle;GO:0044464//cell part;GO:0015630//microtubule cytoskeleton;GO:0043226//organelle;GO:0043229//intracellular organelle;GO:0044424//intracellular part;GO:0005622//intracellular;GO:0005856//cytoskeleton;GO:0043232//intracellular non-membrane-bounded organelle	-	GO:0007017//microtubule-based process;GO:0007010//cytoskeleton organization;GO:1902589//single-organism organelle organization;GO:0006996//organelle organization;GO:0016043//cellular component organization;GO:0009987//cellular process;GO:0071840//cellular component organization or biogenesis;GO:0044699//single-organism process;GO:0044763//single-organism cellular process;GO:0000226//microtubule c…
ENSGALT00000098423	31.8233	558.46	0.59	8.37333	3.82702	0.0244397	yes	ADAM8	ADAM metallopeptidase domain 8 [Source:NCBI gene;Acc:423672]	-	-	-	-	GO:0043231//intracellular membrane-bounded organelle;GO:0005764//lysosome;GO:0044422//organelle part;GO:0098796//membrane protein complex;GO:0030139//endocytic vesicle;GO:0015629//actin cytoskeleton;GO:0042581//specific granule;GO:0030659//cytoplasmic vesicle membrane;GO:0005886//plasma membrane;GO:0071133//alpha9-beta1 integrin-ADAM8 complex;GO:0016020//membrane;GO:0012506//vesicle membrane;GO:0…	GO:0046872//metal ion binding;GO:0005509//calcium ion binding;GO:0046914//transition metal ion binding;GO:0008233//peptidase activity;GO:0005488//binding;GO:0043169//cation binding;GO:0008270//zinc ion binding;GO:0004175//endopeptidase activity;GO:0070011//peptidase activity, acting on L-amino acid peptides;GO:0016787//hydrolase activity;GO:0050839//cell adhesion molecule binding;GO:0005515//prot…	GO:0032879//regulation of localization;GO:0043523//regulation of neuron apoptotic process;GO:0043085//positive regulation of catalytic activity;GO:0050778//positive regulation of immune response;GO:2000389//regulation of neutrophil extravasation;GO:0071704//organic substance metabolic process;GO:1903034//regulation of response to wounding;GO:0032989//cellular component morphogenesis;GO:2000404//r…
ENSGALT00000098508	588.143	1699.8	9.41667	24.3067	1.36806	0.0132832	yes	SLA	Src like adaptor [Source:NCBI gene;Acc:378908]	-	-	-	-	-	GO:0005070//SH3/SH2 adaptor activity;GO:0060090//binding, bridging;GO:0005515//protein binding;GO:0005488//binding;GO:0030674//protein binding, bridging;GO:0035591//signaling adaptor activity	GO:0010646//regulation of cell communication;GO:0048583//regulation of response to stimulus;GO:0009966//regulation of signal transduction;GO:0065007//biological regulation;GO:0023051//regulation of signaling;GO:0050794//regulation of cellular process;GO:0050789//regulation of biological process
ENSGALT00000098556	306.217	19.4067	4.05	0.21	-4.26946	0.00745759	yes	FMNL3	formin like 3 [Source:NCBI gene;Acc:107049717]	-	-	-	-	GO:0043231//intracellular membrane-bounded organelle;GO:0005623//cell;GO:0016020//membrane;GO:0005794//Golgi apparatus;GO:0005886//plasma membrane;GO:0044424//intracellular part;GO:0044464//cell part;GO:0005829//cytosol;GO:0043227//membrane-bounded organelle;GO:0005622//intracellular;GO:0012505//endomembrane system;GO:0043226//organelle;GO:0005737//cytoplasm;GO:0044444//cytoplasmic part;GO:004322…	GO:0005488//binding;GO:0032794//GTPase activating protein binding;GO:0008092//cytoskeletal protein binding;GO:0031267//small GTPase binding;GO:0003779//actin binding;GO:0005515//protein binding;GO:0017048//Rho GTPase binding;GO:0051020//GTPase binding;GO:0019899//enzyme binding;GO:0017016//Ras GTPase binding	GO:0051674//localization of cell;GO:0030029//actin filament-based process;GO:0065007//biological regulation;GO:0050794//regulation of cellular process;GO:0007010//cytoskeleton organization;GO:0006996//organelle organization;GO:0050789//regulation of biological process;GO:0009987//cellular process;GO:0022603//regulation of anatomical structure morphogenesis;GO:0016043//cellular component organizat…
ENSGALT00000098807	147.247	0	0.65	0.001	-9.3443	0.00686926	yes	COL6A3	collagen type VI alpha 3 chain [Source:NCBI gene;Acc:396548]	Cellular Processes;Environmental Information Processing	Signaling molecules and interaction;Cellular community - eukaryotes	ko04510//Focal adhesion;ko04512//ECM-receptor interaction	K06238	-	GO:0004867//serine-type endopeptidase inhibitor activity;GO:0030414//peptidase inhibitor activity;GO:0030234//enzyme regulator activity;GO:0005488//binding;GO:0004857//enzyme inhibitor activity;GO:0098772//molecular function regulator;GO:0061134//peptidase regulator activity;GO:0061135//endopeptidase regulator activity;GO:0005515//protein binding;GO:0004866//endopeptidase inhibitor activity	-
ENSGALT00000098881	28.26	243.543	0.313333	2.37333	2.92114	0.0389857	yes	SEMA3A	semaphorin 3A [Source:NCBI gene;Acc:395825]	-	-	-	-	-	GO:0005515//protein binding;GO:0005488//binding	-
ENSGALT00000099658	88.3567	0.04	1.14	0.001	-10.1548	0.0195371	yes	RPS6KA1L	ribosomal protein S6 kinase A1-like [Source:NCBI gene;Acc:386579]	Environmental Information Processing;Organismal Systems;Cellular Processes	Cell growth and death;Signal transduction;Endocrine system	ko04010//MAPK signaling pathway;ko04150//mTOR signaling pathway;ko04114//Oocyte meiosis;ko04914//Progesterone-mediated oocyte maturation	K04373	-	GO:0032555//purine ribonucleotide binding;GO:0030554//adenyl nucleotide binding;GO:1901363//heterocyclic compound binding;GO:0016772//transferase activity, transferring phosphorus-containing groups;GO:0017076//purine nucleotide binding;GO:0005524//ATP binding;GO:0004672//protein kinase activity;GO:0036094//small molecule binding;GO:0032549//ribonucleoside binding;GO:0000287//magnesium ion binding…	GO:0050794//regulation of cellular process;GO:0044238//primary metabolic process;GO:0044699//single-organism process;GO:0044237//cellular metabolic process;GO:0050789//regulation of biological process;GO:0009987//cellular process;GO:0071704//organic substance metabolic process;GO:0043412//macromolecule modification;GO:0007154//cell communication;GO:0043170//macromolecule metabolic process;GO:0023…
ENSGALT00000099686	1792.52	5589.68	26.9967	72.8167	1.43149	2.14632e-07	yes	-	ubiquitin specific peptidase 18 [Source:NCBI gene;Acc:418167]	-	-	-	-	-	GO:0008234//cysteine-type peptidase activity;GO:0070011//peptidase activity, acting on L-amino acid peptides;GO:0016787//hydrolase activity;GO:0008233//peptidase activity;GO:0101005//ubiquitinyl hydrolase activity;GO:0003824//catalytic activity;GO:0036459//thiol-dependent ubiquitinyl hydrolase activity;GO:0019783//ubiquitin-like protein-specific protease activity	GO:0044238//primary metabolic process;GO:0019941//modification-dependent protein catabolic process;GO:0043170//macromolecule metabolic process;GO:1901575//organic substance catabolic process;GO:0071704//organic substance metabolic process;GO:0070646//protein modification by small protein removal;GO:0070647//protein modification by small protein conjugation or removal;GO:0043632//modification-depe…
ENSGALT00000099830	1012.96	7878.83	10.1267	66.6567	2.71859	5.41743e-06	yes	CP	ceruloplasmin [Source:NCBI gene;Acc:771940]	Cellular Processes;Metabolism	Cell growth and death;Metabolism of cofactors and vitamins	ko04216//Ferroptosis;ko00860//Porphyrin and chlorophyll metabolism	K13624	-	GO:0005488//binding;GO:0016491//oxidoreductase activity;GO:0043167//ion binding;GO:0004322//ferroxidase activity;GO:0005507//copper ion binding;GO:0003824//catalytic activity;GO:0016724//oxidoreductase activity, oxidizing metal ions, oxygen as acceptor;GO:0046914//transition metal ion binding;GO:0043169//cation binding;GO:0046872//metal ion binding;GO:0016722//oxidoreductase activity, oxidizing m…	GO:0044763//single-organism cellular process;GO:0030001//metal ion transport;GO:0065007//biological regulation;GO:0006825//copper ion transport;GO:0042592//homeostatic process;GO:0000041//transition metal ion transport;GO:0009987//cellular process;GO:0044699//single-organism process;GO:0051179//localization;GO:0006879//cellular iron ion homeostasis;GO:0030003//cellular cation homeostasis;GO:00068…
ENSGALT00000099918	75.3633	0	0.76	0.001	-9.56986	0.039851	yes	-	LOC420992 [Source:NCBI gene;Acc:420992]	-	-	-	-	-	GO:0008270//zinc ion binding;GO:0005488//binding;GO:0046914//transition metal ion binding;GO:0043169//cation binding;GO:1901363//heterocyclic compound binding;GO:0043167//ion binding;GO:0003676//nucleic acid binding;GO:0046872//metal ion binding;GO:0097159//organic cyclic compound binding	-
ENSGALT00000100197	25.1967	269.77	0.493333	4.56	3.2084	0.0100262	yes	TMEM154	transmembrane protein 154 [Source:NCBI gene;Acc:771586]	-	-	-	-	-	-	-
ENSGALT00000100252	3383.95	1951.32	25.85	12.7433	-1.02042	0.0174052	yes	TNC	tenascin C [Source:NCBI gene;Acc:396440]	Environmental Information Processing;Cellular Processes	Signaling molecules and interaction;Cellular community - eukaryotes	ko04510//Focal adhesion;ko04512//ECM-receptor interaction	K06252	-	GO:0005488//binding;GO:0005515//protein binding	GO:0065007//biological regulation;GO:0050789//regulation of biological process;GO:0007155//cell adhesion;GO:0022610//biological adhesion;GO:0042127//regulation of cell proliferation;GO:0050794//regulation of cellular process
ENSGALT00000100295	46.3667	0	1.15333	0.001	-10.1716	0.0159661	yes	Nnf1	Nnf1 protein [Source:NCBI gene;Acc:693253]	-	-	-	-	GO:0000228//nuclear chromosome;GO:0005623//cell;GO:0032991//macromolecular complex;GO:0043228//non-membrane-bounded organelle;GO:0043227//membrane-bounded organelle;GO:0000793//condensed chromosome;GO:0043233//organelle lumen;GO:0005694//chromosome;GO:0005634//nucleus;GO:0043234//protein complex;GO:0000775//chromosome, centromeric region;GO:0044428//nuclear part;GO:0043226//organelle;GO:0044424//…	-	-
ENSGALT00000100688	236.03	0.79	2.41	0.00666667	-8.49785	2.66471e-05	yes	FNBP1L	formin binding protein 1 like [Source:NCBI gene;Acc:424495]	-	-	-	-	-	GO:0005515//protein binding;GO:0005488//binding	GO:0006810//transport;GO:0051179//localization;GO:0016192//vesicle-mediated transport;GO:0006897//endocytosis;GO:0051234//establishment of localization
ENSGALT00000100959	367.613	0	2.57	0.001	-11.3276	5.14428e-07	yes	ROBO1	roundabout guidance receptor 1 [Source:NCBI gene;Acc:395292]	-	-	-	-	-	GO:0005488//binding;GO:0005515//protein binding	GO:0032990//cell part morphogenesis;GO:0044763//single-organism cellular process;GO:0050789//regulation of biological process;GO:0071840//cellular component organization or biogenesis;GO:0009987//cellular process;GO:0048812//neuron projection morphogenesis;GO:0030182//neuron differentiation;GO:0048667//cell morphogenesis involved in neuron differentiation;GO:0048869//cellular developmental proces…
ENSGALT00000101232	309.77	2835.97	6.97333	52.5967	2.91505	0.00172147	yes	-	-	-	-	-	-	-	GO:0097159//organic cyclic compound binding;GO:0046914//transition metal ion binding;GO:0005488//binding;GO:1901363//heterocyclic compound binding;GO:0008270//zinc ion binding;GO:0003676//nucleic acid binding;GO:0043167//ion binding;GO:0043169//cation binding;GO:0046872//metal ion binding	GO:0044764//multi-organism cellular process;GO:0044403//symbiosis, encompassing mutualism through parasitism;GO:0051704//multi-organism process;GO:0044419//interspecies interaction between organisms;GO:0009987//cellular process;GO:0016032//viral process
ENSGALT00000101271	586.62	3272.21	9.96333	46.82	2.23242	0.000549763	yes	-	-	-	-	-	-	-	GO:1901363//heterocyclic compound binding;GO:0003824//catalytic activity;GO:0097159//organic cyclic compound binding;GO:0043169//cation binding;GO:0004521//endoribonuclease activity;GO:0003676//nucleic acid binding;GO:0016891//endoribonuclease activity, producing 5'-phosphomonoesters;GO:0016772//transferase activity, transferring phosphorus-containing groups;GO:0004523//RNA-DNA hybrid ribonucleas…	GO:0009059//macromolecule biosynthetic process;GO:0006260//DNA replication;GO:0034641//cellular nitrogen compound metabolic process;GO:0044238//primary metabolic process;GO:0044249//cellular biosynthetic process;GO:0006725//cellular aromatic compound metabolic process;GO:0009987//cellular process;GO:1901576//organic substance biosynthetic process;GO:0009058//biosynthetic process;GO:0006807//nitro…
ENSGALT00000101385	473.963	1197.82	12.4933	27.06	1.115	0.0394984	yes	ACOT9	acyl-CoA thioesterase 9 [Source:NCBI gene;Acc:418600]	-	-	-	-	-	-	-
ENSGALT00000101668	0	77.5767	0.001	2.37333	11.2127	0.00179184	yes	AKAP10	A-kinase anchoring protein 10 [Source:NCBI gene;Acc:417612]	-	-	-	-	-	-	-
ENSGALT00000101993	88.9633	0	1.37667	0.001	-10.427	0.00115014	yes	SOBP	sine oculis binding protein homolog [Source:NCBI gene;Acc:421775]	-	-	-	-	-	-	-
ENSGALT00000102010	108.543	0	1.71333	0.001	-10.7426	0.000155808	yes	-	solute carrier family 9 member B2 [Source:NCBI gene;Acc:428776]	-	-	-	-	GO:0031224//intrinsic component of membrane;GO:0044425//membrane part;GO:0016021//integral component of membrane;GO:0016020//membrane	GO:0015078//hydrogen ion transmembrane transporter activity;GO:0008324//cation transmembrane transporter activity;GO:0015075//ion transmembrane transporter activity;GO:0022891//substrate-specific transmembrane transporter activity;GO:0015077//monovalent inorganic cation transmembrane transporter activity;GO:0015299//solute:proton antiporter activity;GO:0022890//inorganic cation transmembrane tran…	GO:0044699//single-organism process;GO:0044763//single-organism cellular process;GO:0030001//metal ion transport;GO:0006812//cation transport;GO:0006811//ion transport;GO:0051234//establishment of localization;GO:0009987//cellular process;GO:1902578//single-organism localization;GO:0044765//single-organism transport;GO:0006810//transport;GO:0015672//monovalent inorganic cation transport;GO:005117…
ENSGALT00000102126	2070.35	1095.7	14.2967	6.57667	-1.12025	0.00899519	yes	CDC42BPA	CDC42 binding protein kinase alpha [Source:NCBI gene;Acc:416746]	-	-	-	-	-	GO:0032559//adenyl ribonucleotide binding;GO:0032550//purine ribonucleoside binding;GO:0097159//organic cyclic compound binding;GO:0004674//protein serine/threonine kinase activity;GO:0003824//catalytic activity;GO:0036094//small molecule binding;GO:0032553//ribonucleotide binding;GO:0097367//carbohydrate derivative binding;GO:0043167//ion binding;GO:1901363//heterocyclic compound binding;GO:0004…	GO:0051716//cellular response to stimulus;GO:0030029//actin filament-based process;GO:1902589//single-organism organelle organization;GO:0043170//macromolecule metabolic process;GO:0065007//biological regulation;GO:0044699//single-organism process;GO:0023052//signaling;GO:0071840//cellular component organization or biogenesis;GO:0016043//cellular component organization;GO:0006464//cellular protei…
ENSGALT00000102159	58.54	589.477	1.30333	11.3567	3.12326	2.18208e-05	yes	TFPI2	tissue factor pathway inhibitor 2 [Source:NCBI gene;Acc:420561]	-	-	-	-	GO:0005576//extracellular region	GO:0004857//enzyme inhibitor activity;GO:0098772//molecular function regulator;GO:0030414//peptidase inhibitor activity;GO:0004866//endopeptidase inhibitor activity;GO:0061134//peptidase regulator activity;GO:0061135//endopeptidase regulator activity;GO:0004867//serine-type endopeptidase inhibitor activity;GO:0030234//enzyme regulator activity	GO:0048523//negative regulation of cellular process;GO:0060255//regulation of macromolecule metabolic process;GO:0051346//negative regulation of hydrolase activity;GO:0065009//regulation of molecular function;GO:0032269//negative regulation of cellular protein metabolic process;GO:0080090//regulation of primary metabolic process;GO:0030162//regulation of proteolysis;GO:0031323//regulation of cell…
ENSGALT00000102657	0	93.1167	0.001	1.5	10.5507	0.000657208	yes	DCBLD2	discoidin, CUB and LCCL domain containing 2 [Source:NCBI gene;Acc:418379]	-	-	-	-	-	-	-
ENSGALT00000102676	0	85.2767	0.001	1.01333	9.98489	0.00168971	yes	GARNL3	GTPase activating Rap/RanGAP domain like 3 [Source:NCBI gene;Acc:417087]	-	-	-	-	GO:0005623//cell;GO:0043231//intracellular membrane-bounded organelle;GO:0043226//organelle;GO:0005622//intracellular;GO:0044424//intracellular part;GO:0043229//intracellular organelle;GO:0044464//cell part;GO:0043227//membrane-bounded organelle	GO:0005096//GTPase activator activity;GO:0030695//GTPase regulator activity;GO:0008047//enzyme activator activity;GO:0030234//enzyme regulator activity;GO:0098772//molecular function regulator;GO:0060589//nucleoside-triphosphatase regulator activity	GO:0050789//regulation of biological process;GO:0010646//regulation of cell communication;GO:0065007//biological regulation;GO:0023051//regulation of signaling;GO:0050794//regulation of cellular process;GO:0051056//regulation of small GTPase mediated signal transduction;GO:0009966//regulation of signal transduction;GO:0048583//regulation of response to stimulus;GO:1902531//regulation of intracell…
ENSGALT00000103060	0	36.71	0.001	0.256667	8.00375	0.0314182	yes	-	NAC alpha domain containing [Source:NCBI gene;Acc:420409]	-	-	-	-	GO:0005623//cell;GO:0044444//cytoplasmic part;GO:0044424//intracellular part;GO:0005737//cytoplasm;GO:0005622//intracellular;GO:0005854//nascent polypeptide-associated complex;GO:0032991//macromolecular complex;GO:0043234//protein complex;GO:0044464//cell part	-	-
ENSGALT00000103639	0	61.51	0.001	0.436667	8.77039	0.00635156	yes	SHPRH	SNF2 histone linker PHD RING helicase [Source:NCBI gene;Acc:421613]	-	-	-	-	GO:0005694//chromosome;GO:0005622//intracellular;GO:0043234//protein complex;GO:0000785//chromatin;GO:0044424//intracellular part;GO:0043229//intracellular organelle;GO:0032991//macromolecular complex;GO:0000786//nucleosome;GO:0044815//DNA packaging complex;GO:0043231//intracellular membrane-bounded organelle;GO:0032993//protein-DNA complex;GO:0044427//chromosomal part;GO:0043227//membrane-bounde…	GO:0030554//adenyl nucleotide binding;GO:1901265//nucleoside phosphate binding;GO:0003677//DNA binding;GO:0043167//ion binding;GO:0032559//adenyl ribonucleotide binding;GO:0003676//nucleic acid binding;GO:0017076//purine nucleotide binding;GO:0001883//purine nucleoside binding;GO:0035639//purine ribonucleoside triphosphate binding;GO:0097159//organic cyclic compound binding;GO:0005524//ATP bindin…	GO:0006461//protein complex assembly;GO:0031497//chromatin assembly;GO:0006333//chromatin assembly or disassembly;GO:0006323//DNA packaging;GO:0016043//cellular component organization;GO:0022607//cellular component assembly;GO:0070271//protein complex biogenesis;GO:0065004//protein-DNA complex assembly;GO:0009987//cellular process;GO:0034622//cellular macromolecular complex assembly;GO:0006334//n…
ENSGALT00000103727	0	1286.94	0.001	11.49	13.4881	1.76231e-05	yes	SEC61A1	Sec61 translocon alpha 1 subunit [Source:NCBI gene;Acc:416023]	Genetic Information Processing;Cellular Processes	Transport and catabolism;Folding, sorting and degradation	ko04141//Protein processing in endoplasmic reticulum;ko04145//Phagosome;ko03060//Protein export	K10956	GO:0016020//membrane	-	GO:0051234//establishment of localization;GO:0051179//localization;GO:0006810//transport;GO:0045184//establishment of protein localization;GO:0015031//protein transport;GO:0071702//organic substance transport;GO:0033036//macromolecule localization;GO:0008104//protein localization
ENSGALT00000103876	1156.03	614.407	19.5233	9.26667	-1.07508	0.0285463	yes	MAP2K7	mitogen-activated protein kinase kinase 7 [Source:NCBI gene;Acc:107050551]	Organismal Systems;Genetic Information Processing;Cellular Processes;Environmental Information Processing;Human Diseases	Infectious diseases;Cellular community - eukaryotes;Endocrine system;Signal transduction;Folding, sorting and degradation;Immune system	ko04010//MAPK signaling pathway;ko04530//Tight junction;ko04141//Protein processing in endoplasmic reticulum;ko04912//GnRH signaling pathway;ko04012//ErbB signaling pathway;ko05164//Influenza A;ko04620//Toll-like receptor signaling pathway	K04431	-	GO:0005524//ATP binding;GO:0032550//purine ribonucleoside binding;GO:0097367//carbohydrate derivative binding;GO:0035639//purine ribonucleoside triphosphate binding;GO:0032553//ribonucleotide binding;GO:0032549//ribonucleoside binding;GO:0016301//kinase activity;GO:0030554//adenyl nucleotide binding;GO:0032559//adenyl ribonucleotide binding;GO:0036094//small molecule binding;GO:0016773//phosphotr…	GO:0036211//protein modification process;GO:0044237//cellular metabolic process;GO:0006796//phosphate-containing compound metabolic process;GO:0044267//cellular protein metabolic process;GO:0044238//primary metabolic process;GO:0043170//macromolecule metabolic process;GO:0009987//cellular process;GO:0019538//protein metabolic process;GO:0071704//organic substance metabolic process;GO:0008152//met…
ENSGALT00000103905	0	69.0333	0.001	0.343333	8.42347	0.00599081	yes	-	soluble scavenger receptor cysteine-rich domain-containing protein SSC5D-like [Source:NCBI gene;Acc:101747860]	-	-	-	-	GO:0016020//membrane	GO:0060089//molecular transducer activity;GO:0004872//receptor activity;GO:0038024//cargo receptor activity;GO:0005044//scavenger receptor activity	-
ENSGALT00000103953	0	1169.31	0.001	2.42	11.2408	9.51603e-09	yes	KIAA1109	KIAA1109 [Source:NCBI gene;Acc:422670]	-	-	-	-	-	-	-
ENSGALT00000103986	1103.27	391.593	6.57667	2.03333	-1.69351	0.000489689	yes	ARHGAP21	Rho GTPase activating protein 21 [Source:NCBI gene;Acc:420500]	-	-	-	-	-	GO:0005515//protein binding;GO:0005488//binding	GO:0050794//regulation of cellular process;GO:0050789//regulation of biological process;GO:0044700//single organism signaling;GO:0023052//signaling;GO:0050896//response to stimulus;GO:0065007//biological regulation;GO:0009987//cellular process;GO:0007154//cell communication;GO:0044763//single-organism cellular process;GO:0007165//signal transduction;GO:0051716//cellular response to stimulus;GO:00…
ENSGALT00000104080	260.773	0	4.45	0.001	-12.1196	0.000656072	yes	BICD2	BICD cargo adaptor 2 [Source:NCBI gene;Acc:415990]	-	-	-	-	-	GO:0060090//binding, bridging;GO:0008093//cytoskeletal adaptor activity;GO:0044877//macromolecular complex binding;GO:0030674//protein binding, bridging;GO:0032403//protein complex binding;GO:0070840//dynein complex binding;GO:0005488//binding;GO:0005515//protein binding;GO:0008092//cytoskeletal protein binding	-
ENSGALT00000104308	179.31	1862.41	3.58667	31.0267	3.11279	0.00010583	yes	-	-	-	-	-	-	-	GO:0016740//transferase activity;GO:0043167//ion binding;GO:0016779//nucleotidyltransferase activity;GO:0043169//cation binding;GO:0016787//hydrolase activity;GO:0016772//transferase activity, transferring phosphorus-containing groups;GO:0004521//endoribonuclease activity;GO:0003964//RNA-directed DNA polymerase activity;GO:0004519//endonuclease activity;GO:0097159//organic cyclic compound binding…	GO:0044249//cellular biosynthetic process;GO:0044260//cellular macromolecule metabolic process;GO:0034641//cellular nitrogen compound metabolic process;GO:0071704//organic substance metabolic process;GO:0006278//RNA-dependent DNA replication;GO:0043170//macromolecule metabolic process;GO:0006725//cellular aromatic compound metabolic process;GO:0044238//primary metabolic process;GO:0006260//DNA re…
ENSGALT00000105031	1541.85	228.433	29.7633	3.79333	-2.972	2.48514e-10	yes	LPP	LIM domain containing preferred translocation partner in lipoma [Source:NCBI gene;Acc:429148]	-	-	-	-	-	-	-
ENSGALT00000105055	1019.55	485.557	22.5167	9.25	-1.28347	0.013756	yes	NEURL1B	neuralized E3 ubiquitin protein ligase 1B [Source:NCBI gene;Acc:427626]	-	-	-	-	-	-	-
ENSGALT00000105140	1.9	118.853	0.106667	5.42333	5.668	0.0241325	yes	CCLL4	chemokine-like ligand 4 [Source:NCBI gene;Acc:417464]	-	-	-	-	GO:0044421//extracellular region part;GO:0005615//extracellular space;GO:0005576//extracellular region	GO:0005125//cytokine activity;GO:0005515//protein binding;GO:0048020//CCR chemokine receptor binding;GO:0005102//receptor binding;GO:0001664//G-protein coupled receptor binding;GO:0042379//chemokine receptor binding;GO:0005488//binding;GO:0008009//chemokine activity;GO:0005126//cytokine receptor binding	GO:0006928//movement of cell or subcellular component;GO:0071346//cellular response to interferon-gamma;GO:0010647//positive regulation of cell communication;GO:0050896//response to stimulus;GO:0044093//positive regulation of molecular function;GO:0065007//biological regulation;GO:0031399//regulation of protein modification process;GO:0002376//immune system process;GO:0043408//regulation of MAPK …
ENSGALT00000105236	0	70.7	0.001	1.39667	10.4478	0.00316953	yes	SPATA7	spermatogenesis associated 7 [Source:NCBI gene;Acc:423397]	-	-	-	-	-	-	-
ENSGALT00000105372	1183.01	2.71333	8.25667	0.0166667	-8.95245	0.00114189	yes	TNC	tenascin C [Source:NCBI gene;Acc:396440]	Cellular Processes;Environmental Information Processing	Signaling molecules and interaction;Cellular community - eukaryotes	ko04510//Focal adhesion;ko04512//ECM-receptor interaction	K06252	-	GO:0005515//protein binding;GO:0005488//binding	GO:0065007//biological regulation;GO:0007155//cell adhesion;GO:0042127//regulation of cell proliferation;GO:0022610//biological adhesion;GO:0050794//regulation of cellular process;GO:0050789//regulation of biological process
ENSGALT00000105912	72.7933	0	0.33	0.001	-8.36632	0.0365819	yes	KALRN	kalirin, RhoGEF kinase [Source:NCBI gene;Acc:424253]	-	-	-	-	-	GO:1901265//nucleoside phosphate binding;GO:0017076//purine nucleotide binding;GO:0005515//protein binding;GO:0036094//small molecule binding;GO:0001883//purine nucleoside binding;GO:0005524//ATP binding;GO:0005088//Ras guanyl-nucleotide exchange factor activity;GO:0001882//nucleoside binding;GO:0016740//transferase activity;GO:0043167//ion binding;GO:0032559//adenyl ribonucleotide binding;GO:003…	GO:0023051//regulation of signaling;GO:0035023//regulation of Rho protein signal transduction;GO:1902531//regulation of intracellular signal transduction;GO:0046578//regulation of Ras protein signal transduction;GO:0048583//regulation of response to stimulus;GO:0006468//protein phosphorylation;GO:0009987//cellular process;GO:0016310//phosphorylation;GO:0044260//cellular macromolecule metabolic pr…
ENSGALT00000106006	33.0633	0	0.71	0.001	-9.47168	0.0321548	yes	-	coiled-coil domain containing 15 [Source:NCBI gene;Acc:419705]	-	-	-	-	-	-	-
ENSGALT00000106025	4603.32	2461.44	22.1	10.3933	-1.08839	0.00452857	yes	PRRC2C	proline rich coiled-coil 2C [Source:NCBI gene;Acc:424393]	-	-	-	-	-	-	-
ENSGALT00000106558	1281.9	3219.47	15.2167	32.92	1.11331	0.00437787	yes	JAM3	junctional adhesion molecule 3 [Source:NCBI gene;Acc:419736]	Environmental Information Processing;Cellular Processes	Signaling molecules and interaction;Cellular community - eukaryotes	ko04530//Tight junction;ko04514//Cell adhesion molecules (CAMs)	K06785	-	-	-
ENSGALT00000106626	36.68	0	0.396667	0.001	-8.63178	0.025633	yes	SPATA20	spermatogenesis associated 20 [Source:NCBI gene;Acc:422100]	-	-	-	-	-	GO:0003824//catalytic activity	-
ENSGALT00000106706	880.757	313.003	13.5233	4.23	-1.67672	0.00554882	yes	GIT1	G protein-coupled receptor kinase interacting ArfGAP 1 [Source:NCBI gene;Acc:417584]	Cellular Processes	Transport and catabolism;Cell motility	ko04144//Endocytosis;ko04810//Regulation of actin cytoskeleton	K05737	GO:0042995//cell projection;GO:0043679//axon terminus;GO:0030424//axon;GO:0030054//cell junction;GO:0044424//intracellular part;GO:0044464//cell part;GO:0044305//calyx of Held;GO:0097458//neuron part;GO:0005924//cell-substrate adherens junction;GO:0005925//focal adhesion;GO:0005737//cytoplasm;GO:0044444//cytoplasmic part;GO:0043005//neuron projection;GO:0070161//anchoring junction;GO:0005623//cel…	GO:0005515//protein binding;GO:0005488//binding;GO:0044877//macromolecular complex binding	GO:0032386//regulation of intracellular transport;GO:0060627//regulation of vesicle-mediated transport;GO:0007169//transmembrane receptor protein tyrosine kinase signaling pathway;GO:0044700//single organism signaling;GO:0050896//response to stimulus;GO:0048013//ephrin receptor signaling pathway;GO:0001505//regulation of neurotransmitter levels;GO:0065007//biological regulation;GO:0032879//regula…
ENSGALT00000107004	0	75.42	0.001	0.433333	8.75933	0.00611928	yes	EPB41L1	erythrocyte membrane protein band 4.1 like 1 [Source:NCBI gene;Acc:419117]	-	-	-	-	GO:0044464//cell part;GO:0043226//organelle;GO:0043229//intracellular organelle;GO:0005622//intracellular;GO:0044424//intracellular part;GO:0043228//non-membrane-bounded organelle;GO:0005623//cell;GO:0005856//cytoskeleton;GO:0043232//intracellular non-membrane-bounded organelle	GO:0005198//structural molecule activity;GO:0005515//protein binding;GO:0005488//binding;GO:0003779//actin binding;GO:0008092//cytoskeletal protein binding	GO:0009987//cellular process;GO:0006996//organelle organization;GO:0007010//cytoskeleton organization;GO:0071840//cellular component organization or biogenesis;GO:0016043//cellular component organization;GO:0030029//actin filament-based process;GO:1902589//single-organism organelle organization;GO:0030865//cortical cytoskeleton organization;GO:0030866//cortical actin cytoskeleton organization;GO:…
ENSGALT00000107339	785.633	3101.6	24.1533	83.6133	1.79151	9.44978e-08	yes	PLSCR1	phospholipid scramblase 1 [Source:NCBI gene;Acc:424883]	-	-	-	-	-	-	-
ENSGALT00000107494	64.2	464.787	2.46333	14.94	2.6005	0.0230706	yes	-	-	-	-	-	-	-	GO:0003676//nucleic acid binding;GO:0043169//cation binding;GO:0043167//ion binding;GO:0005488//binding;GO:0046914//transition metal ion binding;GO:1901363//heterocyclic compound binding;GO:0097159//organic cyclic compound binding;GO:0046872//metal ion binding;GO:0008270//zinc ion binding	GO:0016032//viral process;GO:0044764//multi-organism cellular process;GO:0044403//symbiosis, encompassing mutualism through parasitism;GO:0051704//multi-organism process;GO:0009987//cellular process;GO:0044419//interspecies interaction between organisms
ENSGALT00000107513	4287.99	13289.1	17.93	48.4	1.43263	2.81712e-08	yes	COL6A3	collagen type VI alpha 3 chain [Source:NCBI gene;Acc:396548]	Cellular Processes;Environmental Information Processing	Signaling molecules and interaction;Cellular community - eukaryotes	ko04510//Focal adhesion;ko04512//ECM-receptor interaction	K06238	-	GO:0005488//binding;GO:0061135//endopeptidase regulator activity;GO:0005515//protein binding;GO:0004867//serine-type endopeptidase inhibitor activity;GO:0098772//molecular function regulator;GO:0061134//peptidase regulator activity;GO:0030234//enzyme regulator activity;GO:0004857//enzyme inhibitor activity;GO:0004866//endopeptidase inhibitor activity;GO:0030414//peptidase inhibitor activity	-
ENSGALT00000107989	443.04	1801.17	2.79333	9.91667	1.82787	7.38117e-07	yes	-	mycocerosic acid synthase-like [Source:NCBI gene;Acc:420486]	-	-	-	-	-	GO:0003824//catalytic activity;GO:0016740//transferase activity	-
TCONS_00000468	354.547	1012.04	8.49	20.9567	1.30357	0.0223436	yes	BCAP29	NP_001091114.1 B-cell receptor-associated protein 29 [Gallus gallus]	-	-	-	-	GO:0044464//cell part;GO:0043227//membrane-bounded organelle;GO:0043226//organelle;GO:0043231//intracellular membrane-bounded organelle;GO:0031224//intrinsic component of membrane;GO:0044425//membrane part;GO:0005623//cell;GO:0043229//intracellular organelle;GO:0005622//intracellular;GO:0044424//intracellular part;GO:0016020//membrane	-	GO:0051649//establishment of localization in cell;GO:0033036//macromolecule localization;GO:0008104//protein localization;GO:0045184//establishment of protein localization;GO:0046907//intracellular transport;GO:0015031//protein transport;GO:0070727//cellular macromolecule localization;GO:0044707//single-multicellular organism process;GO:0044699//single-organism process;GO:0006810//transport;GO:00…
TCONS_00000512	53.32	548.603	0.373333	3.34	3.16131	0.00238741	yes	GRAMD4	XP_015131291.1 PREDICTED: GRAM domain-containing protein 4 isoform X5 [Gallus gallus]	-	-	-	-	-	-	-
TCONS_00000669	0	207.857	0.001	0.933333	9.86625	3.06696e-07	yes	TMEM168	XP_416021.2 PREDICTED: transmembrane protein 168 [Gallus gallus]	-	-	-	-	-	-	-
TCONS_00001077	749.9	2004.35	3.97	9.18667	1.2104	0.00438454	yes	Plxnc1	XP_015139558.1 PREDICTED: plexin-C1 [Gallus gallus]	-	-	-	-	GO:0044464//cell part;GO:0044425//membrane part;GO:0016020//membrane;GO:0005623//cell;GO:0031224//intrinsic component of membrane	-	GO:0065007//biological regulation;GO:0032501//multicellular organismal process;GO:0044707//single-multicellular organism process;GO:0050789//regulation of biological process;GO:0050794//regulation of cellular process;GO:0044699//single-organism process
TCONS_00001166	2776.03	1538.62	128.023	60.8967	-1.07197	0.0121486	yes	H2B-I	XP_013006909.1 PREDICTED: LOW QUALITY PROTEIN: uncharacterized protein LOC100734710 [Cavia porcellus]	-	-	-	-	-	-	-
TCONS_00001387	171.333	1463.1	1.8	14.0667	2.96621	1.80446e-07	yes	C1qtnf6	XP_010709689.1 PREDICTED: complement C1q tumor necrosis factor-related protein 6 isoform X1 [Meleagris gallopavo]	-	-	-	-	GO:0005576//extracellular region;GO:0016021//integral component of membrane;GO:0016020//membrane;GO:0044421//extracellular region part;GO:0044425//membrane part;GO:0031224//intrinsic component of membrane	-	GO:0010876//lipid localization;GO:0061045//negative regulation of wound healing;GO:0010817//regulation of hormone levels;GO:0043170//macromolecule metabolic process;GO:0050819//negative regulation of coagulation;GO:0003008//system process;GO:0044699//single-organism process;GO:0051239//regulation of multicellular organismal process;GO:0006869//lipid transport;GO:0055065//metal ion homeostasis;GO:…
TCONS_00001880	268.78	1661.76	1.32	6.9	2.38606	2.16711e-08	yes	BCAT1	XP_416424.1 PREDICTED: branched-chain-amino-acid aminotransferase, cytosolic [Gallus gallus]	Metabolism	Amino acid metabolism;Global and overview maps;Metabolism of cofactors and vitamins	ko01100//Metabolic pathways;ko01230//Biosynthesis of amino acids;ko00270//Cysteine and methionine metabolism;ko00280//Valine, leucine and isoleucine degradation;ko00770//Pantothenate and CoA biosynthesis;ko01210//2-Oxocarboxylic acid metabolism;ko00290//Valine, leucine and isoleucine biosynthesis	K00826	GO:0044424//intracellular part;GO:0044464//cell part;GO:0044444//cytoplasmic part;GO:0043226//organelle;GO:0005737//cytoplasm;GO:0005623//cell;GO:0043229//intracellular organelle;GO:0005622//intracellular;GO:0043227//membrane-bounded organelle;GO:0043231//intracellular membrane-bounded organelle	GO:0016740//transferase activity;GO:0016769//transferase activity, transferring nitrogenous groups;GO:0008483//transaminase activity;GO:0003824//catalytic activity;GO:0004084//branched-chain-amino-acid transaminase activity	GO:1901564//organonitrogen compound metabolic process;GO:0044237//cellular metabolic process;GO:0044281//small molecule metabolic process;GO:0044248//cellular catabolic process;GO:0044763//single-organism cellular process;GO:0044710//single-organism metabolic process;GO:0043436//oxoacid metabolic process;GO:0006520//cellular amino acid metabolic process;GO:0009056//catabolic process;GO:0044283//s…
TCONS_00002159	7238.27	22623	91.2433	250.117	1.45481	2.97385e-09	yes	FBLN1	NP_989496.1 fibulin-1 precursor [Gallus gallus]	-	-	-	-	GO:0043227//membrane-bounded organelle;GO:0031012//extracellular matrix;GO:0031988//membrane-bounded vesicle;GO:0044420//extracellular matrix component;GO:0005576//extracellular region;GO:0031982//vesicle;GO:0044421//extracellular region part;GO:0043226//organelle	GO:0098772//molecular function regulator;GO:0008047//enzyme activator activity;GO:0030234//enzyme regulator activity	GO:0048522//positive regulation of cellular process;GO:0031325//positive regulation of cellular metabolic process;GO:0043062//extracellular structure organization;GO:0051246//regulation of protein metabolic process;GO:0009987//cellular process;GO:0030162//regulation of proteolysis;GO:0044763//single-organism cellular process;GO:0032270//positive regulation of cellular protein metabolic process;GO…
TCONS_00002415	0	45.7733	0.001	0.6	9.22882	0.0176511	yes	A2ML1	XP_015148230.1 PREDICTED: alpha-2-macroglobulin-like protein 1 isoform X1 [Gallus gallus]	-	-	-	-	-	-	-
TCONS_00002512	0	99.67	0.001	1.13667	10.1506	0.0254571	yes	ENO2	XP_015728218.1 PREDICTED: gamma-enolase isoform X1 [Coturnix japonica]	Metabolism;Genetic Information Processing	Carbohydrate metabolism;Global and overview maps;Folding, sorting and degradation	ko01100//Metabolic pathways;ko01200//Carbon metabolism;ko03018//RNA degradation;ko01230//Biosynthesis of amino acids;ko00010//Glycolysis / Gluconeogenesis	K01689	GO:0044297//cell body;GO:0044421//extracellular region part;GO:0044464//cell part;GO:0031988//membrane-bounded vesicle;GO:0031982//vesicle;GO:0005576//extracellular region;GO:0005623//cell;GO:0097458//neuron part;GO:0043226//organelle;GO:0044424//intracellular part;GO:0043227//membrane-bounded organelle;GO:0005622//intracellular	GO:0016829//lyase activity;GO:0016836//hydro-lyase activity;GO:0043169//cation binding;GO:0016835//carbon-oxygen lyase activity;GO:0005488//binding;GO:0003824//catalytic activity;GO:0046872//metal ion binding;GO:0043167//ion binding	GO:0071704//organic substance metabolic process;GO:0043436//oxoacid metabolic process;GO:0044763//single-organism cellular process;GO:0032787//monocarboxylic acid metabolic process;GO:0008152//metabolic process;GO:0044699//single-organism process;GO:0044237//cellular metabolic process;GO:0019752//carboxylic acid metabolic process;GO:0006090//pyruvate metabolic process;GO:0044710//single-organism …
TCONS_00003321	274.647	0.00666667	0.323333	0.001	-8.33688	0.000477051	yes	Vgll3	BAA88337.1 ORF2 [Acanthochelys spixii]	-	-	-	-	-	-	-
TCONS_00004040	0.1	470.357	0.001	3.08	11.5887	0.000112022	yes	TAB3	XP_416787.3 PREDICTED: TGF-beta-activated kinase 1 and MAP3K7-binding protein 3 isoform X1 [Gallus gallus]	Organismal Systems	Immune system	ko04621//NOD-like receptor signaling pathway	K12793	GO:0005623//cell;GO:0044424//intracellular part;GO:0044464//cell part;GO:0005622//intracellular	GO:0043167//ion binding;GO:0043169//cation binding;GO:0046872//metal ion binding;GO:0046914//transition metal ion binding;GO:0005488//binding	-
TCONS_00004310	74.6667	581.667	0.326667	2.15	2.71845	0.0029033	yes	MXRA5	XP_416853.4 PREDICTED: matrix-remodeling-associated protein 5 [Gallus gallus]	-	-	-	-	-	-	-
TCONS_00005345	1486.53	759.817	9.16333	4.01333	-1.19107	0.0149324	yes	SMAD9	XP_015133127.1 PREDICTED: mothers against decapentaplegic homolog 9 isoform X1 [Gallus gallus]	Environmental Information Processing	Signal transduction	ko04350//TGF-beta signaling pathway	K16791	GO:0043234//protein complex;GO:0043229//intracellular organelle;GO:0043231//intracellular membrane-bounded organelle;GO:0044424//intracellular part;GO:0043227//membrane-bounded organelle;GO:0043226//organelle;GO:0044464//cell part;GO:0032991//macromolecular complex;GO:0005622//intracellular;GO:0005623//cell	GO:0097159//organic cyclic compound binding;GO:1901363//heterocyclic compound binding;GO:0005488//binding;GO:0001071//nucleic acid binding transcription factor activity;GO:0003676//nucleic acid binding	GO:0044238//primary metabolic process;GO:0043412//macromolecule modification;GO:0065007//biological regulation;GO:0050896//response to stimulus;GO:0007167//enzyme linked receptor protein signaling pathway;GO:0044249//cellular biosynthetic process;GO:0007178//transmembrane receptor protein serine/threonine kinase signaling pathway;GO:0044267//cellular protein metabolic process;GO:0044700//single o…
TCONS_00005459	69.5733	766.887	0.97	8.99333	3.2128	3.35066e-05	yes	FLT1	XP_015707560.1 PREDICTED: vascular endothelial growth factor receptor 1 [Coturnix japonica]	Cellular Processes;Environmental Information Processing	Cellular community - eukaryotes;Signal transduction	ko04010//MAPK signaling pathway;ko04510//Focal adhesion	K05096	GO:0043231//intracellular membrane-bounded organelle;GO:0044425//membrane part;GO:0016020//membrane;GO:0005622//intracellular;GO:0043234//protein complex;GO:0032991//macromolecular complex;GO:0005623//cell;GO:0043226//organelle;GO:0030055//cell-substrate junction;GO:0043227//membrane-bounded organelle;GO:0005912//adherens junction;GO:0070161//anchoring junction;GO:0030054//cell junction;GO:001602…	GO:0060089//molecular transducer activity;GO:0016772//transferase activity, transferring phosphorus-containing groups;GO:1901363//heterocyclic compound binding;GO:0097367//carbohydrate derivative binding;GO:0019199//transmembrane receptor protein kinase activity;GO:0099600//transmembrane receptor activity;GO:0004872//receptor activity;GO:0032550//purine ribonucleoside binding;GO:0038023//signalin…	GO:0060191//regulation of lipase activity;GO:0009987//cellular process;GO:0051336//regulation of hydrolase activity;GO:0007166//cell surface receptor signaling pathway;GO:0050900//leukocyte migration;GO:0060326//cell chemotaxis;GO:0048518//positive regulation of biological process;GO:0009893//positive regulation of metabolic process;GO:1901342//regulation of vasculature development;GO:0051179//lo…
TCONS_00005782	85.0067	0	1.02	0.001	-9.99435	0.0270014	yes	MRE11	XP_015135386.1 PREDICTED: double-strand break repair protein MRE11 isoform X1 [Gallus gallus]	Cellular Processes;Genetic Information Processing	Replication and repair;Cell growth and death	ko04218//Cellular senescence;ko03440//Homologous recombination;ko03450//Non-homologous end-joining	K10865	GO:0043231//intracellular membrane-bounded organelle;GO:0005694//chromosome;GO:0044422//organelle part;GO:0044446//intracellular organelle part;GO:0043232//intracellular non-membrane-bounded organelle;GO:0044464//cell part;GO:0005622//intracellular;GO:0043228//non-membrane-bounded organelle;GO:0044424//intracellular part;GO:0005623//cell;GO:0044427//chromosomal part;GO:0043229//intracellular orga…	GO:0004386//helicase activity;GO:0046872//metal ion binding;GO:0003824//catalytic activity;GO:0016817//hydrolase activity, acting on acid anhydrides;GO:0016787//hydrolase activity;GO:0043167//ion binding;GO:0004518//nuclease activity;GO:0016818//hydrolase activity, acting on acid anhydrides, in phosphorus-containing anhydrides;GO:0005515//protein binding;GO:0003676//nucleic acid binding;GO:001646…	GO:0031399//regulation of protein modification process;GO:0007093//mitotic cell cycle checkpoint;GO:0042325//regulation of phosphorylation;GO:0043170//macromolecule metabolic process;GO:0044260//cellular macromolecule metabolic process;GO:0000075//cell cycle checkpoint;GO:0048519//negative regulation of biological process;GO:0007049//cell cycle;GO:0051247//positive regulation of protein metabolic…
TCONS_00006425	0	114.647	0.001	1.16	10.1799	0.0157994	yes	FAM107B	XP_015154720.1 PREDICTED: protein FAM107B isoform X2 [Gallus gallus]	-	-	-	-	-	-	-
TCONS_00006629	2299.68	7921.51	16.9033	50.5033	1.57907	9.1002e-08	yes	LAMB1	XP_415943.3 PREDICTED: laminin subunit beta-1 [Gallus gallus]	Environmental Information Processing;Cellular Processes	Cellular community - eukaryotes;Signaling molecules and interaction	ko04510//Focal adhesion;ko04512//ECM-receptor interaction	K05636	GO:0031988//membrane-bounded vesicle;GO:0043234//protein complex;GO:0005578//proteinaceous extracellular matrix;GO:0043226//organelle;GO:0043227//membrane-bounded organelle;GO:0044420//extracellular matrix component;GO:0005623//cell;GO:0005604//basement membrane;GO:0044421//extracellular region part;GO:0044464//cell part;GO:0005737//cytoplasm;GO:0005622//intracellular;GO:0044424//intracellular pa…	GO:0005515//protein binding;GO:0046625//sphingolipid binding;GO:0005198//structural molecule activity;GO:0005488//binding;GO:0008289//lipid binding	GO:0032989//cellular component morphogenesis;GO:0048856//anatomical structure development;GO:0098602//single organism cell adhesion;GO:0065007//biological regulation;GO:0050794//regulation of cellular process;GO:0071840//cellular component organization or biogenesis;GO:0050789//regulation of biological process;GO:0030334//regulation of cell migration;GO:0032502//developmental process;GO:0048869//…
TCONS_00006632	1825.52	5515.89	13.0533	34.6833	1.40982	1.06394e-07	yes	LAMB1	XP_415943.3 PREDICTED: laminin subunit beta-1 [Gallus gallus]	Environmental Information Processing;Cellular Processes	Signaling molecules and interaction;Cellular community - eukaryotes	ko04510//Focal adhesion;ko04512//ECM-receptor interaction	K05636	GO:0031012//extracellular matrix;GO:0043256//laminin complex;GO:0043226//organelle;GO:0043234//protein complex;GO:0044444//cytoplasmic part;GO:0032991//macromolecular complex;GO:0005737//cytoplasm;GO:0005604//basement membrane;GO:0044424//intracellular part;GO:0044420//extracellular matrix component;GO:0005622//intracellular;GO:0005578//proteinaceous extracellular matrix;GO:0044464//cell part;GO:…	GO:0008289//lipid binding;GO:0005515//protein binding;GO:0005488//binding;GO:0005198//structural molecule activity;GO:0046625//sphingolipid binding	GO:0007155//cell adhesion;GO:0009653//anatomical structure morphogenesis;GO:0044763//single-organism cellular process;GO:0098609//cell-cell adhesion;GO:0000904//cell morphogenesis involved in differentiation;GO:0044699//single-organism process;GO:0016337//single organismal cell-cell adhesion;GO:0071840//cellular component organization or biogenesis;GO:0044767//single-organism developmental proces…
TCONS_00006704	807.967	0.0433333	6.41667	0.001	-12.6476	3.03342e-05	yes	PIM3	XP_008934148.1 PREDICTED: serine/threonine-protein kinase pim-3-like [Merops nubicus]	-	-	-	-	-	GO:0032550//purine ribonucleoside binding;GO:0004672//protein kinase activity;GO:0016773//phosphotransferase activity, alcohol group as acceptor;GO:0036094//small molecule binding;GO:1901363//heterocyclic compound binding;GO:0016772//transferase activity, transferring phosphorus-containing groups;GO:0016740//transferase activity;GO:0001882//nucleoside binding;GO:0016301//kinase activity;GO:000548…	GO:0048519//negative regulation of biological process;GO:0044763//single-organism cellular process;GO:0044699//single-organism process;GO:0042981//regulation of apoptotic process;GO:0043067//regulation of programmed cell death;GO:0000278//mitotic cell cycle;GO:0043412//macromolecule modification;GO:0010941//regulation of cell death;GO:0006793//phosphorus metabolic process;GO:0007049//cell cycle;G…
TCONS_00006936	37.23	0	0.296667	0.001	-8.2127	0.0250957	yes	PUS7L	XP_416038.1 PREDICTED: pseudouridylate synthase 7 homolog-like protein [Gallus gallus]	-	-	-	-	-	GO:0016853//isomerase activity;GO:0003824//catalytic activity;GO:0005488//binding;GO:0016866//intramolecular transferase activity;GO:0097159//organic cyclic compound binding;GO:1901363//heterocyclic compound binding;GO:0003676//nucleic acid binding	GO:1901360//organic cyclic compound metabolic process;GO:0044237//cellular metabolic process;GO:0090304//nucleic acid metabolic process;GO:0008152//metabolic process;GO:0046483//heterocycle metabolic process;GO:0009987//cellular process;GO:0071704//organic substance metabolic process;GO:0034641//cellular nitrogen compound metabolic process;GO:0043170//macromolecule metabolic process;GO:0044238//p…
TCONS_00007229	134.153	1775.3	0.36	4.16	3.53051	9.92957e-20	yes	KITLG	ABI98398.1 KIT ligand precursor form 4, partial [Gallus gallus]	Organismal Systems;Environmental Information Processing	Signal transduction;Endocrine system	ko04010//MAPK signaling pathway;ko04916//Melanogenesis	K05461	GO:0031224//intrinsic component of membrane;GO:0044425//membrane part;GO:0044421//extracellular region part;GO:0016020//membrane;GO:0005576//extracellular region	GO:0005515//protein binding;GO:0005488//binding;GO:0005126//cytokine receptor binding;GO:0005102//receptor binding	GO:0044700//single organism signaling;GO:0051247//positive regulation of protein metabolic process;GO:0010941//regulation of cell death;GO:0048608//reproductive structure development;GO:0022610//biological adhesion;GO:0007154//cell communication;GO:0070665//positive regulation of leukocyte proliferation;GO:1903706//regulation of hemopoiesis;GO:2000026//regulation of multicellular organismal devel…
TCONS_00007588	183.043	1479.83	3.02333	22.4633	2.89336	4.1874e-08	yes	TRIOBP	XP_015143935.1 PREDICTED: TRIO and F-actin-binding protein isoform X1 [Gallus gallus]	-	-	-	-	GO:0005622//intracellular;GO:0044424//intracellular part;GO:0043228//non-membrane-bounded organelle;GO:0030055//cell-substrate junction;GO:0043232//intracellular non-membrane-bounded organelle;GO:0070161//anchoring junction;GO:0005912//adherens junction;GO:0005856//cytoskeleton;GO:0044464//cell part;GO:0043229//intracellular organelle;GO:0030054//cell junction;GO:0005623//cell;GO:0005924//cell-su…	GO:0005488//binding;GO:0008092//cytoskeletal protein binding;GO:0005515//protein binding;GO:0003779//actin binding;GO:0044389//ubiquitin-like protein ligase binding;GO:0019899//enzyme binding	GO:0051130//positive regulation of cellular component organization;GO:0032970//regulation of actin filament-based process;GO:0060284//regulation of cell development;GO:0050793//regulation of developmental process;GO:0022604//regulation of cell morphogenesis;GO:0010769//regulation of cell morphogenesis involved in differentiation;GO:0010770//positive regulation of cell morphogenesis involved in di…
TCONS_00007663	530.01	1287.2	4.55	9.78	1.10397	0.0192984	yes	btbd11a	XP_015143389.1 PREDICTED: ankyrin repeat and BTB/POZ domain-containing protein BTBD11 isoform X2 [Gallus gallus]	-	-	-	-	-	-	-
TCONS_00008386	898.843	348.08	11.9267	3.95333	-1.59305	0.0131305	yes	Mfap5	XP_416482.2 PREDICTED: microfibrillar-associated protein 5 isoform X1 [Gallus gallus]	-	-	-	-	-	-	-
TCONS_00008847	1184.91	3101.93	10.7633	24.4633	1.1845	0.00141465	yes	COL8A1	NP_001280063.1 collagen alpha-1(VIII) chain precursor [Gallus gallus]	-	-	-	-	GO:0031988//membrane-bounded vesicle;GO:0043226//organelle;GO:0031982//vesicle;GO:0043227//membrane-bounded organelle;GO:0031012//extracellular matrix;GO:0044420//extracellular matrix component	-	GO:0007423//sensory organ development;GO:0048513//animal organ development;GO:0044707//single-multicellular organism process;GO:0001654//eye development;GO:0009653//anatomical structure morphogenesis;GO:0008283//cell proliferation;GO:0050789//regulation of biological process;GO:0007275//multicellular organism development;GO:0030154//cell differentiation;GO:0044699//single-organism process;GO:0048…
TCONS_00009352	219.283	843.803	1.37333	4.62333	1.75125	0.00413268	yes	TIAM1	XP_004938438.1 PREDICTED: T-lymphoma invasion and metastasis-inducing protein 1 isoform X1 [Gallus gallus]	Cellular Processes	Cell motility;Cellular community - eukaryotes	ko04810//Regulation of actin cytoskeleton;ko04530//Tight junction	K05731	GO:0044425//membrane part;GO:0005623//cell;GO:0016020//membrane;GO:0030054//cell junction;GO:0019897//extrinsic component of plasma membrane;GO:0071944//cell periphery;GO:0044464//cell part;GO:0044459//plasma membrane part;GO:0005886//plasma membrane;GO:0019898//extrinsic component of membrane;GO:0005911//cell-cell junction	GO:0005102//receptor binding;GO:0005085//guanyl-nucleotide exchange factor activity;GO:0005488//binding;GO:0098772//molecular function regulator;GO:0008289//lipid binding;GO:0005089//Rho guanyl-nucleotide exchange factor activity;GO:0005515//protein binding;GO:0005088//Ras guanyl-nucleotide exchange factor activity	GO:0006928//movement of cell or subcellular component;GO:0031589//cell-substrate adhesion;GO:0065007//biological regulation;GO:0010720//positive regulation of cell development;GO:0051674//localization of cell;GO:0050789//regulation of biological process;GO:0048522//positive regulation of cellular process;GO:0051179//localization;GO:0007154//cell communication;GO:0048518//positive regulation of bi…
TCONS_00009692	1426.26	3455.13	5.42667	11.3767	1.06794	0.000607387	yes	GK	XP_003640558.2 PREDICTED: glycerol kinase isoform X2 [Gallus gallus]	Metabolism;Organismal Systems	Global and overview maps;Lipid metabolism;Endocrine system	ko01100//Metabolic pathways;ko00561//Glycerolipid metabolism;ko03320//PPAR signaling pathway	K00864	-	-	-
TCONS_00009837	264.84	972.41	1.31	4.21333	1.6854	0.00267422	yes	NHS	XP_015128470.1 PREDICTED: Nance-Horan syndrome protein isoform X1 [Gallus gallus]	-	-	-	-	-	-	GO:0009987//cellular process;GO:0044763//single-organism cellular process;GO:0032502//developmental process;GO:0048869//cellular developmental process;GO:0044767//single-organism developmental process;GO:0044699//single-organism process
[truncated: 265 more rows]
