# Supplementary material for: Identification of Long Non-Coding RNA-Associated Competing Endogenous RNA Network in the Differentiation of Chicken Preadipocytes
Source: Genes (Basel). 2019 Oct 12;10(10):795. doi: 10.3390/genes10100795 (PMC6826404; doi:10.3390/genes10100795)
Supplement: Supplementary file 1 [file genes-10-00795-s001.zip › Table S2. Expression correlation analysis of DELs, DEMis, and DEMs.xlsx]

## Sheet: miRNA-lncRNA
miRNA	P0-1_TPM	P0-2_TPM	P0-3_TPM	P6-1_TPM	P6-2_TPM	P6-3_TPM	lncRNA	P0-1	P0-2	P0-3	P6-1	P6-2	P6-3	rho	Symbol	Description	KEGG_A_class	KEGG_B_class	Pathway	K_ID	GO Component	GO Function	GO Process
gga-miR-12207-5p	0.7755	0.1769	0.2493	0.01	0.01	0.01	TCONS_00017904	0.08	0.01	0.2	0.5	0.33	0.44	-0.758971	-	-	-	-	-	-	-	-	-
gga-miR-12277-5p	0.5428	0.796	1.4958	0.01	0.01	0.01	ENSGALT00000107292	0.11	0.16	0.15	0.27	0.31	0.63	-0.758971	-	-	-	-	-	-	-	-	-
gga-miR-128-1-5p	6.7464	8.8442	13.587	4.6094	3.8584	5.2596	ENSGALT00000104765	0	0	0	0.01	0.33	0	-0.845154	-	-	-	-	-	-	-	-	-
gga-miR-128-1-5p	6.7464	8.8442	13.587	4.6094	3.8584	5.2596	ENSGALT00000107803	0	0.06	0	0.11	0.15	0.22	-0.724714	-	-	-	-	-	-	-	-	-
gga-miR-128-1-5p	6.7464	8.8442	13.587	4.6094	3.8584	5.2596	TCONS_00026544	0.32	0.22	0.7	1.59	0.99	0.91	-0.771429	-	-	-	-	-	-	-	-	-
gga-miR-128-1-5p	6.7464	8.8442	13.587	4.6094	3.8584	5.2596	TCONS_00034150	0.12	0.25	0.15	0.49	0.43	0.25	-0.724714	-	XP_429636.3 PREDICTED: TP53-target gene 5 protein isoform X1 [Gallus gallus]	-	-	-	-	-	-	-
gga-miR-128-1-5p	6.7464	8.8442	13.587	4.6094	3.8584	5.2596	TCONS_00067063	0	0	0	0.09	0.15	0	-0.845154	-	-	-	-	-	-	-	-	-
gga-miR-135a-5p	3.2569	3.7145	7.853	2.598	2.3151	1.613	ENSGALT00000093188	0	0	0	0.2	0.25	0.12	-0.758971	-	-	-	-	-	-	-	-	-
gga-miR-135a-5p	3.2569	3.7145	7.853	2.598	2.3151	1.613	ENSGALT00000093991	0	0	0	0.12	0.13	0.12	-0.833238	-	-	-	-	-	-	-	-	-
gga-miR-135a-5p	3.2569	3.7145	7.853	2.598	2.3151	1.613	ENSGALT00000101064	0.38	0.33	0.22	0.6	0.66	0.65	-0.942857	-	-	-	-	-	-	-	-	-
gga-miR-135a-5p	3.2569	3.7145	7.853	2.598	2.3151	1.613	ENSGALT00000101594	0.12	0.61	0.09	0.32	1.01	0.93	-0.771429	-	-	-	-	-	-	-	-	-
gga-miR-135a-5p	3.2569	3.7145	7.853	2.598	2.3151	1.613	ENSGALT00000102879	0	0	0	0.07	0.14	0.2	-0.941124	-	-	-	-	-	-	-	-	-
gga-miR-135a-5p	3.2569	3.7145	7.853	2.598	2.3151	1.613	ENSGALT00000103533	0	0.05	0.01	0.08	0.19	0.18	-0.771429	-	-	-	-	-	-	-	-	-
gga-miR-135a-5p	3.2569	3.7145	7.853	2.598	2.3151	1.613	ENSGALT00000103638	2.07	1.5	0.41	1.97	2.53	4.04	-0.942857	-	uncharacterized LOC101747958 [Source:NCBI gene;Acc:101747958]	-	-	-	-	-	-	-
gga-miR-135a-5p	3.2569	3.7145	7.853	2.598	2.3151	1.613	TCONS_00011145	1.73	2.29	1.37	6.06	6.13	6.11	-0.885714	-	KFU85683.1 Zinc finger CCCH domain-containing protein 11A [Chaetura pelagica]	-	-	-	-	-	-	-
gga-miR-135a-5p	3.2569	3.7145	7.853	2.598	2.3151	1.613	TCONS_00012296	0.2	0.32	0.48	0.5	0.62	0.9	-0.771429	-	-	-	-	-	-	-	-	-
gga-miR-135a-5p	3.2569	3.7145	7.853	2.598	2.3151	1.613	TCONS_00016678	0.04	0.03	0.11	0.24	0.19	0.52	-0.771429	-	XP_010716981.1 PREDICTED: uncharacterized protein LOC104913192 isoform X2 [Meleagris gallopavo]	-	-	-	-	-	-	-
gga-miR-135a-5p	3.2569	3.7145	7.853	2.598	2.3151	1.613	TCONS_00022633	0	0.09	0.06	0.14	0.64	0.23	-0.771429	-	-	-	-	-	-	-	-	-
gga-miR-135a-5p	3.2569	3.7145	7.853	2.598	2.3151	1.613	TCONS_00024739	0	0	0	0	0.76	0.91	-0.845154	-	XP_009632201.1 PREDICTED: integrin alpha-E [Egretta garzetta]	Cellular Processes	Cell motility	ko04810//Regulation of actin cytoskeleton	K06524	-	-	-
gga-miR-135a-5p	3.2569	3.7145	7.853	2.598	2.3151	1.613	TCONS_00029865	0	0	0	0	0.18	0.2	-0.845154	-	-	-	-	-	-	-	-	-
gga-miR-135a-5p	3.2569	3.7145	7.853	2.598	2.3151	1.613	TCONS_00043369	0.23	0.33	0.03	0.43	0.37	0.47	-0.885714	-	-	-	-	-	-	-	-	-
gga-miR-135a-5p	3.2569	3.7145	7.853	2.598	2.3151	1.613	TCONS_00048997	0.23	0.38	0.38	0.82	0.98	0.86	-0.753702	-	-	-	-	-	-	-	-	-
gga-miR-135a-5p	3.2569	3.7145	7.853	2.598	2.3151	1.613	TCONS_00055280	3.16	3.62	6.71	8.67	8.33	11.95	-0.714286	-	-	-	-	-	-	-	-	-
gga-miR-135a-5p	3.2569	3.7145	7.853	2.598	2.3151	1.613	TCONS_00055294	0.23	0	0	0.35	0.36	0.49	-0.985611	-	XP_015134027.1 PREDICTED: uncharacterized protein LOC771657 isoform X1 [Gallus gallus]	-	-	-	-	-	-	-
gga-miR-135a-5p	3.2569	3.7145	7.853	2.598	2.3151	1.613	TCONS_00060673	0.15	0.1	0	0.25	0.34	0.43	-1	-	-	-	-	-	-	-	-	-
gga-miR-135a-5p	3.2569	3.7145	7.853	2.598	2.3151	1.613	TCONS_00061695	0.02	0.08	0.05	0.18	0.26	0.34	-0.828571	-	-	-	-	-	-	-	-	-
gga-miR-135a-5p	3.2569	3.7145	7.853	2.598	2.3151	1.613	TCONS_00067636	0.08	0.02	0.07	1.42	1.51	1.29	-0.771429	-	-	-	-	-	-	-	-	-
gga-miR-135a-5p	3.2569	3.7145	7.853	2.598	2.3151	1.613	TCONS_00080583	0.15	0.07	0.42	0.74	0.56	1.19	-0.771429	-	-	-	-	-	-	-	-	-
gga-miR-138-1-3p	0.01	0.3538	0.2493	1.0057	0.7717	1.1221	TCONS_00001664	0.65	0.58	0.4	0.15	0.11	0.06	-0.885714	-	-	-	-	-	-	-	-	-
gga-miR-138-1-3p	0.01	0.3538	0.2493	1.0057	0.7717	1.1221	TCONS_00015958	0.55	0.58	0.42	0.17	0.15	0.13	-0.771429	-	-	-	-	-	-	-	-	-
gga-miR-1416-5p	1.3183	1.4151	6.3572	9.5541	8.9095	9.6778	ENSGALT00000090879	0.15	0.05	0.31	0	0	0	-0.758971	-	-	-	-	-	-	-	-	-
gga-miR-142-5p	0.01	0.01	2.7423	9.9731	8.4885	8.2752	ENSGALT00000090454	12.14	21.12	13.31	3.39	2.6	11.63	-0.840668	-	-	-	-	-	-	-	-	-
gga-miR-142-5p	0.01	0.01	2.7423	9.9731	8.4885	8.2752	ENSGALT00000103146	0.07	0.14	0.04	0	0	0	-0.924062	-	-	-	-	-	-	-	-	-
gga-miR-142-5p	0.01	0.01	2.7423	9.9731	8.4885	8.2752	TCONS_00003835	0.84	0.67	0.52	0.11	0.1	0.12	-0.927634	-	XP_015142944.1 PREDICTED: serine/threonine-protein kinase VRK1 isoform X1 [Gallus gallus]	-	-	-	-	-	-	-
gga-miR-142-5p	0.01	0.01	2.7423	9.9731	8.4885	8.2752	TCONS_00014355	3.15	3.4	3.7	1.29	1.53	1.57	-0.811679	-	-	-	-	-	-	-	-	-
gga-miR-142-5p	0.01	0.01	2.7423	9.9731	8.4885	8.2752	TCONS_00057270	0.41	0.51	0.35	0.14	0.13	0.13	-0.794118	-	XP_015142944.1 PREDICTED: serine/threonine-protein kinase VRK1 isoform X1 [Gallus gallus]	-	-	-	-	-	-	-
gga-miR-142-5p	0.01	0.01	2.7423	9.9731	8.4885	8.2752	TCONS_00057272	2.57	1.69	1.69	0.56	0.53	0.97	-0.897059	-	-	-	-	-	-	-	-	-
gga-miR-1456-3p	1.3958	1.2382	3.9888	1.1733	0.4911	0.561	ENSGALT00000102879	0	0	0	0.07	0.14	0.2	-0.880406	-	-	-	-	-	-	-	-	-
gga-miR-1456-3p	1.3958	1.2382	3.9888	1.1733	0.4911	0.561	TCONS_00072860	0.05	0.15	0	0.55	0.6	0.85	-0.942857	-	-	-	-	-	-	-	-	-
gga-miR-1456-5p	84.1367	67.1272	299.288	25.2262	25.3955	26.8593	ENSGALT00000091891	0	0	0	0.05	0.03	0.05	-0.833238	-	-	-	-	-	-	-	-	-
gga-miR-1456-5p	84.1367	67.1272	299.288	25.2262	25.3955	26.8593	ENSGALT00000092979	0	0	0	0.06	0.05	0.08	-0.758971	-	-	-	-	-	-	-	-	-
gga-miR-1456-5p	84.1367	67.1272	299.288	25.2262	25.3955	26.8593	ENSGALT00000093543	0.1	0.18	0.03	0.25	0.71	0.59	-0.828571	-	-	-	-	-	-	-	-	-
gga-miR-1456-5p	84.1367	67.1272	299.288	25.2262	25.3955	26.8593	TCONS_00011145	1.73	2.29	1.37	6.06	6.13	6.11	-0.828571	-	KFU85683.1 Zinc finger CCCH domain-containing protein 11A [Chaetura pelagica]	-	-	-	-	-	-	-
gga-miR-146a-3p	10.0809	10.4361	59.0848	97.5524	92.8829	123.006	ENSGALT00000107321	1.29	1.54	1.62	0.69	0.39	0.26	-0.714286	-	-	-	-	-	-	-	-	-
gga-miR-146a-3p	10.0809	10.4361	59.0848	97.5524	92.8829	123.006	TCONS_00001664	0.65	0.58	0.4	0.15	0.11	0.06	-0.942857	-	-	-	-	-	-	-	-	-
gga-miR-146a-3p	10.0809	10.4361	59.0848	97.5524	92.8829	123.006	TCONS_00027217	0.27	0.13	0	0	0	0	-0.845154	-	-	-	-	-	-	-	-	-
gga-miR-146a-3p	10.0809	10.4361	59.0848	97.5524	92.8829	123.006	TCONS_00057272	2.57	1.69	1.69	0.56	0.53	0.97	-0.753702	-	-	-	-	-	-	-	-	-
gga-miR-146a-5p	65.0606	51.6499	190.093	721.083	596.092	684.386	TCONS_00001664	0.65	0.58	0.4	0.15	0.11	0.06	-0.771429	-	-	-	-	-	-	-	-	-
gga-miR-146a-5p	65.0606	51.6499	190.093	721.083	596.092	684.386	TCONS_00004061	1.82	1.61	3.42	0.29	1.12	0.94	-0.771429	-	-	-	-	-	-	-	-	-
gga-miR-146a-5p	65.0606	51.6499	190.093	721.083	596.092	684.386	TCONS_00020013	0.59	0.94	0.58	0.02	0.24	0.23	-1	-	XP_004945438.1 PREDICTED: zinc finger protein 501 isoform X1 [Gallus gallus]	-	-	-	-	-	-	-
gga-miR-146a-5p	65.0606	51.6499	190.093	721.083	596.092	684.386	TCONS_00050484	1.2	1.54	0.41	0.17	0.44	0.18	-0.942857	-	-	-	-	-	-	-	-	-
gga-miR-146b-3p	145.087	127.267	113.308	960.355	1039.25	1054.03	ENSGALT00000101578	0	0.63	0.94	0.04	0	0	-0.819689	-	-	-	-	-	-	-	-	-
gga-miR-146b-5p	3576.78	2925.47	2389.07	21338.6	23166.3	24036.2	ENSGALT00000103568	0.07	0.14	0.15	0	0	0	-0.941124	-	-	-	-	-	-	-	-	-
gga-miR-146b-5p	3576.78	2925.47	2389.07	21338.6	23166.3	24036.2	TCONS_00004061	1.82	1.61	3.42	0.29	1.12	0.94	-0.771429	-	-	-	-	-	-	-	-	-
gga-miR-155	0.1551	0.4422	0.01	1.76	1.6837	1.8233	TCONS_00005856	0.68	0.06	0.19	0	0	0	-0.880406	-	-	-	-	-	-	-	-	-
gga-miR-15c-3p	13.8031	15.4773	28.7945	9.3865	7.9273	7.9947	TCONS_00012296	0.2	0.32	0.48	0.5	0.62	0.9	-0.714286	-	-	-	-	-	-	-	-	-
gga-miR-15c-3p	13.8031	15.4773	28.7945	9.3865	7.9273	7.9947	TCONS_00023140	0.04	0.05	0.05	0.17	0.24	0.39	-0.753702	-	-	-	-	-	-	-	-	-
gga-miR-15c-3p	13.8031	15.4773	28.7945	9.3865	7.9273	7.9947	TCONS_00072860	0.05	0.15	0	0.55	0.6	0.85	-0.885714	-	-	-	-	-	-	-	-	-
gga-miR-15c-3p	13.8031	15.4773	28.7945	9.3865	7.9273	7.9947	TCONS_00079164	0.18	0.05	0	0.31	0.22	0.16	-0.714286	-	KFV03353.1 hypothetical protein N340_00240, partial [Tauraco erythrolophus]	-	-	-	-	-	-	-
gga-miR-1604	0.1551	0.1769	0.2493	0.6705	0.912	1.0519	TCONS_00071997	2.31	1.65	1.22	0.26	0.46	0.06	-0.942857	-	-	-	-	-	-	-	-	-
gga-miR-1625-5p	4.3425	5.5718	4.3628	9.9731	12.2067	8.4154	TCONS_00004061	1.82	1.61	3.42	0.29	1.12	0.94	-0.771429	-	-	-	-	-	-	-	-	-
gga-miR-1663-5p	0.1551	0.01	0.01	7.5427	4.7003	6.1713	ENSGALT00000093431	0	0.24	1.83	0	0.03	0	-0.800853	-	-	-	-	-	-	-	-	-
gga-miR-1663-5p	0.1551	0.01	0.01	7.5427	4.7003	6.1713	ENSGALT00000107321	1.29	1.54	1.62	0.69	0.39	0.26	-0.811679	-	-	-	-	-	-	-	-	-
gga-miR-1663-5p	0.1551	0.01	0.01	7.5427	4.7003	6.1713	TCONS_00031943	0.14	0.33	0.21	0	0	0	-0.924062	-	-	-	-	-	-	-	-	-
gga-miR-1682	0.01	0.01	1.3712	1.76	2.6658	4.5584	TCONS_00005938	0.44	0.25	0.67	0	0.12	0	-0.705882	-	-	-	-	-	-	-	-	-
gga-miR-1682	0.01	0.01	1.3712	1.76	2.6658	4.5584	TCONS_00037541	1.28	1.16	1.14	0.36	0.42	0.13	-0.927634	-	-	-	-	-	-	-	-	-
gga-miR-1682	0.01	0.01	1.3712	1.76	2.6658	4.5584	TCONS_00038747	9.92	7.72	7.61	2.4	3.59	2.47	-0.811679	-	-	-	-	-	-	-	-	-
gga-miR-1682	0.01	0.01	1.3712	1.76	2.6658	4.5584	TCONS_00038748	9.71	7.09	8.31	3.29	3.77	3.4	-0.724714	-	-	-	-	-	-	-	-	-
gga-miR-1684a-3p	0.1551	0.4422	8.8502	16.1749	13.6097	16.7607	ENSGALT00000090879	0.15	0.05	0.31	0	0	0	-0.758971	-	-	-	-	-	-	-	-	-
gga-miR-1684b-3p	10.7788	9.2864	4.4874	23.131	22.449	28.6826	ENSGALT00000103568	0.07	0.14	0.15	0	0	0	-0.941124	-	-	-	-	-	-	-	-	-
gga-miR-1684b-3p	10.7788	9.2864	4.4874	23.131	22.449	28.6826	TCONS_00032926	0	0.58	0.45	0	0	0	-0.777542	-	-	-	-	-	-	-	-	-
gga-miR-1754-5p	0.3877	0.5306	1.4958	1.5924	1.5434	2.174	ENSGALT00000090879	0.15	0.05	0.31	0	0	0	-0.758971	-	-	-	-	-	-	-	-	-
gga-miR-1754-5p	0.3877	0.5306	1.4958	1.5924	1.5434	2.174	TCONS_00005938	0.44	0.25	0.67	0	0.12	0	-0.811679	-	-	-	-	-	-	-	-	-
gga-miR-1754-5p	0.3877	0.5306	1.4958	1.5924	1.5434	2.174	TCONS_00057272	2.57	1.69	1.69	0.56	0.53	0.97	-0.753702	-	-	-	-	-	-	-	-	-
gga-miR-1798-3p	0.01	0.01	0.01	0.3352	0.7015	0.8415	ENSGALT00000095226	81.58	88.45	63.65	21.37	21.24	18.31	-0.941124	-	tumor necrosis factor superfamily member 4 [Source:NCBI gene;Acc:424384]	Environmental Information Processing	Signaling molecules and interaction	ko04060//Cytokine-cytokine receptor interaction	K05469	-	-	-
gga-miR-1798-3p	0.01	0.01	0.01	0.3352	0.7015	0.8415	ENSGALT00000102172	0.25	0.17	0.18	0	0	0	-0.870968	-	-	-	-	-	-	-	-	-
gga-miR-1798-3p	0.01	0.01	0.01	0.3352	0.7015	0.8415	TCONS_00003835	0.84	0.67	0.52	0.11	0.1	0.12	-0.758971	-	XP_015142944.1 PREDICTED: serine/threonine-protein kinase VRK1 isoform X1 [Gallus gallus]	-	-	-	-	-	-	-
gga-miR-1798-3p	0.01	0.01	0.01	0.3352	0.7015	0.8415	TCONS_00020013	0.59	0.94	0.58	0.02	0.24	0.23	-0.758971	-	XP_004945438.1 PREDICTED: zinc finger protein 501 isoform X1 [Gallus gallus]	-	-	-	-	-	-	-
gga-miR-1798-5p	0.01	0.01	0.2493	1.76	2.1046	1.2623	TCONS_00075550	0.48	0.45	0.28	0	0.06	0.04	-0.811679	-	EOB05311.1 hypothetical protein Anapl_05439, partial [Anas platyrhynchos]	-	-	-	-	-	-	-
gga-miR-1805-5p	0.01	0.01	0.01	0.1676	0.5612	1.3324	TCONS_00004061	1.82	1.61	3.42	0.29	1.12	0.94	-0.758971	-	-	-	-	-	-	-	-	-
gga-miR-1805-5p	0.01	0.01	0.01	0.1676	0.5612	1.3324	TCONS_00005938	0.44	0.25	0.67	0	0.12	0	-0.831655	-	-	-	-	-	-	-	-	-
gga-miR-1805-5p	0.01	0.01	0.01	0.1676	0.5612	1.3324	TCONS_00020013	0.59	0.94	0.58	0.02	0.24	0.23	-0.758971	-	XP_004945438.1 PREDICTED: zinc finger protein 501 isoform X1 [Gallus gallus]	-	-	-	-	-	-	-
gga-miR-1805-5p	0.01	0.01	0.01	0.1676	0.5612	1.3324	TCONS_00050528	0.27	0.59	0.07	0	0	0	-0.870968	-	XP_015156091.1 PREDICTED: uncharacterized protein LOC101749724 isoform X1 [Gallus gallus]	-	-	-	-	-	-	-
gga-miR-193b-5p	0.5428	0.3538	0.6233	0.01	0.01	0.01	ENSGALT00000093545	0.03	0.09	0	0.21	0.07	0.22	-0.819689	-	-	-	-	-	-	-	-	-
gga-miR-193b-5p	0.5428	0.3538	0.6233	0.01	0.01	0.01	ENSGALT00000097846	0	0	0	0.23	0.43	0.09	-0.870968	-	-	-	-	-	-	-	-	-
gga-miR-193b-5p	0.5428	0.3538	0.6233	0.01	0.01	0.01	TCONS_00007294	0.19	0.11	0.08	0.32	0.4	0.66	-0.880406	-	-	-	-	-	-	-	-	-
gga-miR-193b-5p	0.5428	0.3538	0.6233	0.01	0.01	0.01	TCONS_00015929	0.48	0.97	0.25	1.38	1.79	1.02	-0.941124	-	-	-	-	-	-	-	-	-
gga-miR-193b-5p	0.5428	0.3538	0.6233	0.01	0.01	0.01	TCONS_00027758	0.25	0.32	0	1.4	1.23	1.2	-0.941124	-	-	-	-	-	-	-	-	-
gga-miR-193b-5p	0.5428	0.3538	0.6233	0.01	0.01	0.01	TCONS_00035883	0.5	0.54	0.62	2.3	2.08	1.84	-0.758971	-	-	-	-	-	-	-	-	-
gga-miR-193b-5p	0.5428	0.3538	0.6233	0.01	0.01	0.01	TCONS_00057452	0	0	0.03	0.28	0.09	0.1	-0.739249	-	-	-	-	-	-	-	-	-
gga-miR-193b-5p	0.5428	0.3538	0.6233	0.01	0.01	0.01	TCONS_00076871	0	0.04	0	0.22	0.34	0.35	-0.924062	-	-	-	-	-	-	-	-	-
gga-miR-1b-3p	1.2407	0.5306	0.374	3.1847	4.2793	2.4545	ENSGALT00000098255	0.21	0.31	0.15	0	0.05	0.06	-0.771429	-	-	-	-	-	-	-	-	-
gga-miR-1b-3p	1.2407	0.5306	0.374	3.1847	4.2793	2.4545	ENSGALT00000100595	0.04	0.17	0.16	0.02	0	0	-0.840668	-	-	-	-	-	-	-	-	-
gga-miR-1b-3p	1.2407	0.5306	0.374	3.1847	4.2793	2.4545	TCONS_00014355	3.15	3.4	3.7	1.29	1.53	1.57	-0.942857	-	-	-	-	-	-	-	-	-
gga-miR-1b-3p	1.2407	0.5306	0.374	3.1847	4.2793	2.4545	TCONS_00034070	0	0.07	0.09	0	0	0	-0.845154	-	-	-	-	-	-	-	-	-
gga-miR-200a-3p	0.3102	0.01	0.01	0.3352	1.1926	0.4208	ENSGALT00000090879	0.15	0.05	0.31	0	0	0	-0.831655	-	-	-	-	-	-	-	-	-
gga-miR-200a-3p	0.3102	0.01	0.01	0.3352	1.1926	0.4208	ENSGALT00000101578	0	0.63	0.94	0.04	0	0	-0.800853	-	-	-	-	-	-	-	-	-
gga-miR-200a-3p	0.3102	0.01	0.01	0.3352	1.1926	0.4208	TCONS_00003835	0.84	0.67	0.52	0.11	0.1	0.12	-0.753702	-	XP_015142944.1 PREDICTED: serine/threonine-protein kinase VRK1 isoform X1 [Gallus gallus]	-	-	-	-	-	-	-
gga-miR-200a-3p	0.3102	0.01	0.01	0.3352	1.1926	0.4208	TCONS_00032926	0	0.58	0.45	0	0	0	-0.823193	-	-	-	-	-	-	-	-	-
gga-miR-200a-3p	0.3102	0.01	0.01	0.3352	1.1926	0.4208	TCONS_00034070	0	0.07	0.09	0	0	0	-0.823193	-	-	-	-	-	-	-	-	-
gga-miR-200a-3p	0.3102	0.01	0.01	0.3352	1.1926	0.4208	TCONS_00036562	0	0.31	0.09	0	0	0	-0.823193	-	XP_015152833.1 PREDICTED: proline-rich receptor-like protein kinase PERK7 isoform X1 [Gallus gallus]	-	-	-	-	-	-	-
gga-miR-200a-3p	0.3102	0.01	0.01	0.3352	1.1926	0.4208	TCONS_00045669	0	0.3	0.18	0	0	0	-0.823193	-	-	-	-	-	-	-	-	-
gga-miR-200a-3p	0.3102	0.01	0.01	0.3352	1.1926	0.4208	TCONS_00057270	0.41	0.51	0.35	0.14	0.13	0.13	-0.882353	-	XP_015142944.1 PREDICTED: serine/threonine-protein kinase VRK1 isoform X1 [Gallus gallus]	-	-	-	-	-	-	-
gga-miR-200a-3p	0.3102	0.01	0.01	0.3352	1.1926	0.4208	TCONS_00076493	0.03	0.06	0.48	0	0	0	-0.924062	-	-	-	-	-	-	-	-	-
gga-miR-203a	0.01	0.1769	0.01	3.4361	4.7704	8.2051	ENSGALT00000095226	81.58	88.45	63.65	21.37	21.24	18.31	-0.811679	-	tumor necrosis factor superfamily member 4 [Source:NCBI gene;Acc:424384]	Environmental Information Processing	Signaling molecules and interaction	ko04060//Cytokine-cytokine receptor interaction	K05469	-	-	-
gga-miR-203a	0.01	0.1769	0.01	3.4361	4.7704	8.2051	TCONS_00057270	0.41	0.51	0.35	0.14	0.13	0.13	-0.794118	-	XP_015142944.1 PREDICTED: serine/threonine-protein kinase VRK1 isoform X1 [Gallus gallus]	-	-	-	-	-	-	-
gga-miR-20b-3p	1.0081	2.0342	1.4958	4.4418	2.3151	3.0155	TCONS_00068862	1.88	1.56	2.09	0.88	0.39	0.77	-0.714286	-	XP_422276.1 PREDICTED: uncharacterized protein KIAA0040 homolog [Gallus gallus]	-	-	-	-	-	-	-
gga-miR-222b-3p	0.01	0.01	0.01	1.0057	0.4209	0.7013	TCONS_00014355	3.15	3.4	3.7	1.29	1.53	1.57	-0.880406	-	-	-	-	-	-	-	-	-
gga-miR-222b-3p	0.01	0.01	0.01	1.0057	0.4209	0.7013	TCONS_00031943	0.14	0.33	0.21	0	0	0	-0.870968	-	-	-	-	-	-	-	-	-
gga-miR-222b-3p	0.01	0.01	0.01	1.0057	0.4209	0.7013	TCONS_00037541	1.28	1.16	1.14	0.36	0.42	0.13	-0.880406	-	-	-	-	-	-	-	-	-
gga-miR-222b-3p	0.01	0.01	0.01	1.0057	0.4209	0.7013	TCONS_00075550	0.48	0.45	0.28	0	0.06	0.04	-0.941124	-	EOB05311.1 hypothetical protein Anapl_05439, partial [Anas platyrhynchos]	-	-	-	-	-	-	-
gga-miR-222b-5p	0.01	0.01	0.01	1.1733	0.1403	0.4208	ENSGALT00000098227	13.07	13.84	14.22	5.4	6.76	5.92	-0.941124	-	-	-	-	-	-	-	-	-
gga-miR-222b-5p	0.01	0.01	0.01	1.1733	0.1403	0.4208	ENSGALT00000098255	0.21	0.31	0.15	0	0.05	0.06	-0.880406	-	-	-	-	-	-	-	-	-
gga-miR-222b-5p	0.01	0.01	0.01	1.1733	0.1403	0.4208	ENSGALT00000102172	0.25	0.17	0.18	0	0	0	-0.870968	-	-	-	-	-	-	-	-	-
gga-miR-222b-5p	0.01	0.01	0.01	1.1733	0.1403	0.4208	TCONS_00004061	1.82	1.61	3.42	0.29	1.12	0.94	-0.941124	-	-	-	-	-	-	-	-	-
gga-miR-223	1.2407	0.796	2.867	5.1123	5.6123	6.7324	ENSGALT00000103146	0.07	0.14	0.04	0	0	0	-0.941124	-	-	-	-	-	-	-	-	-
gga-miR-223	1.2407	0.796	2.867	5.1123	5.6123	6.7324	TCONS_00025245	0.14	0.43	0	0	0	0	-0.845154	-	-	-	-	-	-	-	-	-
gga-miR-429-3p	1.0856	0.1769	0.2493	15.6721	15.6442	22.371	ENSGALT00000090879	0.15	0.05	0.31	0	0	0	-0.758971	-	-	-	-	-	-	-	-	-
gga-miR-429-3p	1.0856	0.1769	0.2493	15.6721	15.6442	22.371	TCONS_00014355	3.15	3.4	3.7	1.29	1.53	1.57	-0.771429	-	-	-	-	-	-	-	-	-
gga-miR-429-3p	1.0856	0.1769	0.2493	15.6721	15.6442	22.371	TCONS_00047872	0.21	0.25	0.1	0	0	0	-0.880406	-	KFR09957.1 Protein diaphanous 3, partial [Opisthocomus hoazin]	-	-	-	-	-	-	-
gga-miR-460a-5p	2.7916	3.6261	0.8726	10.476	7.2959	8.3453	ENSGALT00000098255	0.21	0.31	0.15	0	0.05	0.06	-0.714286	-	-	-	-	-	-	-	-	-
gga-miR-460a-5p	2.7916	3.6261	0.8726	10.476	7.2959	8.3453	ENSGALT00000102172	0.25	0.17	0.18	0	0	0	-0.880406	-	-	-	-	-	-	-	-	-
gga-miR-460a-5p	2.7916	3.6261	0.8726	10.476	7.2959	8.3453	TCONS_00005938	0.44	0.25	0.67	0	0.12	0	-0.985611	-	-	-	-	-	-	-	-	-
gga-miR-460a-5p	2.7916	3.6261	0.8726	10.476	7.2959	8.3453	TCONS_00068862	1.88	1.56	2.09	0.88	0.39	0.77	-0.771429	-	XP_422276.1 PREDICTED: uncharacterized protein KIAA0040 homolog [Gallus gallus]	-	-	-	-	-	-	-
gga-miR-6549-5p	0.4653	1.0613	0.01	2.2628	2.5255	1.4727	TCONS_00003835	0.84	0.67	0.52	0.11	0.1	0.12	-0.828571	-	XP_015142944.1 PREDICTED: serine/threonine-protein kinase VRK1 isoform X1 [Gallus gallus]	-	-	-	-	-	-	-
gga-miR-6549-5p	0.4653	1.0613	0.01	2.2628	2.5255	1.4727	TCONS_00031943	0.14	0.33	0.21	0	0	0	-0.758971	-	-	-	-	-	-	-	-	-
gga-miR-6549-5p	0.4653	1.0613	0.01	2.2628	2.5255	1.4727	TCONS_00068862	1.88	1.56	2.09	0.88	0.39	0.77	-0.942857	-	XP_422276.1 PREDICTED: uncharacterized protein KIAA0040 homolog [Gallus gallus]	-	-	-	-	-	-	-
gga-miR-6557-3p	1.7835	3.8914	5.734	1.2571	0.4209	0.4909	TCONS_00073024	0.1	0.12	0	0.26	0.22	0.28	-0.771429	-	-	-	-	-	-	-	-	-
gga-miR-6575-5p	0.6204	0.1769	0.374	0.01	0.01	0.01	ENSGALT00000065876	0	0	0	0.18	0.09	0.11	-0.870968	-	-	-	-	-	-	-	-	-
gga-miR-6575-5p	0.6204	0.1769	0.374	0.01	0.01	0.01	ENSGALT00000091891	0	0	0	0.05	0.03	0.05	-0.885365	-	-	-	-	-	-	-	-	-
gga-miR-6575-5p	0.6204	0.1769	0.374	0.01	0.01	0.01	ENSGALT00000092627	0.13	0.14	0.31	1.06	1.08	0.85	-0.880406	-	-	-	-	-	-	-	-	-
gga-miR-6575-5p	0.6204	0.1769	0.374	0.01	0.01	0.01	ENSGALT00000097013	0	0.03	0.02	0.02	0.13	0.22	-0.739249	-	-	-	-	-	-	-	-	-
gga-miR-6575-5p	0.6204	0.1769	0.374	0.01	0.01	0.01	ENSGALT00000097500	0	0	0	0.05	0.2	0.19	-0.870968	-	-	-	-	-	-	-	-	-
gga-miR-6575-5p	0.6204	0.1769	0.374	0.01	0.01	0.01	ENSGALT00000098856	0.16	0.41	0.08	0.58	0.43	0.87	-0.880406	-	-	-	-	-	-	-	-	-
gga-miR-6575-5p	0.6204	0.1769	0.374	0.01	0.01	0.01	ENSGALT00000098879	0.24	0.42	0.32	0.77	0.67	0.67	-0.954864	-	-	-	-	-	-	-	-	-
gga-miR-6575-5p	0.6204	0.1769	0.374	0.01	0.01	0.01	ENSGALT00000104681	0.23	0.28	0.03	0.49	1.19	0.52	-0.880406	-	-	-	-	-	-	-	-	-
gga-miR-6575-5p	0.6204	0.1769	0.374	0.01	0.01	0.01	TCONS_00007294	0.19	0.11	0.08	0.32	0.4	0.66	-0.758971	-	-	-	-	-	-	-	-	-
gga-miR-6575-5p	0.6204	0.1769	0.374	0.01	0.01	0.01	TCONS_00020771	0.76	0.89	0.34	1.61	1.28	1.37	-0.880406	-	-	-	-	-	-	-	-	-
gga-miR-6575-5p	0.6204	0.1769	0.374	0.01	0.01	0.01	TCONS_00025109	0.05	0	0.09	0.25	0.23	0.23	-0.770051	-	XP_015154134.1 PREDICTED: farnesyl pyrophosphate synthase isoform X2 [Gallus gallus]	-	-	-	-	-	-	-
gga-miR-6575-5p	0.6204	0.1769	0.374	0.01	0.01	0.01	TCONS_00033394	0	0	0	0.05	0.09	0.12	-0.870968	-	-	-	-	-	-	-	-	-
gga-miR-6575-5p	0.6204	0.1769	0.374	0.01	0.01	0.01	TCONS_00038343	0.32	0.45	0.32	0.52	0.9	1.29	-0.924062	-	-	-	-	-	-	-	-	-
gga-miR-6575-5p	0.6204	0.1769	0.374	0.01	0.01	0.01	TCONS_00043369	0.23	0.33	0.03	0.43	0.37	0.47	-0.880406	-	-	-	-	-	-	-	-	-
gga-miR-6575-5p	0.6204	0.1769	0.374	0.01	0.01	0.01	TCONS_00048997	0.23	0.38	0.38	0.82	0.98	0.86	-0.924062	-	-	-	-	-	-	-	-	-
gga-miR-6575-5p	0.6204	0.1769	0.374	0.01	0.01	0.01	TCONS_00071659	0.02	0.11	0.08	0.27	0.42	0.18	-0.941124	-	-	-	-	-	-	-	-	-
gga-miR-6575-5p	0.6204	0.1769	0.374	0.01	0.01	0.01	TCONS_00072860	0.05	0.15	0	0.55	0.6	0.85	-0.880406	-	-	-	-	-	-	-	-	-
gga-miR-6582-5p	7.1342	5.5718	15.3321	1.0057	0.4911	0.9818	ENSGALT00000098856	0.16	0.41	0.08	0.58	0.43	0.87	-0.828571	-	-	-	-	-	-	-	-	-
gga-miR-6582-5p	7.1342	5.5718	15.3321	1.0057	0.4911	0.9818	ENSGALT00000105388	0.45	0.21	0.21	0.93	1.06	0.71	-0.840668	-	-	-	-	-	-	-	-	-
gga-miR-6582-5p	7.1342	5.5718	15.3321	1.0057	0.4911	0.9818	ENSGALT00000107630	0	0.04	0.02	0.09	0.16	0.16	-0.927634	-	-	-	-	-	-	-	-	-
gga-miR-6582-5p	7.1342	5.5718	15.3321	1.0057	0.4911	0.9818	TCONS_00011145	1.73	2.29	1.37	6.06	6.13	6.11	-1	-	KFU85683.1 Zinc finger CCCH domain-containing protein 11A [Chaetura pelagica]	-	-	-	-	-	-	-
gga-miR-6582-5p	7.1342	5.5718	15.3321	1.0057	0.4911	0.9818	TCONS_00020771	0.76	0.89	0.34	1.61	1.28	1.37	-0.771429	-	-	-	-	-	-	-	-	-
gga-miR-6582-5p	7.1342	5.5718	15.3321	1.0057	0.4911	0.9818	TCONS_00071589	0.11	0.17	0.12	0.44	0.19	0.21	-0.714286	-	-	Cellular Processes	Cell motility	ko04810//Regulation of actin cytoskeleton	K05750	-	-	-
gga-miR-6586-5p	0.2326	0.1769	1.2465	2.0114	1.9643	1.613	ENSGALT00000095226	81.58	88.45	63.65	21.37	21.24	18.31	-0.771429	-	tumor necrosis factor superfamily member 4 [Source:NCBI gene;Acc:424384]	Environmental Information Processing	Signaling molecules and interaction	ko04060//Cytokine-cytokine receptor interaction	K05469	-	-	-
gga-miR-6586-5p	0.2326	0.1769	1.2465	2.0114	1.9643	1.613	ENSGALT00000098227	13.07	13.84	14.22	5.4	6.76	5.92	-0.771429	-	-	-	-	-	-	-	-	-
gga-miR-6586-5p	0.2326	0.1769	1.2465	2.0114	1.9643	1.613	ENSGALT00000098255	0.21	0.31	0.15	0	0.05	0.06	-1	-	-	-	-	-	-	-	-	-
gga-miR-6586-5p	0.2326	0.1769	1.2465	2.0114	1.9643	1.613	ENSGALT00000102172	0.25	0.17	0.18	0	0	0	-0.758971	-	-	-	-	-	-	-	-	-
gga-miR-6586-5p	0.2326	0.1769	1.2465	2.0114	1.9643	1.613	ENSGALT00000105798	0.29	0.17	0	0	0	0	-0.777542	-	-	-	-	-	-	-	-	-
gga-miR-6586-5p	0.2326	0.1769	1.2465	2.0114	1.9643	1.613	TCONS_00005856	0.68	0.06	0.19	0	0	0	-0.758971	-	-	-	-	-	-	-	-	-
gga-miR-6586-5p	0.2326	0.1769	1.2465	2.0114	1.9643	1.613	TCONS_00031943	0.14	0.33	0.21	0	0	0	-0.880406	-	-	-	-	-	-	-	-	-
gga-miR-6586-5p	0.2326	0.1769	1.2465	2.0114	1.9643	1.613	TCONS_00050484	1.2	1.54	0.41	0.17	0.44	0.18	-0.828571	-	-	-	-	-	-	-	-	-
gga-miR-6586-5p	0.2326	0.1769	1.2465	2.0114	1.9643	1.613	TCONS_00055091	2.52	2.65	3.91	0.77	0.95	1.02	-0.828571	-	-	-	-	-	-	-	-	-
gga-miR-6586-5p	0.2326	0.1769	1.2465	2.0114	1.9643	1.613	TCONS_00057270	0.41	0.51	0.35	0.14	0.13	0.13	-0.811679	-	XP_015142944.1 PREDICTED: serine/threonine-protein kinase VRK1 isoform X1 [Gallus gallus]	-	-	-	-	-	-	-
gga-miR-6586-5p	0.2326	0.1769	1.2465	2.0114	1.9643	1.613	TCONS_00071997	2.31	1.65	1.22	0.26	0.46	0.06	-0.771429	-	-	-	-	-	-	-	-	-
gga-miR-6586-5p	0.2326	0.1769	1.2465	2.0114	1.9643	1.613	TCONS_00075550	0.48	0.45	0.28	0	0.06	0.04	-0.885714	-	EOB05311.1 hypothetical protein Anapl_05439, partial [Anas platyrhynchos]	-	-	-	-	-	-	-
gga-miR-6586-5p	0.2326	0.1769	1.2465	2.0114	1.9643	1.613	TCONS_00076493	0.03	0.06	0.48	0	0	0	-0.758971	-	-	-	-	-	-	-	-	-
gga-miR-6604-5p	0.01	0.01	0.01	1.0895	1.4031	0.9818	TCONS_00004061	1.82	1.61	3.42	0.29	1.12	0.94	-0.758971	-	-	-	-	-	-	-	-	-
gga-miR-6604-5p	0.01	0.01	0.01	1.0895	1.4031	0.9818	TCONS_00076493	0.03	0.06	0.48	0	0	0	-0.870968	-	-	-	-	-	-	-	-	-
gga-miR-6606-5p	34.12	28.3013	119.167	12.4036	13.0485	20.3373	ENSGALT00000096773	0	0	0	0.69	0.26	0	-0.845154	-	-	-	-	-	-	-	-	-
gga-miR-6606-5p	34.12	28.3013	119.167	12.4036	13.0485	20.3373	TCONS_00020771	0.76	0.89	0.34	1.61	1.28	1.37	-0.942857	-	-	-	-	-	-	-	-	-
gga-miR-6606-5p	34.12	28.3013	119.167	12.4036	13.0485	20.3373	TCONS_00034150	0.12	0.25	0.15	0.49	0.43	0.25	-0.927634	-	XP_429636.3 PREDICTED: TP53-target gene 5 protein isoform X1 [Gallus gallus]	-	-	-	-	-	-	-
gga-miR-6615-3p	4.9629	5.4834	9.3489	20.3653	21.2564	22.5814	ENSGALT00000098255	0.21	0.31	0.15	0	0.05	0.06	-0.714286	-	-	-	-	-	-	-	-	-
gga-miR-6615-3p	4.9629	5.4834	9.3489	20.3653	21.2564	22.5814	ENSGALT00000103146	0.07	0.14	0.04	0	0	0	-0.880406	-	-	-	-	-	-	-	-	-
gga-miR-6615-3p	4.9629	5.4834	9.3489	20.3653	21.2564	22.5814	TCONS_00003835	0.84	0.67	0.52	0.11	0.1	0.12	-0.828571	-	XP_015142944.1 PREDICTED: serine/threonine-protein kinase VRK1 isoform X1 [Gallus gallus]	-	-	-	-	-	-	-
gga-miR-6615-3p	4.9629	5.4834	9.3489	20.3653	21.2564	22.5814	TCONS_00005938	0.44	0.25	0.67	0	0.12	0	-0.724714	-	-	-	-	-	-	-	-	-
gga-miR-6615-3p	4.9629	5.4834	9.3489	20.3653	21.2564	22.5814	TCONS_00020013	0.59	0.94	0.58	0.02	0.24	0.23	-0.771429	-	XP_004945438.1 PREDICTED: zinc finger protein 501 isoform X1 [Gallus gallus]	-	-	-	-	-	-	-
gga-miR-6615-3p	4.9629	5.4834	9.3489	20.3653	21.2564	22.5814	TCONS_00038747	9.92	7.72	7.61	2.4	3.59	2.47	-0.828571	-	-	-	-	-	-	-	-	-
gga-miR-6615-3p	4.9629	5.4834	9.3489	20.3653	21.2564	22.5814	TCONS_00038748	9.71	7.09	8.31	3.29	3.77	3.4	-0.771429	-	-	-	-	-	-	-	-	-
gga-miR-6615-3p	4.9629	5.4834	9.3489	20.3653	21.2564	22.5814	TCONS_00040913	2.92	2.27	2.58	0.16	0.09	0.56	-0.771429	-	XP_015128562.1 PREDICTED: E3 ubiquitin-protein ligase NEDD4-like [Gallus gallus]	-	-	-	-	-	-	-
gga-miR-6615-3p	4.9629	5.4834	9.3489	20.3653	21.2564	22.5814	TCONS_00057242	0.51	0.46	0.54	0.11	0.05	0.03	-0.828571	-	XP_015141353.1 PREDICTED: uncharacterized protein LOC770295 [Gallus gallus]	-	-	-	-	-	-	-
gga-miR-6615-5p	0.7755	0.6191	0.374	2.0114	2.8763	2.5246	ENSGALT00000107321	1.29	1.54	1.62	0.69	0.39	0.26	-0.942857	-	-	-	-	-	-	-	-	-
gga-miR-6615-5p	0.7755	0.6191	0.374	2.0114	2.8763	2.5246	TCONS_00001664	0.65	0.58	0.4	0.15	0.11	0.06	-0.714286	-	-	-	-	-	-	-	-	-
gga-miR-6694-3p	5.5057	7.9597	7.4791	2.8495	3.5077	3.5766	ENSGALT00000095653	0.26	0.13	0.46	0.95	1.28	1.5	-0.714286	-	-	-	-	-	-	-	-	-
gga-miR-6694-3p	5.5057	7.9597	7.4791	2.8495	3.5077	3.5766	ENSGALT00000106418	0.33	0.51	0.85	1.57	0.97	1.36	-0.771429	-	-	-	-	-	-	-	-	-
gga-miR-6694-3p	5.5057	7.9597	7.4791	2.8495	3.5077	3.5766	TCONS_00006948	0.65	0.39	0.32	1	1.06	1	-0.840668	-	XP_012962826.1 PREDICTED: gamma-aminobutyric acid receptor subunit alpha-4 isoform X1 [Anas platyrhynchos]	-	-	-	-	-	-	-
gga-miR-6694-3p	5.5057	7.9597	7.4791	2.8495	3.5077	3.5766	TCONS_00006949	0	0.03	0.16	1.09	0.92	0.71	-0.828571	-	-	-	-	-	-	-	-	-
gga-miR-6694-3p	5.5057	7.9597	7.4791	2.8495	3.5077	3.5766	TCONS_00027461	0	0.02	0.02	0.12	0.09	0.04	-0.811679	-	-	-	-	-	-	-	-	-
gga-miR-6694-3p	5.5057	7.9597	7.4791	2.8495	3.5077	3.5766	TCONS_00027758	0.25	0.32	0	1.4	1.23	1.2	-0.828571	-	-	-	-	-	-	-	-	-
gga-miR-6694-3p	5.5057	7.9597	7.4791	2.8495	3.5077	3.5766	TCONS_00031949	0.31	0.29	0.18	0.91	0.96	1	-0.714286	-	-	-	-	-	-	-	-	-
gga-miR-6694-3p	5.5057	7.9597	7.4791	2.8495	3.5077	3.5766	TCONS_00043406	0.14	0.13	0.24	0.52	0.39	0.5	-0.885714	-	-	-	-	-	-	-	-	-
miR-10400-x	0.6979	2.0342	11.8419	0.6705	1.6135	1.7532	TCONS_00019400	0.05	0	0	0.22	0.05	0.11	-0.794461	-	-	-	-	-	-	-	-	-
miR-12135-y	1.5509	2.211	8.4763	1.1733	1.1225	1.9636	ENSGALT00000093724	0	0	0	0.17	0.25	0	-0.845154	-	-	-	-	-	-	-	-	-
miR-12223-y	0.6204	1.7688	1.6205	0.419	0.6314	0.2104	ENSGALT00000100885	0	0	0	0.14	0	0.23	-0.845154	-	-	-	-	-	-	-	-	-
miR-12223-y	0.6204	1.7688	1.6205	0.419	0.6314	0.2104	TCONS_00014831	0.69	0.62	0.97	1.8	1.18	1.75	-0.771429	-	-	-	-	-	-	-	-	-
miR-12223-y	0.6204	1.7688	1.6205	0.419	0.6314	0.2104	TCONS_00031949	0.31	0.29	0.18	0.91	0.96	1	-0.771429	-	-	-	-	-	-	-	-	-
miR-12223-y	0.6204	1.7688	1.6205	0.419	0.6314	0.2104	TCONS_00035660	1.22	0.5	0.46	3.1	3.1	3.35	-0.840668	-	-	-	-	-	-	-	-	-
miR-12295-x	1.9386	1.5919	3.9888	0.8381	0.912	1.0519	TCONS_00046406	0.03	0.04	0.31	0.51	0.79	0.5	-0.771429	-	-	-	-	-	-	-	-	-
miR-132-y	0.6979	0.796	0.01	1.1733	2.4554	1.0519	ENSGALT00000103568	0.07	0.14	0.15	0	0	0	-0.880406	-	-	-	-	-	-	-	-	-
miR-132-y	0.6979	0.796	0.01	1.1733	2.4554	1.0519	TCONS_00003835	0.84	0.67	0.52	0.11	0.1	0.12	-0.828571	-	XP_015142944.1 PREDICTED: serine/threonine-protein kinase VRK1 isoform X1 [Gallus gallus]	-	-	-	-	-	-	-
miR-1386-x	32.8792	51.1193	385.921	17.2644	17.2577	35.0643	ENSGALT00000093543	0.1	0.18	0.03	0.25	0.71	0.59	-0.714286	-	-	-	-	-	-	-	-	-
miR-1386-x	32.8792	51.1193	385.921	17.2644	17.2577	35.0643	ENSGALT00000093724	0	0	0	0.17	0.25	0	-0.845154	-	-	-	-	-	-	-	-	-
miR-1386-x	32.8792	51.1193	385.921	17.2644	17.2577	35.0643	ENSGALT00000093991	0	0	0	0.12	0.13	0.12	-0.771517	-	-	-	-	-	-	-	-	-
miR-141-y	0.01	0.01	0.01	0.01	1.0523	0.7714	ENSGALT00000095226	81.58	88.45	63.65	21.37	21.24	18.31	-0.777542	-	tumor necrosis factor superfamily member 4 [Source:NCBI gene;Acc:424384]	Environmental Information Processing	Signaling molecules and interaction	ko04060//Cytokine-cytokine receptor interaction	K05469	-	-	-
miR-141-y	0.01	0.01	0.01	0.01	1.0523	0.7714	TCONS_00057270	0.41	0.51	0.35	0.14	0.13	0.13	-0.823193	-	XP_015142944.1 PREDICTED: serine/threonine-protein kinase VRK1 isoform X1 [Gallus gallus]	-	-	-	-	-	-	-
miR-146-y	40.8664	35.4651	25.1796	93.6134	103.055	90.3958	ENSGALT00000090879	0.15	0.05	0.31	0	0	0	-0.880406	-	-	-	-	-	-	-	-	-
miR-146-y	40.8664	35.4651	25.1796	93.6134	103.055	90.3958	TCONS_00032926	0	0.58	0.45	0	0	0	-0.777542	-	-	-	-	-	-	-	-	-
miR-151-x	0.01	0.01	0.01	0.6705	2.6658	0.7714	ENSGALT00000098255	0.21	0.31	0.15	0	0.05	0.06	-0.758971	-	-	-	-	-	-	-	-	-
miR-151-x	0.01	0.01	0.01	0.6705	2.6658	0.7714	TCONS_00001664	0.65	0.58	0.4	0.15	0.11	0.06	-0.880406	-	-	-	-	-	-	-	-	-
miR-151-x	0.01	0.01	0.01	0.6705	2.6658	0.7714	TCONS_00037541	1.28	1.16	1.14	0.36	0.42	0.13	-0.758971	-	-	-	-	-	-	-	-	-
miR-151-x	0.01	0.01	0.01	0.6705	2.6658	0.7714	TCONS_00057272	2.57	1.69	1.69	0.56	0.53	0.97	-0.89326	-	-	-	-	-	-	-	-	-
miR-1568-y	0.01	0.01	0.01	0.6705	0.2806	0.1403	ENSGALT00000098255	0.21	0.31	0.15	0	0.05	0.06	-0.941124	-	-	-	-	-	-	-	-	-
miR-1568-y	0.01	0.01	0.01	0.6705	0.2806	0.1403	TCONS_00057270	0.41	0.51	0.35	0.14	0.13	0.13	-0.739249	-	XP_015142944.1 PREDICTED: serine/threonine-protein kinase VRK1 isoform X1 [Gallus gallus]	-	-	-	-	-	-	-
miR-1599-y	0.4653	0.2653	1.7451	0.01	0.01	0.3506	ENSGALT00000097791	0	0.11	0	0.66	0.38	0.43	-0.764706	-	-	-	-	-	-	-	-	-
miR-1599-y	0.4653	0.2653	1.7451	0.01	0.01	0.3506	ENSGALT00000103533	0	0.05	0.01	0.08	0.19	0.18	-0.724714	-	-	-	-	-	-	-	-	-
miR-1599-y	0.4653	0.2653	1.7451	0.01	0.01	0.3506	TCONS_00011145	1.73	2.29	1.37	6.06	6.13	6.11	-0.782691	-	KFU85683.1 Zinc finger CCCH domain-containing protein 11A [Chaetura pelagica]	-	-	-	-	-	-	-
miR-1599-y	0.4653	0.2653	1.7451	0.01	0.01	0.3506	TCONS_00034150	0.12	0.25	0.15	0.49	0.43	0.25	-0.911765	-	XP_429636.3 PREDICTED: TP53-target gene 5 protein isoform X1 [Gallus gallus]	-	-	-	-	-	-	-
miR-1599-y	0.4653	0.2653	1.7451	0.01	0.01	0.3506	TCONS_00079164	0.18	0.05	0	0.31	0.22	0.16	-0.753702	-	KFV03353.1 hypothetical protein N340_00240, partial [Tauraco erythrolophus]	-	-	-	-	-	-	-
miR-1663-y	0.3877	1.7688	3.9888	0.3352	0.1403	0.6312	TCONS_00032582	0	0	0	0.11	0.16	0.05	-0.819689	-	-	-	-	-	-	-	-	-
miR-1664-y	0.01	0.4422	0.2493	1.3409	0.9821	0.3506	TCONS_00072361	6.03	3.81	5.28	2.04	1.65	1.74	-0.714286	-	-	-	-	-	-	-	-	-
miR-1747-x	0.4653	0.4422	0.2493	1.6762	0.9821	0.7714	ENSGALT00000098255	0.21	0.31	0.15	0	0.05	0.06	-0.828571	-	-	-	-	-	-	-	-	-
miR-1747-x	0.4653	0.4422	0.2493	1.6762	0.9821	0.7714	TCONS_00003835	0.84	0.67	0.52	0.11	0.1	0.12	-0.714286	-	XP_015142944.1 PREDICTED: serine/threonine-protein kinase VRK1 isoform X1 [Gallus gallus]	-	-	-	-	-	-	-
miR-1747-x	0.4653	0.4422	0.2493	1.6762	0.9821	0.7714	TCONS_00057272	2.57	1.69	1.69	0.56	0.53	0.97	-0.753702	-	-	-	-	-	-	-	-	-
miR-192-x	0.2326	1.0613	0.8726	1.5085	1.6837	2.5948	ENSGALT00000102172	0.25	0.17	0.18	0	0	0	-0.941124	-	-	-	-	-	-	-	-	-
miR-195-x	0.01	0.01	0.01	0.1676	0.6314	0.1403	ENSGALT00000098227	13.07	13.84	14.22	5.4	6.76	5.92	-0.758971	-	-	-	-	-	-	-	-	-
miR-195-x	0.01	0.01	0.01	0.1676	0.6314	0.1403	ENSGALT00000098255	0.21	0.31	0.15	0	0.05	0.06	-0.880406	-	-	-	-	-	-	-	-	-
miR-195-x	0.01	0.01	0.01	0.1676	0.6314	0.1403	ENSGALT00000102172	0.25	0.17	0.18	0	0	0	-0.870968	-	-	-	-	-	-	-	-	-
miR-195-x	0.01	0.01	0.01	0.1676	0.6314	0.1403	ENSGALT00000103146	0.07	0.14	0.04	0	0	0	-0.870968	-	-	-	-	-	-	-	-	-
miR-195-x	0.01	0.01	0.01	0.1676	0.6314	0.1403	ENSGALT00000107321	1.29	1.54	1.62	0.69	0.39	0.26	-0.758971	-	-	-	-	-	-	-	-	-
miR-195-x	0.01	0.01	0.01	0.1676	0.6314	0.1403	TCONS_00014355	3.15	3.4	3.7	1.29	1.53	1.57	-0.880406	-	-	-	-	-	-	-	-	-
miR-195-x	0.01	0.01	0.01	0.1676	0.6314	0.1403	TCONS_00024181	0.08	0.24	0.22	0	0	0	-0.870968	-	-	-	-	-	-	-	-	-
miR-195-x	0.01	0.01	0.01	0.1676	0.6314	0.1403	TCONS_00039871	1.57	3.93	1.31	0.07	0.75	0.56	-0.758971	-	XP_010726495.1 PREDICTED: eukaryotic translation initiation factor 3 subunit C-like [Meleagris gallopavo]	-	-	-	-	-	-	-
miR-195-x	0.01	0.01	0.01	0.1676	0.6314	0.1403	TCONS_00068862	1.88	1.56	2.09	0.88	0.39	0.77	-0.880406	-	XP_422276.1 PREDICTED: uncharacterized protein KIAA0040 homolog [Gallus gallus]	-	-	-	-	-	-	-
miR-200-y	0.01	0.01	0.01	0.1676	1.1926	0.1403	ENSGALT00000090879	0.15	0.05	0.31	0	0	0	-0.870968	-	-	-	-	-	-	-	-	-
miR-200-y	0.01	0.01	0.01	0.1676	1.1926	0.1403	TCONS_00014355	3.15	3.4	3.7	1.29	1.53	1.57	-0.880406	-	-	-	-	-	-	-	-	-
miR-212-x	0.6979	0.7075	0.374	1.4247	1.7538	1.1922	TCONS_00072361	6.03	3.81	5.28	2.04	1.65	1.74	-0.885714	-	-	-	-	-	-	-	-	-
miR-218-x	3.6446	5.9256	6.2326	9.4703	13.0485	10.5193	ENSGALT00000102263	0.1	0.3	0	0	0	0	-0.777542	-	-	-	-	-	-	-	-	-
miR-218-x	3.6446	5.9256	6.2326	9.4703	13.0485	10.5193	TCONS_00001664	0.65	0.58	0.4	0.15	0.11	0.06	-0.942857	-	-	-	-	-	-	-	-	-
miR-218-x	3.6446	5.9256	6.2326	9.4703	13.0485	10.5193	TCONS_00003835	0.84	0.67	0.52	0.11	0.1	0.12	-0.942857	-	XP_015142944.1 PREDICTED: serine/threonine-protein kinase VRK1 isoform X1 [Gallus gallus]	-	-	-	-	-	-	-
miR-218-x	3.6446	5.9256	6.2326	9.4703	13.0485	10.5193	TCONS_00020013	0.59	0.94	0.58	0.02	0.24	0.23	-0.714286	-	XP_004945438.1 PREDICTED: zinc finger protein 501 isoform X1 [Gallus gallus]	-	-	-	-	-	-	-
miR-218-x	3.6446	5.9256	6.2326	9.4703	13.0485	10.5193	TCONS_00075550	0.48	0.45	0.28	0	0.06	0.04	-0.771429	-	EOB05311.1 hypothetical protein Anapl_05439, partial [Anas platyrhynchos]	-	-	-	-	-	-	-
miR-223-y	0.01	0.01	0.01	0.3352	1.1926	0.4208	ENSGALT00000103146	0.07	0.14	0.04	0	0	0	-0.870968	-	-	-	-	-	-	-	-	-
miR-23-x	49.1638	38.9143	39.3898	20.7006	20.134	15.5686	ENSGALT00000098879	0.24	0.42	0.32	0.77	0.67	0.67	-0.811679	-	-	-	-	-	-	-	-	-
miR-23-x	49.1638	38.9143	39.3898	20.7006	20.134	15.5686	TCONS_00020771	0.76	0.89	0.34	1.61	1.28	1.37	-0.771429	-	-	-	-	-	-	-	-	-
miR-2779-x	2.4815	1.9457	6.1079	9.4703	5.8929	9.1167	ENSGALT00000105798	0.29	0.17	0	0	0	0	-0.777542	-	-	-	-	-	-	-	-	-
miR-28-x	0.01	0.01	0.01	0.6705	2.4554	0.6312	ENSGALT00000098255	0.21	0.31	0.15	0	0.05	0.06	-0.880406	-	-	-	-	-	-	-	-	-
miR-28-x	0.01	0.01	0.01	0.6705	2.4554	0.6312	TCONS_00001664	0.65	0.58	0.4	0.15	0.11	0.06	-0.758971	-	-	-	-	-	-	-	-	-
miR-28-x	0.01	0.01	0.01	0.6705	2.4554	0.6312	TCONS_00057272	2.57	1.69	1.69	0.56	0.53	0.97	-0.954864	-	-	-	-	-	-	-	-	-
miR-28-y	0.01	0.01	0.01	0.1676	0.6314	0.4208	TCONS_00003835	0.84	0.67	0.52	0.11	0.1	0.12	-0.880406	-	XP_015142944.1 PREDICTED: serine/threonine-protein kinase VRK1 isoform X1 [Gallus gallus]	-	-	-	-	-	-	-
miR-301-y	0.853	1.3266	1.8698	0.6705	0.5612	0.1403	ENSGALT00000093545	0.03	0.09	0	0.21	0.07	0.22	-0.714286	-	-	-	-	-	-	-	-	-
miR-301-y	0.853	1.3266	1.8698	0.6705	0.5612	0.1403	ENSGALT00000101064	0.38	0.33	0.22	0.6	0.66	0.65	-0.942857	-	-	-	-	-	-	-	-	-
miR-301-y	0.853	1.3266	1.8698	0.6705	0.5612	0.1403	ENSGALT00000105636	0	0	0	0.11	0.02	0.1	-0.758971	-	-	-	-	-	-	-	-	-
miR-301-y	0.853	1.3266	1.8698	0.6705	0.5612	0.1403	TCONS_00011145	1.73	2.29	1.37	6.06	6.13	6.11	-0.885714	-	KFU85683.1 Zinc finger CCCH domain-containing protein 11A [Chaetura pelagica]	-	-	-	-	-	-	-
miR-301-y	0.853	1.3266	1.8698	0.6705	0.5612	0.1403	TCONS_00015929	0.48	0.97	0.25	1.38	1.79	1.02	-0.771429	-	-	-	-	-	-	-	-	-
miR-301-y	0.853	1.3266	1.8698	0.6705	0.5612	0.1403	TCONS_00020771	0.76	0.89	0.34	1.61	1.28	1.37	-0.771429	-	-	-	-	-	-	-	-	-
miR-3971-y	4.9629	3.9799	4.3628	1.8438	1.8941	2.3844	ENSGALT00000069247	0.93	1.25	0.74	2.3	1.91	3.15	-0.771429	-	-	-	-	-	-	-	-	-
miR-3971-y	4.9629	3.9799	4.3628	1.8438	1.8941	2.3844	ENSGALT00000090749	0	0	0	0.06	0.06	0.03	-0.92582	-	-	-	-	-	-	-	-	-
miR-3971-y	4.9629	3.9799	4.3628	1.8438	1.8941	2.3844	ENSGALT00000096773	0	0	0	0.69	0.26	0	-0.845154	-	-	-	-	-	-	-	-	-
miR-3971-y	4.9629	3.9799	4.3628	1.8438	1.8941	2.3844	ENSGALT00000104681	0.23	0.28	0.03	0.49	1.19	0.52	-0.771429	-	-	-	-	-	-	-	-	-
miR-3971-y	4.9629	3.9799	4.3628	1.8438	1.8941	2.3844	ENSGALT00000104765	0	0	0	0.01	0.33	0	-0.777542	-	-	-	-	-	-	-	-	-
miR-3971-y	4.9629	3.9799	4.3628	1.8438	1.8941	2.3844	TCONS_00011145	1.73	2.29	1.37	6.06	6.13	6.11	-0.771429	-	KFU85683.1 Zinc finger CCCH domain-containing protein 11A [Chaetura pelagica]	-	-	-	-	-	-	-
miR-3971-y	4.9629	3.9799	4.3628	1.8438	1.8941	2.3844	TCONS_00017904	0.08	0.01	0.2	0.5	0.33	0.44	-0.771429	-	-	-	-	-	-	-	-	-
miR-3971-y	4.9629	3.9799	4.3628	1.8438	1.8941	2.3844	TCONS_00048997	0.23	0.38	0.38	0.82	0.98	0.86	-0.811679	-	-	-	-	-	-	-	-	-
miR-3971-y	4.9629	3.9799	4.3628	1.8438	1.8941	2.3844	TCONS_00053016	0.04	0.03	0.15	0.52	0.26	0.24	-0.828571	-	-	-	-	-	-	-	-	-
miR-4448-y	0.6979	0.7075	11.5926	0.7543	0.3508	0.3506	TCONS_00007294	0.19	0.11	0.08	0.32	0.4	0.66	-0.828571	-	-	-	-	-	-	-	-	-
miR-4508-x	0.853	1.4151	2.7423	0.01	0.1403	0.4208	TCONS_00006948	0.65	0.39	0.32	1	1.06	1	-0.898645	-	XP_012962826.1 PREDICTED: gamma-aminobutyric acid receptor subunit alpha-4 isoform X1 [Anas platyrhynchos]	-	-	-	-	-	-	-
miR-460-x	0.1551	0.01	0.01	0.2514	0.5612	0.561	ENSGALT00000103146	0.07	0.14	0.04	0	0	0	-0.831655	-	-	-	-	-	-	-	-	-
miR-460-x	0.1551	0.01	0.01	0.2514	0.5612	0.561	ENSGALT00000103568	0.07	0.14	0.15	0	0	0	-0.924062	-	-	-	-	-	-	-	-	-
miR-460-x	0.1551	0.01	0.01	0.2514	0.5612	0.561	TCONS_00024181	0.08	0.24	0.22	0	0	0	-0.924062	-	-	-	-	-	-	-	-	-
miR-460-x	0.1551	0.01	0.01	0.2514	0.5612	0.561	TCONS_00032926	0	0.58	0.45	0	0	0	-0.823193	-	-	-	-	-	-	-	-	-
miR-460-x	0.1551	0.01	0.01	0.2514	0.5612	0.561	TCONS_00057272	2.57	1.69	1.69	0.56	0.53	0.97	-0.764706	-	-	-	-	-	-	-	-	-
miR-460-x	0.1551	0.01	0.01	0.2514	0.5612	0.561	TCONS_00065416	0	0.3	0.75	0.06	0	0	-0.800853	-	-	-	-	-	-	-	-	-
miR-4940-x	0.853	1.4151	11.9665	0.9219	0.6314	1.1221	ENSGALT00000101064	0.38	0.33	0.22	0.6	0.66	0.65	-0.771429	-	-	-	-	-	-	-	-	-
miR-516-x	0.01	0.01	0.01	0.3352	0.8418	0.561	ENSGALT00000103146	0.07	0.14	0.04	0	0	0	-0.870968	-	-	-	-	-	-	-	-	-
miR-516-x	0.01	0.01	0.01	0.3352	0.8418	0.561	TCONS_00001664	0.65	0.58	0.4	0.15	0.11	0.06	-0.880406	-	-	-	-	-	-	-	-	-
miR-516-x	0.01	0.01	0.01	0.3352	0.8418	0.561	TCONS_00072361	6.03	3.81	5.28	2.04	1.65	1.74	-0.941124	-	-	-	-	-	-	-	-	-
miR-516-x	0.01	0.01	0.01	0.3352	0.8418	0.561	TCONS_00076493	0.03	0.06	0.48	0	0	0	-0.870968	-	-	-	-	-	-	-	-	-
miR-6238-y	13.648	12.4703	276.601	6.4532	5.8227	10.3089	TCONS_00048997	0.23	0.38	0.38	0.82	0.98	0.86	-0.840668	-	-	-	-	-	-	-	-	-
miR-6238-y	13.648	12.4703	276.601	6.4532	5.8227	10.3089	TCONS_00052858	0.17	0	0	0.46	0.25	0.4	-0.724714	-	-	-	-	-	-	-	-	-
miR-6240-x	106.78	261.522	351.766	63.9454	62.3662	90.0452	ENSGALT00000069247	0.93	1.25	0.74	2.3	1.91	3.15	-0.714286	-	-	-	-	-	-	-	-	-
miR-6240-x	106.78	261.522	351.766	63.9454	62.3662	90.0452	ENSGALT00000090485	0.23	0.14	0.15	0.39	0.57	0.49	-0.885714	-	-	-	-	-	-	-	-	-
miR-6240-x	106.78	261.522	351.766	63.9454	62.3662	90.0452	ENSGALT00000091152	0	0	0	0.42	0.14	0.29	-0.758971	-	-	-	-	-	-	-	-	-
miR-6240-x	106.78	261.522	351.766	63.9454	62.3662	90.0452	TCONS_00012227	0	0	0	0.12	1.1	0.05	-0.941124	-	-	-	-	-	-	-	-	-
miR-6240-x	106.78	261.522	351.766	63.9454	62.3662	90.0452	TCONS_00031220	0.23	0.45	0.1	0.58	0.57	0.56	-0.885714	-	XP_009584093.1 PREDICTED: LOW QUALITY PROTEIN: uncharacterized protein LOC104082603 [Fulmarus glacialis]	-	-	-	-	GO:0031012//extracellular matrix;GO:0043227//membrane-bounded organelle;GO:0044420//extracellular matrix component;GO:0031982//vesicle;GO:0031988//membrane-bounded vesicle;GO:0005576//extracellular region;GO:0044421//extracellular region part;GO:0043226//organelle	-	GO:0022610//biological adhesion
miR-6240-x	106.78	261.522	351.766	63.9454	62.3662	90.0452	TCONS_00055294	0.23	0	0	0.35	0.36	0.49	-0.811679	-	XP_015134027.1 PREDICTED: uncharacterized protein LOC771657 isoform X1 [Gallus gallus]	-	-	-	-	-	-	-
miR-6412-y	5.6608	8.3135	146.59	2.7657	3.7883	8.696	ENSGALT00000104765	0	0	0	0.01	0.33	0	-0.777542	-	-	-	-	-	-	-	-	-
miR-6557-y	0.1551	0.5306	1.1219	0.01	0.1403	0.01	TCONS_00073024	0.1	0.12	0	0.26	0.22	0.28	-0.927634	-	-	-	-	-	-	-	-	-
miR-6606-x	1.5509	0.796	6.1079	0.2514	0.1403	0.1403	TCONS_00020771	0.76	0.89	0.34	1.61	1.28	1.37	-0.811679	-	-	-	-	-	-	-	-	-
miR-6606-x	1.5509	0.796	6.1079	0.2514	0.1403	0.1403	TCONS_00023140	0.04	0.05	0.05	0.17	0.24	0.39	-0.882353	-	-	-	-	-	-	-	-	-
miR-6615-x	0.01	0.01	0.01	0.419	0.2806	0.1403	TCONS_00020013	0.59	0.94	0.58	0.02	0.24	0.23	-0.880406	-	XP_004945438.1 PREDICTED: zinc finger protein 501 isoform X1 [Gallus gallus]	-	-	-	-	-	-	-
miR-6615-x	0.01	0.01	0.01	0.419	0.2806	0.1403	TCONS_00037541	1.28	1.16	1.14	0.36	0.42	0.13	-0.758971	-	-	-	-	-	-	-	-	-
miR-6615-x	0.01	0.01	0.01	0.419	0.2806	0.1403	TCONS_00040913	2.92	2.27	2.58	0.16	0.09	0.56	-0.880406	-	XP_015128562.1 PREDICTED: E3 ubiquitin-protein ligase NEDD4-like [Gallus gallus]	-	-	-	-	-	-	-
miR-7192-x	1.2407	0.5306	0.7479	0.1676	0.3508	0.01	ENSGALT00000065876	0	0	0	0.18	0.09	0.11	-0.880406	-	-	-	-	-	-	-	-	-
miR-7192-x	1.2407	0.5306	0.7479	0.1676	0.3508	0.01	ENSGALT00000097013	0	0.03	0.02	0.02	0.13	0.22	-0.753702	-	-	-	-	-	-	-	-	-
miR-7192-x	1.2407	0.5306	0.7479	0.1676	0.3508	0.01	ENSGALT00000102136	0.05	0.07	0.26	0.47	0.39	0.43	-0.885714	-	-	-	-	-	-	-	-	-
miR-7192-x	1.2407	0.5306	0.7479	0.1676	0.3508	0.01	TCONS_00012296	0.2	0.32	0.48	0.5	0.62	0.9	-0.885714	-	-	-	-	-	-	-	-	-
miR-7192-x	1.2407	0.5306	0.7479	0.1676	0.3508	0.01	TCONS_00020771	0.76	0.89	0.34	1.61	1.28	1.37	-0.885714	-	-	-	-	-	-	-	-	-
miR-7192-x	1.2407	0.5306	0.7479	0.1676	0.3508	0.01	TCONS_00025984	0.27	0.36	0.28	0.71	0.64	0.75	-1	-	-	-	-	-	-	-	-	-
miR-7192-x	1.2407	0.5306	0.7479	0.1676	0.3508	0.01	TCONS_00028451	0.12	0.12	0	0.27	0.56	0.5	-0.724714	-	-	-	-	-	-	-	-	-
miR-7192-x	1.2407	0.5306	0.7479	0.1676	0.3508	0.01	TCONS_00031949	0.31	0.29	0.18	0.91	0.96	1	-0.771429	-	-	-	-	-	-	-	-	-
miR-7192-x	1.2407	0.5306	0.7479	0.1676	0.3508	0.01	TCONS_00033004	0	0.16	0.03	0.24	0.2	0.26	-1	-	-	-	-	-	-	-	-	-
miR-7192-x	1.2407	0.5306	0.7479	0.1676	0.3508	0.01	TCONS_00043369	0.23	0.33	0.03	0.43	0.37	0.47	-0.942857	-	-	-	-	-	-	-	-	-
miR-7192-x	1.2407	0.5306	0.7479	0.1676	0.3508	0.01	TCONS_00059233	0.2	0.35	0.18	0.52	0.49	0.49	-0.840668	-	-	-	-	-	-	-	-	-
miR-7192-x	1.2407	0.5306	0.7479	0.1676	0.3508	0.01	TCONS_00063507	0	0	0	0.08	0.08	0.37	-0.92582	-	-	-	-	-	-	-	-	-
miR-7192-x	1.2407	0.5306	0.7479	0.1676	0.3508	0.01	TCONS_00076471	0.17	0.47	0.23	1.18	2.28	1.9	-0.828571	-	-	-	-	-	-	-	-	-
miR-7192-x	1.2407	0.5306	0.7479	0.1676	0.3508	0.01	TCONS_00076472	0.92	0.62	0.79	3.4	4.13	5.97	-0.714286	-	-	-	-	-	-	-	-	-
miR-7192-x	1.2407	0.5306	0.7479	0.1676	0.3508	0.01	TCONS_00076871	0	0.04	0	0.22	0.34	0.35	-0.927634	-	-	-	-	-	-	-	-	-
miR-7977-x	147.569	187.496	2927.44	90.0935	97.4429	246.152	ENSGALT00000104765	0	0	0	0.01	0.33	0	-0.777542	-	-	-	-	-	-	-	-	-
miR-9226-y	0.853	0.9729	4.7368	0.5867	0.1403	0.4909	ENSGALT00000090411	0	0	0.02	0.09	0.1	0.14	-0.753702	-	-	-	-	-	-	-	-	-
miR-9226-y	0.853	0.9729	4.7368	0.5867	0.1403	0.4909	ENSGALT00000092556	0.49	0.62	0.26	1.01	1.16	1.09	-0.942857	-	early endosome antigen 1-like [Source:NCBI gene;Acc:107055361]	-	-	-	-	-	-	-
miR-9226-y	0.853	0.9729	4.7368	0.5867	0.1403	0.4909	TCONS_00048997	0.23	0.38	0.38	0.82	0.98	0.86	-0.811679	-	-	-	-	-	-	-	-	-
miR-9277-y	36.2137	23.5255	83.5164	13.4931	15.2934	29.8047	ENSGALT00000093543	0.1	0.18	0.03	0.25	0.71	0.59	-0.714286	-	-	-	-	-	-	-	-	-
miR-9277-y	36.2137	23.5255	83.5164	13.4931	15.2934	29.8047	ENSGALT00000093724	0	0	0	0.17	0.25	0	-0.777542	-	-	-	-	-	-	-	-	-
miR-9277-y	36.2137	23.5255	83.5164	13.4931	15.2934	29.8047	ENSGALT00000097846	0	0	0	0.23	0.43	0.09	-0.758971	-	-	-	-	-	-	-	-	-
miR-9277-y	36.2137	23.5255	83.5164	13.4931	15.2934	29.8047	ENSGALT00000104681	0.23	0.28	0.03	0.49	1.19	0.52	-0.714286	-	-	-	-	-	-	-	-	-
miR-9277-y	36.2137	23.5255	83.5164	13.4931	15.2934	29.8047	TCONS_00029232	0.07	0.03	0.03	0.25	0.22	0.17	-0.753702	-	XP_019469777.1 PREDICTED: uncharacterized protein LOC109366881 [Meleagris gallopavo]	-	-	-	-	-	-	-
miR-9277-y	36.2137	23.5255	83.5164	13.4931	15.2934	29.8047	TCONS_00071659	0.02	0.11	0.08	0.27	0.42	0.18	-0.828571	-	-	-	-	-	-	-	-	-
miR-9993-y	31.3283	41.3907	254.787	22.4605	20.3444	49.9316	TCONS_00027758	0.25	0.32	0	1.4	1.23	1.2	-0.714286	-	-	-	-	-	-	-	-	-
miR-9995-y	25.6675	39.0912	499.478	19.2758	18.6608	46.355	TCONS_00027758	0.25	0.32	0	1.4	1.23	1.2	-0.714286	-	-	-	-	-	-	-	-	-
novel-m0009-3p	4.1099	5.0412	7.4791	2.6819	2.3151	2.2441	ENSGALT00000069247	0.93	1.25	0.74	2.3	1.91	3.15	-0.885714	-	-	-	-	-	-	-	-	-
novel-m0009-3p	4.1099	5.0412	7.4791	2.6819	2.3151	2.2441	ENSGALT00000093188	0	0	0	0.2	0.25	0.12	-0.758971	-	-	-	-	-	-	-	-	-
novel-m0009-3p	4.1099	5.0412	7.4791	2.6819	2.3151	2.2441	TCONS_00031220	0.23	0.45	0.1	0.58	0.57	0.56	-0.714286	-	XP_009584093.1 PREDICTED: LOW QUALITY PROTEIN: uncharacterized protein LOC104082603 [Fulmarus glacialis]	-	-	-	-	GO:0031012//extracellular matrix;GO:0043227//membrane-bounded organelle;GO:0044420//extracellular matrix component;GO:0031982//vesicle;GO:0031988//membrane-bounded vesicle;GO:0005576//extracellular region;GO:0044421//extracellular region part;GO:0043226//organelle	-	GO:0022610//biological adhesion
novel-m0009-3p	4.1099	5.0412	7.4791	2.6819	2.3151	2.2441	TCONS_00051885	0.07	0.1	0.34	1.32	1.74	2.09	-0.771429	-	-	-	-	-	-	-	-	-
novel-m0009-3p	4.1099	5.0412	7.4791	2.6819	2.3151	2.2441	TCONS_00076471	0.17	0.47	0.23	1.18	2.28	1.9	-0.771429	-	-	-	-	-	-	-	-	-
novel-m0009-3p	4.1099	5.0412	7.4791	2.6819	2.3151	2.2441	TCONS_00076472	0.92	0.62	0.79	3.4	4.13	5.97	-0.942857	-	-	-	-	-	-	-	-	-
novel-m0025-3p	0.01	0.01	0.01	0.1676	0.4911	0.3506	TCONS_00015958	0.55	0.58	0.42	0.17	0.15	0.13	-0.880406	-	-	-	-	-	-	-	-	-
novel-m0025-3p	0.01	0.01	0.01	0.1676	0.4911	0.3506	TCONS_00057270	0.41	0.51	0.35	0.14	0.13	0.13	-0.924062	-	XP_015142944.1 PREDICTED: serine/threonine-protein kinase VRK1 isoform X1 [Gallus gallus]	-	-	-	-	-	-	-
novel-m0037-5p	0.853	0.2653	0.01	0.01	0.01	0.01	TCONS_00011649	0	0	0.18	0.05	0.6	0.52	-0.823193	-	KFQ19364.1 hypothetical protein N332_12687, partial [Mesitornis unicolor]	-	-	-	-	-	-	-
novel-m0037-5p	0.853	0.2653	0.01	0.01	0.01	0.01	TCONS_00017904	0.08	0.01	0.2	0.5	0.33	0.44	-0.777542	-	-	-	-	-	-	-	-	-
novel-m0037-5p	0.853	0.2653	0.01	0.01	0.01	0.01	TCONS_00043410	0.41	0.22	0.71	1.05	0.88	0.81	-0.777542	-	-	-	-	-	-	-	-	-
novel-m0067-5p	17.6803	26.1787	58.5861	16.0911	13.6097	15.7088	ENSGALT00000091891	0	0	0	0.05	0.03	0.05	-0.740656	-	-	-	-	-	-	-	-	-
novel-m0067-5p	17.6803	26.1787	58.5861	16.0911	13.6097	15.7088	ENSGALT00000092850	0	0.13	0.27	0.65	1.03	0.81	-0.771429	-	-	-	-	-	-	-	-	-
novel-m0067-5p	17.6803	26.1787	58.5861	16.0911	13.6097	15.7088	ENSGALT00000096924	0	0	0	0.03	0.19	0.13	-0.941124	-	-	-	-	-	-	-	-	-
novel-m0067-5p	17.6803	26.1787	58.5861	16.0911	13.6097	15.7088	ENSGALT00000103533	0	0.05	0.01	0.08	0.19	0.18	-0.828571	-	-	-	-	-	-	-	-	-
novel-m0067-5p	17.6803	26.1787	58.5861	16.0911	13.6097	15.7088	TCONS_00012193	0.74	0.29	0.17	0.79	1.1	2.11	-0.942857	-	-	-	-	-	-	-	-	-
novel-m0067-5p	17.6803	26.1787	58.5861	16.0911	13.6097	15.7088	TCONS_00022633	0	0.09	0.06	0.14	0.64	0.23	-0.828571	-	-	-	-	-	-	-	-	-
novel-m0067-5p	17.6803	26.1787	58.5861	16.0911	13.6097	15.7088	TCONS_00029232	0.07	0.03	0.03	0.25	0.22	0.17	-0.811679	-	XP_019469777.1 PREDICTED: uncharacterized protein LOC109366881 [Meleagris gallopavo]	-	-	-	-	-	-	-
novel-m0067-5p	17.6803	26.1787	58.5861	16.0911	13.6097	15.7088	TCONS_00044023	0.33	0.23	0.34	0.44	1	0.93	-0.828571	-	XP_017669161.1 PREDICTED: translation initiation factor IF-2-like [Lepidothrix coronata]	-	-	-	-	-	-	-
novel-m0067-5p	17.6803	26.1787	58.5861	16.0911	13.6097	15.7088	TCONS_00051885	0.07	0.1	0.34	1.32	1.74	2.09	-0.714286	-	-	-	-	-	-	-	-	-
novel-m0067-5p	17.6803	26.1787	58.5861	16.0911	13.6097	15.7088	TCONS_00055294	0.23	0	0	0.35	0.36	0.49	-0.927634	-	XP_015134027.1 PREDICTED: uncharacterized protein LOC771657 isoform X1 [Gallus gallus]	-	-	-	-	-	-	-
novel-m0067-5p	17.6803	26.1787	58.5861	16.0911	13.6097	15.7088	TCONS_00067636	0.08	0.02	0.07	1.42	1.51	1.29	-0.885714	-	-	-	-	-	-	-	-	-
novel-m0067-5p	17.6803	26.1787	58.5861	16.0911	13.6097	15.7088	TCONS_00072860	0.05	0.15	0	0.55	0.6	0.85	-0.885714	-	-	-	-	-	-	-	-	-
novel-m0067-5p	17.6803	26.1787	58.5861	16.0911	13.6097	15.7088	TCONS_00079164	0.18	0.05	0	0.31	0.22	0.16	-0.714286	-	KFV03353.1 hypothetical protein N340_00240, partial [Tauraco erythrolophus]	-	-	-	-	-	-	-
novel-m0080-3p	0.01	0.01	0.01	0.5028	0.4911	0.4909	ENSGALT00000102172	0.25	0.17	0.18	0	0	0	-0.870968	-	-	-	-	-	-	-	-	-
novel-m0080-3p	0.01	0.01	0.01	0.5028	0.4911	0.4909	TCONS_00014355	3.15	3.4	3.7	1.29	1.53	1.57	-0.941124	-	-	-	-	-	-	-	-	-
novel-m0080-3p	0.01	0.01	0.01	0.5028	0.4911	0.4909	TCONS_00037541	1.28	1.16	1.14	0.36	0.42	0.13	-0.758971	-	-	-	-	-	-	-	-	-
novel-m0097-5p	0.6204	0.8844	1.3712	0.2514	0.1403	0.1403	TCONS_00020771	0.76	0.89	0.34	1.61	1.28	1.37	-0.753702	-	-	-	-	-	-	-	-	-
novel-m0097-5p	0.6204	0.8844	1.3712	0.2514	0.1403	0.1403	TCONS_00035279	0	0.03	0	0.23	0.07	0.13	-0.705882	-	-	-	-	-	-	-	-	-
novel-m0134-3p	0.01	0.01	0.01	0.3352	0.3508	0.4208	ENSGALT00000102172	0.25	0.17	0.18	0	0	0	-0.870968	-	-	-	-	-	-	-	-	-
novel-m0134-3p	0.01	0.01	0.01	0.3352	0.3508	0.4208	ENSGALT00000107321	1.29	1.54	1.62	0.69	0.39	0.26	-0.941124	-	-	-	-	-	-	-	-	-
novel-m0134-3p	0.01	0.01	0.01	0.3352	0.3508	0.4208	TCONS_00015958	0.55	0.58	0.42	0.17	0.15	0.13	-0.941124	-	-	-	-	-	-	-	-	-
novel-m0134-3p	0.01	0.01	0.01	0.3352	0.3508	0.4208	TCONS_00031943	0.14	0.33	0.21	0	0	0	-0.870968	-	-	-	-	-	-	-	-	-
novel-m0134-3p	0.01	0.01	0.01	0.3352	0.3508	0.4208	TCONS_00057270	0.41	0.51	0.35	0.14	0.13	0.13	-0.924062	-	XP_015142944.1 PREDICTED: serine/threonine-protein kinase VRK1 isoform X1 [Gallus gallus]	-	-	-	-	-	-	-
novel-m0137-5p	1.8611	1.6804	3.1163	0.419	0.8418	0.9818	TCONS_00037626	1.18	0.61	0.21	3.22	4.59	2.87	-0.885714	-	-	-	-	-	-	-	-	-
novel-m0161-3p	0.01	0.01	0.01	5.8666	5.3316	4.4882	TCONS_00037541	1.28	1.16	1.14	0.36	0.42	0.13	-0.758971	-	-	-	-	-	-	-	-	-
novel-m0161-3p	0.01	0.01	0.01	5.8666	5.3316	4.4882	TCONS_00038747	9.92	7.72	7.61	2.4	3.59	2.47	-0.880406	-	-	-	-	-	-	-	-	-
novel-m0161-3p	0.01	0.01	0.01	5.8666	5.3316	4.4882	TCONS_00038748	9.71	7.09	8.31	3.29	3.77	3.4	-0.880406	-	-	-	-	-	-	-	-	-
novel-m0161-3p	0.01	0.01	0.01	5.8666	5.3316	4.4882	TCONS_00057272	2.57	1.69	1.69	0.56	0.53	0.97	-0.89326	-	-	-	-	-	-	-	-	-
novel-m0161-3p	0.01	0.01	0.01	5.8666	5.3316	4.4882	TCONS_00068862	1.88	1.56	2.09	0.88	0.39	0.77	-0.758971	-	XP_422276.1 PREDICTED: uncharacterized protein KIAA0040 homolog [Gallus gallus]	-	-	-	-	-	-	-
novel-m0162-5p	0.01	0.01	0.01	5.8666	5.3316	4.4882	TCONS_00037541	1.28	1.16	1.14	0.36	0.42	0.13	-0.758971	-	-	-	-	-	-	-	-	-
novel-m0162-5p	0.01	0.01	0.01	5.8666	5.3316	4.4882	TCONS_00038747	9.92	7.72	7.61	2.4	3.59	2.47	-0.880406	-	-	-	-	-	-	-	-	-
novel-m0162-5p	0.01	0.01	0.01	5.8666	5.3316	4.4882	TCONS_00038748	9.71	7.09	8.31	3.29	3.77	3.4	-0.880406	-	-	-	-	-	-	-	-	-
novel-m0162-5p	0.01	0.01	0.01	5.8666	5.3316	4.4882	TCONS_00057272	2.57	1.69	1.69	0.56	0.53	0.97	-0.89326	-	-	-	-	-	-	-	-	-
novel-m0162-5p	0.01	0.01	0.01	5.8666	5.3316	4.4882	TCONS_00068862	1.88	1.56	2.09	0.88	0.39	0.77	-0.758971	-	XP_422276.1 PREDICTED: uncharacterized protein KIAA0040 homolog [Gallus gallus]	-	-	-	-	-	-	-
novel-m0165-3p	1.3183	0.8844	1.7451	0.2514	0.4911	0.3506	ENSGALT00000082244	0.19	0.25	0.18	0.43	0.83	0.23	-0.714286	-	-	-	-	-	-	-	-	-
novel-m0165-3p	1.3183	0.8844	1.7451	0.2514	0.4911	0.3506	ENSGALT00000090479	0	0	0	0.41	0	0.23	-0.845154	-	uncharacterized LOC770653 [Source:NCBI gene;Acc:770653]	-	-	-	-	-	-	-
novel-m0165-3p	1.3183	0.8844	1.7451	0.2514	0.4911	0.3506	ENSGALT00000092979	0	0	0	0.06	0.05	0.08	-0.880406	-	-	-	-	-	-	-	-	-
novel-m0165-3p	1.3183	0.8844	1.7451	0.2514	0.4911	0.3506	ENSGALT00000095279	0	0	0	0.22	0.13	0.25	-0.880406	-	-	-	-	-	-	-	-	-
novel-m0165-3p	1.3183	0.8844	1.7451	0.2514	0.4911	0.3506	TCONS_00007294	0.19	0.11	0.08	0.32	0.4	0.66	-0.771429	-	-	-	-	-	-	-	-	-
novel-m0165-3p	1.3183	0.8844	1.7451	0.2514	0.4911	0.3506	TCONS_00011145	1.73	2.29	1.37	6.06	6.13	6.11	-0.771429	-	KFU85683.1 Zinc finger CCCH domain-containing protein 11A [Chaetura pelagica]	-	-	-	-	-	-	-
novel-m0165-3p	1.3183	0.8844	1.7451	0.2514	0.4911	0.3506	TCONS_00018098	0	0.04	0	0.18	0.13	0.36	-0.927634	-	-	-	-	-	-	-	-	-
novel-m0165-3p	1.3183	0.8844	1.7451	0.2514	0.4911	0.3506	TCONS_00025109	0.05	0	0.09	0.25	0.23	0.23	-0.753702	-	XP_015154134.1 PREDICTED: farnesyl pyrophosphate synthase isoform X2 [Gallus gallus]	-	-	-	-	-	-	-
novel-m0165-3p	1.3183	0.8844	1.7451	0.2514	0.4911	0.3506	TCONS_00033004	0	0.16	0.03	0.24	0.2	0.26	-0.885714	-	-	-	-	-	-	-	-	-
novel-m0185-5p	0.01	0.01	0.2493	0.5867	0.2806	0.8415	ENSGALT00000107321	1.29	1.54	1.62	0.69	0.39	0.26	-0.753702	-	-	-	-	-	-	-	-	-
novel-m0185-5p	0.01	0.01	0.2493	0.5867	0.2806	0.8415	TCONS_00001664	0.65	0.58	0.4	0.15	0.11	0.06	-0.927634	-	-	-	-	-	-	-	-	-
novel-m0185-5p	0.01	0.01	0.2493	0.5867	0.2806	0.8415	TCONS_00027217	0.27	0.13	0	0	0	0	-0.823193	-	-	-	-	-	-	-	-	-
novel-m0185-5p	0.01	0.01	0.2493	0.5867	0.2806	0.8415	TCONS_00057272	2.57	1.69	1.69	0.56	0.53	0.97	-0.720588	-	-	-	-	-	-	-	-	-
novel-m0185-5p	0.01	0.01	0.2493	0.5867	0.2806	0.8415	TCONS_00080215	0.14	0.2	0	0	0	0	-0.823193	-	XP_008940415.1 PREDICTED: brain-specific angiogenesis inhibitor 3-like, partial [Merops nubicus]	Organismal Systems	Endocrine system	ko04910//Insulin signaling pathway	K07194	-	-	-
novel-m0188-5p	0.3877	0.8844	0.01	0.01	0.01	0.01	TCONS_00012296	0.2	0.32	0.48	0.5	0.62	0.9	-0.777542	-	-	-	-	-	-	-	-	-
novel-m0197-3p	1.6285	0.796	0.9972	0.1676	0.6314	0.2805	TCONS_00012296	0.2	0.32	0.48	0.5	0.62	0.9	-0.771429	-	-	-	-	-	-	-	-	-
novel-m0207-3p	0.01	0.01	0.01	0.1676	1.5434	0.4208	ENSGALT00000090454	12.14	21.12	13.31	3.39	2.6	11.63	-0.880406	-	-	-	-	-	-	-	-	-
novel-m0207-3p	0.01	0.01	0.01	0.1676	1.5434	0.4208	ENSGALT00000103146	0.07	0.14	0.04	0	0	0	-0.870968	-	-	-	-	-	-	-	-	-
novel-m0209-3p	0.01	0.01	0.01	0.2514	0.6314	0.1403	ENSGALT00000098255	0.21	0.31	0.15	0	0.05	0.06	-0.880406	-	-	-	-	-	-	-	-	-
novel-m0209-3p	0.01	0.01	0.01	0.2514	0.6314	0.1403	TCONS_00068862	1.88	1.56	2.09	0.88	0.39	0.77	-0.880406	-	XP_422276.1 PREDICTED: uncharacterized protein KIAA0040 homolog [Gallus gallus]	-	-	-	-	-	-	-
novel-m0219-3p	1.0856	0.3538	1.4958	0.1676	0.01	0.1403	ENSGALT00000069247	0.93	1.25	0.74	2.3	1.91	3.15	-0.828571	-	-	-	-	-	-	-	-	-
novel-m0219-3p	1.0856	0.3538	1.4958	0.1676	0.01	0.1403	ENSGALT00000098879	0.24	0.42	0.32	0.77	0.67	0.67	-0.753702	-	-	-	-	-	-	-	-	-
novel-m0219-3p	1.0856	0.3538	1.4958	0.1676	0.01	0.1403	ENSGALT00000101064	0.38	0.33	0.22	0.6	0.66	0.65	-0.942857	-	-	-	-	-	-	-	-	-
novel-m0219-3p	1.0856	0.3538	1.4958	0.1676	0.01	0.1403	ENSGALT00000103638	2.07	1.5	0.41	1.97	2.53	4.04	-0.771429	-	uncharacterized LOC101747958 [Source:NCBI gene;Acc:101747958]	-	-	-	-	-	-	-
novel-m0219-3p	1.0856	0.3538	1.4958	0.1676	0.01	0.1403	TCONS_00020361	0	0	0	0.34	0.33	0.58	-0.758971	-	-	-	-	-	-	-	-	-
novel-m0219-3p	1.0856	0.3538	1.4958	0.1676	0.01	0.1403	TCONS_00071589	0.11	0.17	0.12	0.44	0.19	0.21	-0.714286	-	-	Cellular Processes	Cell motility	ko04810//Regulation of actin cytoskeleton	K05750	-	-	-
novel-m0228-3p	0.01	0.01	0.01	0.6705	0.8418	0.7013	ENSGALT00000103568	0.07	0.14	0.15	0	0	0	-0.870968	-	-	-	-	-	-	-	-	-
novel-m0251-3p	0.01	0.01	0.2493	0.8381	0.7015	0.3506	TCONS_00014355	3.15	3.4	3.7	1.29	1.53	1.57	-0.811679	-	-	-	-	-	-	-	-	-
novel-m0251-3p	0.01	0.01	0.2493	0.8381	0.7015	0.3506	TCONS_00025245	0.14	0.43	0	0	0	0	-0.823193	-	-	-	-	-	-	-	-	-
novel-m0251-3p	0.01	0.01	0.2493	0.8381	0.7015	0.3506	TCONS_00050528	0.27	0.59	0.07	0	0	0	-0.924062	-	XP_015156091.1 PREDICTED: uncharacterized protein LOC101749724 isoform X1 [Gallus gallus]	-	-	-	-	-	-	-
novel-m0258-5p	0.01	0.01	0.01	1.2571	0.7015	0.9818	ENSGALT00000098255	0.21	0.31	0.15	0	0.05	0.06	-0.880406	-	-	-	-	-	-	-	-	-
novel-m0258-5p	0.01	0.01	0.01	1.2571	0.7015	0.9818	TCONS_00057272	2.57	1.69	1.69	0.56	0.53	0.97	-0.770051	-	-	-	-	-	-	-	-	-
novel-m0270-5p	0.1551	0.2653	3.2409	0.01	0.01	0.01	ENSGALT00000017390	0.02	0.05	0	0.21	0.11	0.07	-0.880406	-	-	-	-	-	-	-	-	-
novel-m0270-5p	0.1551	0.2653	3.2409	0.01	0.01	0.01	ENSGALT00000091152	0	0	0	0.42	0.14	0.29	-0.870968	-	-	-	-	-	-	-	-	-
novel-m0270-5p	0.1551	0.2653	3.2409	0.01	0.01	0.01	ENSGALT00000091891	0	0	0	0.05	0.03	0.05	-0.885365	-	-	-	-	-	-	-	-	-
novel-m0270-5p	0.1551	0.2653	3.2409	0.01	0.01	0.01	ENSGALT00000093914	0.01	0.01	0.03	0.14	0.11	0.22	-0.739249	-	-	-	-	-	-	-	-	-
novel-m0270-5p	0.1551	0.2653	3.2409	0.01	0.01	0.01	ENSGALT00000093991	0	0	0	0.12	0.13	0.12	-0.885365	-	-	-	-	-	-	-	-	-
novel-m0270-5p	0.1551	0.2653	3.2409	0.01	0.01	0.01	ENSGALT00000097500	0	0	0	0.05	0.2	0.19	-0.870968	-	-	-	-	-	-	-	-	-
novel-m0270-5p	0.1551	0.2653	3.2409	0.01	0.01	0.01	ENSGALT00000098879	0.24	0.42	0.32	0.77	0.67	0.67	-0.770051	-	-	-	-	-	-	-	-	-
novel-m0270-5p	0.1551	0.2653	3.2409	0.01	0.01	0.01	ENSGALT00000103533	0	0.05	0.01	0.08	0.19	0.18	-0.758971	-	-	-	-	-	-	-	-	-
novel-m0270-5p	0.1551	0.2653	3.2409	0.01	0.01	0.01	ENSGALT00000103638	2.07	1.5	0.41	1.97	2.53	4.04	-0.819689	-	uncharacterized LOC101747958 [Source:NCBI gene;Acc:101747958]	-	-	-	-	-	-	-
novel-m0270-5p	0.1551	0.2653	3.2409	0.01	0.01	0.01	ENSGALT00000107292	0.11	0.16	0.15	0.27	0.31	0.63	-0.758971	-	-	-	-	-	-	-	-	-
novel-m0270-5p	0.1551	0.2653	3.2409	0.01	0.01	0.01	TCONS_00001977	0	0.19	0.13	0.33	0.24	0.45	-0.758971	-	-	-	-	-	-	-	-	-
novel-m0270-5p	0.1551	0.2653	3.2409	0.01	0.01	0.01	TCONS_00011145	1.73	2.29	1.37	6.06	6.13	6.11	-0.880406	-	KFU85683.1 Zinc finger CCCH domain-containing protein 11A [Chaetura pelagica]	-	-	-	-	-	-	-
novel-m0270-5p	0.1551	0.2653	3.2409	0.01	0.01	0.01	TCONS_00017904	0.08	0.01	0.2	0.5	0.33	0.44	-0.758971	-	-	-	-	-	-	-	-	-
novel-m0270-5p	0.1551	0.2653	3.2409	0.01	0.01	0.01	TCONS_00020771	0.76	0.89	0.34	1.61	1.28	1.37	-0.880406	-	-	-	-	-	-	-	-	-
novel-m0270-5p	0.1551	0.2653	3.2409	0.01	0.01	0.01	TCONS_00022633	0	0.09	0.06	0.14	0.64	0.23	-0.758971	-	-	-	-	-	-	-	-	-
novel-m0270-5p	0.1551	0.2653	3.2409	0.01	0.01	0.01	TCONS_00031949	0.31	0.29	0.18	0.91	0.96	1	-0.941124	-	-	-	-	-	-	-	-	-
novel-m0270-5p	0.1551	0.2653	3.2409	0.01	0.01	0.01	TCONS_00033394	0	0	0	0.05	0.09	0.12	-0.870968	-	-	-	-	-	-	-	-	-
novel-m0270-5p	0.1551	0.2653	3.2409	0.01	0.01	0.01	TCONS_00034172	0.53	0.92	0.34	1.08	1.67	1.56	-0.880406	-	-	-	-	-	-	-	-	-
novel-m0270-5p	0.1551	0.2653	3.2409	0.01	0.01	0.01	TCONS_00043406	0.14	0.13	0.24	0.52	0.39	0.5	-0.758971	-	-	-	-	-	-	-	-	-
novel-m0270-5p	0.1551	0.2653	3.2409	0.01	0.01	0.01	TCONS_00048997	0.23	0.38	0.38	0.82	0.98	0.86	-0.739249	-	-	-	-	-	-	-	-	-
novel-m0270-5p	0.1551	0.2653	3.2409	0.01	0.01	0.01	TCONS_00071659	0.02	0.11	0.08	0.27	0.42	0.18	-0.758971	-	-	-	-	-	-	-	-	-
novel-m0270-5p	0.1551	0.2653	3.2409	0.01	0.01	0.01	TCONS_00073024	0.1	0.12	0	0.26	0.22	0.28	-0.880406	-	-	-	-	-	-	-	-	-
novel-m0270-5p	0.1551	0.2653	3.2409	0.01	0.01	0.01	TCONS_00076471	0.17	0.47	0.23	1.18	2.28	1.9	-0.758971	-	-	-	-	-	-	-	-	-
novel-m0275-3p	1.6285	1.8573	1.2465	0.01	0.01	0.01	ENSGALT00000090411	0	0	0.02	0.09	0.1	0.14	-0.924062	-	-	-	-	-	-	-	-	-
novel-m0275-3p	1.6285	1.8573	1.2465	0.01	0.01	0.01	ENSGALT00000090485	0.23	0.14	0.15	0.39	0.57	0.49	-0.880406	-	-	-	-	-	-	-	-	-
novel-m0275-3p	1.6285	1.8573	1.2465	0.01	0.01	0.01	ENSGALT00000093069	0	0.11	0	0.15	0.25	0.24	-0.739249	-	-	-	-	-	-	-	-	-
novel-m0275-3p	1.6285	1.8573	1.2465	0.01	0.01	0.01	ENSGALT00000093188	0	0	0	0.2	0.25	0.12	-0.870968	-	-	-	-	-	-	-	-	-
novel-m0275-3p	1.6285	1.8573	1.2465	0.01	0.01	0.01	ENSGALT00000101064	0.38	0.33	0.22	0.6	0.66	0.65	-0.758971	-	-	-	-	-	-	-	-	-
novel-m0275-3p	1.6285	1.8573	1.2465	0.01	0.01	0.01	TCONS_00012296	0.2	0.32	0.48	0.5	0.62	0.9	-0.880406	-	-	-	-	-	-	-	-	-
novel-m0275-3p	1.6285	1.8573	1.2465	0.01	0.01	0.01	TCONS_00017904	0.08	0.01	0.2	0.5	0.33	0.44	-0.941124	-	-	-	-	-	-	-	-	-
novel-m0275-3p	1.6285	1.8573	1.2465	0.01	0.01	0.01	TCONS_00051885	0.07	0.1	0.34	1.32	1.74	2.09	-0.880406	-	-	-	-	-	-	-	-	-
novel-m0275-3p	1.6285	1.8573	1.2465	0.01	0.01	0.01	TCONS_00071659	0.02	0.11	0.08	0.27	0.42	0.18	-0.758971	-	-	-	-	-	-	-	-	-
novel-m0281-5p	0.2326	0.01	0.01	0.3352	0.4911	1.1922	TCONS_00081043	4.37	2.63	2.85	1.27	0.97	1.07	-0.753702	-	XP_015705504.1 PREDICTED: translation initiation factor IF-2-like [Coturnix japonica]	Environmental Information Processing;Cellular Processes	Signal transduction;Cell growth and death	ko04218//Cellular senescence;ko04068//FoxO signaling pathway;ko04110//Cell cycle;ko04350//TGF-beta signaling pathway	K04685	-	-	-
novel-m0289-5p	1.0081	0.8844	0.8726	0.01	0.01	0.01	ENSGALT00000017390	0.02	0.05	0	0.21	0.11	0.07	-0.758971	-	-	-	-	-	-	-	-	-
novel-m0289-5p	1.0081	0.8844	0.8726	0.01	0.01	0.01	ENSGALT00000091891	0	0	0	0.05	0.03	0.05	-0.885365	-	-	-	-	-	-	-	-	-
novel-m0289-5p	1.0081	0.8844	0.8726	0.01	0.01	0.01	ENSGALT00000106163	0.24	0.46	0.55	0.83	1.05	1.19	-0.941124	-	-	-	-	-	-	-	-	-
novel-m0289-5p	1.0081	0.8844	0.8726	0.01	0.01	0.01	ENSGALT00000106418	0.33	0.51	0.85	1.57	0.97	1.36	-0.941124	-	-	-	-	-	-	-	-	-
novel-m0289-5p	1.0081	0.8844	0.8726	0.01	0.01	0.01	ENSGALT00000106698	0.05	0	0	0.42	0.26	0.08	-0.739249	-	-	-	-	-	-	-	-	-
novel-m0289-5p	1.0081	0.8844	0.8726	0.01	0.01	0.01	TCONS_00033004	0	0.16	0.03	0.24	0.2	0.26	-0.880406	-	-	-	-	-	-	-	-	-
novel-m0289-5p	1.0081	0.8844	0.8726	0.01	0.01	0.01	TCONS_00033394	0	0	0	0.05	0.09	0.12	-0.870968	-	-	-	-	-	-	-	-	-
novel-m0289-5p	1.0081	0.8844	0.8726	0.01	0.01	0.01	TCONS_00034150	0.12	0.25	0.15	0.49	0.43	0.25	-0.800853	-	XP_429636.3 PREDICTED: TP53-target gene 5 protein isoform X1 [Gallus gallus]	-	-	-	-	-	-	-
novel-m0289-5p	1.0081	0.8844	0.8726	0.01	0.01	0.01	TCONS_00043369	0.23	0.33	0.03	0.43	0.37	0.47	-0.758971	-	-	-	-	-	-	-	-	-
novel-m0312-5p	0.1551	0.1769	0.8726	3.0171	3.5077	2.9454	ENSGALT00000103146	0.07	0.14	0.04	0	0	0	-0.880406	-	-	-	-	-	-	-	-	-
novel-m0331-5p	0.01	0.01	0.01	0.3352	0.4209	0.2104	ENSGALT00000103146	0.07	0.14	0.04	0	0	0	-0.870968	-	-	-	-	-	-	-	-	-
novel-m0338-5p	0.853	0.3538	1.2465	0.1676	0.01	0.2104	TCONS_00007294	0.19	0.11	0.08	0.32	0.4	0.66	-0.771429	-	-	-	-	-	-	-	-	-

## Sheet: miRNA-mRNA
miRNA	P0-1_TPM	P0-2_TPM	P0-3_TPM	P6-1_TPM	P6-2_TPM	P6-3_TPM	mRNA	P0-1	P0-2	P0-3	P6-1	P6-2	P6-3	rho	Symbol	Description	KEGG_A_class	KEGG_B_class	Pathway	K_ID	GO Component	GO Function	GO Process
gga-miR-12207-5p	0.7755	0.1769	0.2493	0.01	0.01	0.01	ENSGALT00000039331	0.7	0.71	0.91	3.77	4.23	5.38	-0.880406	NTN1	netrin 1 [Source:NCBI gene;Acc:396389]	-	-	-	-	GO:0044424//intracellular part;GO:0044421//extracellular region part;GO:0005737//cytoplasm;GO:0005623//cell;GO:0031012//extracellular matrix;GO:0005576//extracellular region;GO:0005578//proteinaceous extracellular matrix;GO:0005604//basement membrane;GO:0044420//extracellular matrix component;GO:0044464//cell part;GO:0005622//intracellular	GO:0005488//binding;GO:0005515//protein binding	GO:0032989//cellular component morphogenesis;GO:0051960//regulation of nervous system development;GO:0061643//chemorepulsion of axon;GO:0044707//single-multicellular organism process;GO:0032990//cell part morphogenesis;GO:0090596//sensory organ morphogenesis;GO:0030307//positive regulation of cell growth;GO:0042471//ear morphogenesis;GO:0040023//establishment of nucleus localization;GO:0030517//n…
gga-miR-12207-5p	0.7755	0.1769	0.2493	0.01	0.01	0.01	ENSGALT00000072351	12.4	14.01	13.43	23.2	24.44	32.38	-0.941124	MGAT3	mannosyl (beta-1,4-)-glycoprotein beta-1,4-N-acetylglucosaminyltransferase [Source:NCBI gene;Acc:418013]	Metabolism	Glycan biosynthesis and metabolism;Global and overview maps	ko01100//Metabolic pathways;ko00510//N-Glycan biosynthesis	K00737	GO:0016020//membrane	GO:0003824//catalytic activity;GO:0016758//transferase activity, transferring hexosyl groups;GO:0016757//transferase activity, transferring glycosyl groups;GO:0016740//transferase activity;GO:0003830//beta-1,4-mannosylglycoprotein 4-beta-N-acetylglucosaminyltransferase activity;GO:0008194//UDP-glycosyltransferase activity;GO:0008375//acetylglucosaminyltransferase activity	GO:1901137//carbohydrate derivative biosynthetic process;GO:0051179//localization;GO:0044260//cellular macromolecule metabolic process;GO:0044267//cellular protein metabolic process;GO:0032879//regulation of localization;GO:0006464//cellular protein modification process;GO:0043412//macromolecule modification;GO:0044249//cellular biosynthetic process;GO:0008104//protein localization;GO:0071704//or…
gga-miR-128-1-5p	6.7464	8.8442	13.587	4.6094	3.8584	5.2596	ENSGALT00000007764	12.52	12.42	13.66	43.17	36.34	32.89	-0.771429	RASD1	ras related dexamethasone induced 1 [Source:NCBI gene;Acc:416507]	-	-	-	-	GO:0044424//intracellular part;GO:0016020//membrane;GO:0043227//membrane-bounded organelle;GO:0043226//organelle;GO:0016528//sarcoplasm;GO:0005783//endoplasmic reticulum;GO:0044464//cell part;GO:0044444//cytoplasmic part;GO:0043229//intracellular organelle;GO:0005737//cytoplasm;GO:0005622//intracellular;GO:0016529//sarcoplasmic reticulum;GO:0012505//endomembrane system;GO:0005623//cell;GO:0043231…	GO:0005525//GTP binding;GO:0016787//hydrolase activity;GO:0032550//purine ribonucleoside binding;GO:0035639//purine ribonucleoside triphosphate binding;GO:0001882//nucleoside binding;GO:0016817//hydrolase activity, acting on acid anhydrides;GO:0036094//small molecule binding;GO:0017111//nucleoside-triphosphatase activity;GO:0043168//anion binding;GO:0003924//GTPase activity;GO:0097367//carbohydra…	GO:0044699//single-organism process;GO:0023052//signaling;GO:0051716//cellular response to stimulus;GO:0050794//regulation of cellular process;GO:0044763//single-organism cellular process;GO:0050896//response to stimulus;GO:0065007//biological regulation;GO:0007154//cell communication;GO:0044700//single organism signaling;GO:0050789//regulation of biological process;GO:0007165//signal transductio…
gga-miR-128-1-5p	6.7464	8.8442	13.587	4.6094	3.8584	5.2596	ENSGALT00000094199	0	0	0	0.13	0.3	0.34	-0.758971	EHD2	EH domain containing 2 [Source:NCBI gene;Acc:107049991]	Cellular Processes	Transport and catabolism	ko04144//Endocytosis	K12469	GO:0071944//cell periphery;GO:0015630//microtubule cytoskeleton;GO:0043232//intracellular non-membrane-bounded organelle;GO:0005576//extracellular region;GO:0045121//membrane raft;GO:0005623//cell;GO:0043228//non-membrane-bounded organelle;GO:0043229//intracellular organelle;GO:0055037//recycling endosome;GO:0010008//endosome membrane;GO:0044440//endosomal part;GO:0044464//cell part;GO:0043226//o…	GO:0005488//binding;GO:0042802//identical protein binding;GO:0000166//nucleotide binding;GO:0032550//purine ribonucleoside binding;GO:0032555//purine ribonucleotide binding;GO:1901363//heterocyclic compound binding;GO:0043168//anion binding;GO:0019001//guanyl nucleotide binding;GO:0032561//guanyl ribonucleotide binding;GO:0005525//GTP binding;GO:0005515//protein binding;GO:0036094//small molecule…	GO:0051234//establishment of localization;GO:0050794//regulation of cellular process;GO:0051155//positive regulation of striated muscle cell differentiation;GO:0032879//regulation of localization;GO:0060341//regulation of cellular localization;GO:0006810//transport;GO:0097320//membrane tubulation;GO:0032388//positive regulation of intracellular transport;GO:0006897//endocytosis;GO:0051049//regula…
gga-miR-135a-5p	3.2569	3.7145	7.853	2.598	2.3151	1.613	ENSGALT00000004041	5.2	6.21	6.95	18.14	18.3	20.38	-0.771429	GPR133	adhesion G protein-coupled receptor D1 [Source:NCBI gene;Acc:416803]	-	-	-	-	GO:0044464//cell part;GO:0005887//integral component of plasma membrane;GO:0044425//membrane part;GO:0005623//cell;GO:0016021//integral component of membrane;GO:0044459//plasma membrane part;GO:0071944//cell periphery;GO:0031226//intrinsic component of plasma membrane;GO:0016020//membrane;GO:0031224//intrinsic component of membrane;GO:0005886//plasma membrane	GO:0004872//receptor activity;GO:0099600//transmembrane receptor activity;GO:0038023//signaling receptor activity;GO:0004930//G-protein coupled receptor activity;GO:0004888//transmembrane signaling receptor activity;GO:0060089//molecular transducer activity;GO:0004871//signal transducer activity	GO:0050789//regulation of biological process;GO:0007154//cell communication;GO:0007165//signal transduction;GO:0044763//single-organism cellular process;GO:0007186//G-protein coupled receptor signaling pathway;GO:0007187//G-protein coupled receptor signaling pathway, coupled to cyclic nucleotide second messenger;GO:0007188//adenylate cyclase-modulating G-protein coupled receptor signaling pathway…
gga-miR-135a-5p	3.2569	3.7145	7.853	2.598	2.3151	1.613	ENSGALT00000036427	44.21	47.25	66.46	100.07	100.31	117.01	-0.771429	TMEM123	transmembrane protein 123 [Source:NCBI gene;Acc:418984]	-	-	-	-	GO:0005622//intracellular;GO:0009897//external side of plasma membrane;GO:0005623//cell;GO:0044444//cytoplasmic part;GO:0044459//plasma membrane part;GO:0009986//cell surface;GO:0043226//organelle;GO:0016020//membrane;GO:0016021//integral component of membrane;GO:0031982//vesicle;GO:0031410//cytoplasmic vesicle;GO:0098552//side of membrane;GO:0071944//cell periphery;GO:0031224//intrinsic componen…	-	GO:0008219//cell death;GO:0009987//cellular process;GO:0070267//oncosis;GO:0070265//necrotic cell death;GO:0065007//biological regulation;GO:0008361//regulation of cell size;GO:0045793//positive regulation of cell size;GO:0044699//single-organism process;GO:0032535//regulation of cellular component size;GO:0044763//single-organism cellular process;GO:0016043//cellular component organization;GO:00…
gga-miR-135a-5p	3.2569	3.7145	7.853	2.598	2.3151	1.613	ENSGALT00000044685	1.97	2.13	2.31	20.3	18.38	24.23	-0.714286	CLDN1	claudin 1 [Source:NCBI gene;Acc:424910]	Environmental Information Processing;Cellular Processes	Signaling molecules and interaction;Cellular community - eukaryotes	ko04530//Tight junction;ko04514//Cell adhesion molecules (CAMs)	K06087	GO:0016323//basolateral plasma membrane;GO:0016324//apical plasma membrane;GO:0005911//cell-cell junction;GO:0005886//plasma membrane;GO:0070160//occluding junction;GO:0005887//integral component of plasma membrane;GO:0071944//cell periphery;GO:0016021//integral component of membrane;GO:0098805//whole membrane;GO:0098589//membrane region;GO:0044459//plasma membrane part;GO:0098590//plasma membran…	GO:0005515//protein binding;GO:0004872//receptor activity;GO:0005488//binding;GO:0001618//virus receptor activity;GO:0060089//molecular transducer activity;GO:0005198//structural molecule activity;GO:0042802//identical protein binding	GO:0044764//multi-organism cellular process;GO:0046718//viral entry into host cell;GO:0044409//entry into host;GO:0048513//animal organ development;GO:0044085//cellular component biogenesis;GO:0022607//cellular component assembly;GO:0051259//protein oligomerization;GO:0007275//multicellular organism development;GO:0044763//single-organism cellular process;GO:0070830//bicellular tight junction ass…
gga-miR-135a-5p	3.2569	3.7145	7.853	2.598	2.3151	1.613	ENSGALT00000049776	7.91	8.95	4	18.71	17.93	20.36	-0.885714	SNTB1	syntrophin beta 1 [Source:NCBI gene;Acc:404774]	-	-	-	-	GO:0071944//cell periphery;GO:0098796//membrane protein complex;GO:0005886//plasma membrane;GO:0005623//cell;GO:0044464//cell part;GO:0098797//plasma membrane protein complex;GO:0044459//plasma membrane part;GO:0045202//synapse;GO:0032991//macromolecular complex;GO:0090665//glycoprotein complex;GO:0016020//membrane;GO:0016010//dystrophin-associated glycoprotein complex;GO:0043234//protein complex…	GO:0005515//protein binding;GO:0005198//structural molecule activity;GO:0005488//binding	-
gga-miR-135a-5p	3.2569	3.7145	7.853	2.598	2.3151	1.613	ENSGALT00000050491	5.8	4.83	6.38	16.99	20.58	22.3	-0.828571	GPR133	adhesion G protein-coupled receptor D1 [Source:NCBI gene;Acc:416803]	-	-	-	-	GO:0044425//membrane part;GO:0016021//integral component of membrane;GO:0016020//membrane;GO:0031224//intrinsic component of membrane	GO:0099600//transmembrane receptor activity;GO:0060089//molecular transducer activity;GO:0004888//transmembrane signaling receptor activity;GO:0004930//G-protein coupled receptor activity;GO:0038023//signaling receptor activity;GO:0004871//signal transducer activity;GO:0004872//receptor activity	GO:0044763//single-organism cellular process;GO:0007166//cell surface receptor signaling pathway;GO:0050896//response to stimulus;GO:0051716//cellular response to stimulus;GO:0023052//signaling;GO:0007165//signal transduction;GO:0065007//biological regulation;GO:0009987//cellular process;GO:0007154//cell communication;GO:0044699//single-organism process;GO:0050789//regulation of biological proces…
gga-miR-135a-5p	3.2569	3.7145	7.853	2.598	2.3151	1.613	ENSGALT00000089976	0	0	0	0.5	0.24	0.77	-0.880406	KCNAB1	potassium voltage-gated channel subfamily A regulatory beta subunit 3 [Source:NCBI gene;Acc:395730]	-	-	-	-	GO:0034705//potassium channel complex;GO:0032991//macromolecular complex;GO:0019897//extrinsic component of plasma membrane;GO:1990351//transporter complex;GO:0005737//cytoplasm;GO:0098552//side of membrane;GO:0005829//cytosol;GO:0031234//extrinsic component of cytoplasmic side of plasma membrane;GO:0031226//intrinsic component of plasma membrane;GO:0005623//cell;GO:0019898//extrinsic component o…	GO:0048037//cofactor binding;GO:1901363//heterocyclic compound binding;GO:0015075//ion transmembrane transporter activity;GO:1901265//nucleoside phosphate binding;GO:0015079//potassium ion transmembrane transporter activity;GO:0043168//anion binding;GO:0022892//substrate-specific transporter activity;GO:0005267//potassium channel activity;GO:0036094//small molecule binding;GO:0022836//gated chann…	GO:0007610//behavior;GO:0044710//single-organism metabolic process;GO:1901017//negative regulation of potassium ion transmembrane transporter activity;GO:0055085//transmembrane transport;GO:0008152//metabolic process;GO:2001257//regulation of cation channel activity;GO:0051179//localization;GO:1904062//regulation of cation transmembrane transport;GO:0051051//negative regulation of transport;GO:00…
gga-miR-135a-5p	3.2569	3.7145	7.853	2.598	2.3151	1.613	ENSGALT00000090491	0	0	0	0.36	1.55	0.95	-0.880406	CLASP1	cytoplasmic linker associated protein 1 [Source:NCBI gene;Acc:429042]	-	-	-	-	GO:0005622//intracellular;GO:0043229//intracellular organelle;GO:0044444//cytoplasmic part;GO:0044422//organelle part;GO:0043226//organelle;GO:0005737//cytoplasm;GO:0005623//cell;GO:0005874//microtubule;GO:0044424//intracellular part;GO:0044464//cell part;GO:0005828//kinetochore microtubule;GO:0043232//intracellular non-membrane-bounded organelle;GO:0043228//non-membrane-bounded organelle;GO:0099…	GO:0043515//kinetochore binding;GO:0032403//protein complex binding;GO:0008092//cytoskeletal protein binding;GO:0015631//tubulin binding;GO:0044877//macromolecular complex binding;GO:0008017//microtubule binding;GO:0051010//microtubule plus-end binding;GO:0005488//binding;GO:0005515//protein binding	-
gga-miR-135a-5p	3.2569	3.7145	7.853	2.598	2.3151	1.613	ENSGALT00000106558	12.29	12.09	21.27	33.03	31.84	33.89	-0.771429	JAM3	junctional adhesion molecule 3 [Source:NCBI gene;Acc:419736]	Cellular Processes;Environmental Information Processing	Signaling molecules and interaction;Cellular community - eukaryotes	ko04530//Tight junction;ko04514//Cell adhesion molecules (CAMs)	K06785	-	-	-
gga-miR-1416-5p	1.3183	1.4151	6.3572	9.5541	8.9095	9.6778	ENSGALT00000005264	275.83	230.18	291.28	128.53	116.71	101.17	-0.771429	PRRX1	paired related homeobox 1 [Source:NCBI gene;Acc:373941]	-	-	-	-	GO:0070013//intracellular organelle lumen;GO:0031974//membrane-enclosed lumen;GO:0044428//nuclear part;GO:0043231//intracellular membrane-bounded organelle;GO:0031981//nuclear lumen;GO:0043233//organelle lumen;GO:0005654//nucleoplasm;GO:0044464//cell part;GO:0005634//nucleus;GO:0044446//intracellular organelle part;GO:0044424//intracellular part;GO:0044422//organelle part;GO:0005623//cell;GO:0043…	GO:0019904//protein domain specific binding;GO:0043565//sequence-specific DNA binding;GO:0097159//organic cyclic compound binding;GO:0000988//transcription factor activity, protein binding;GO:0001227//transcriptional repressor activity, RNA polymerase II transcription regulatory region sequence-specific binding;GO:0000977//RNA polymerase II regulatory region sequence-specific DNA binding;GO:00009…	GO:0001501//skeletal system development;GO:0007399//nervous system development;GO:0060255//regulation of macromolecule metabolic process;GO:0010468//regulation of gene expression;GO:0035108//limb morphogenesis;GO:0048584//positive regulation of response to stimulus;GO:0030326//embryonic limb morphogenesis;GO:0010557//positive regulation of macromolecule biosynthetic process;GO:0048663//neuron fat…
gga-miR-142-3p	0.01	0.01	0.01	1.2571	1.6135	0.6312	ENSGALT00000049664	7.24	7.27	6	0	0.02	0	-0.739249	-	caspase 1 [Source:NCBI gene;Acc:395764]	Organismal Systems;Cellular Processes;Human Diseases	Infectious diseases;Immune system;Cell growth and death	ko04621//NOD-like receptor signaling pathway;ko04217//Necroptosis;ko04625//C-type lectin receptor signaling pathway;ko05164//Influenza A;ko05132//Salmonella infection;ko04623//Cytosolic DNA-sensing pathway	K01370	-	GO:0016787//hydrolase activity;GO:0070011//peptidase activity, acting on L-amino acid peptides;GO:0003824//catalytic activity;GO:0004197//cysteine-type endopeptidase activity;GO:0008234//cysteine-type peptidase activity;GO:0004175//endopeptidase activity;GO:0008233//peptidase activity	GO:0019538//protein metabolic process;GO:0008152//metabolic process;GO:0044238//primary metabolic process;GO:0043067//regulation of programmed cell death;GO:0042981//regulation of apoptotic process;GO:0065007//biological regulation;GO:0010941//regulation of cell death;GO:0050794//regulation of cellular process;GO:0043170//macromolecule metabolic process;GO:0050789//regulation of biological proces…
gga-miR-142-5p	0.01	0.01	2.7423	9.9731	8.4885	8.2752	ENSGALT00000100688	0.25	4.41	2.57	0	0	0.02	-0.882353	FNBP1L	formin binding protein 1 like [Source:NCBI gene;Acc:424495]	-	-	-	-	-	GO:0005515//protein binding;GO:0005488//binding	GO:0006810//transport;GO:0051179//localization;GO:0016192//vesicle-mediated transport;GO:0006897//endocytosis;GO:0051234//establishment of localization
gga-miR-142-5p	0.01	0.01	2.7423	9.9731	8.4885	8.2752	ENSGALT00000106626	0.61	0.24	0.34	0	0	0	-0.831655	SPATA20	spermatogenesis associated 20 [Source:NCBI gene;Acc:422100]	-	-	-	-	-	GO:0003824//catalytic activity	-
gga-miR-1456-5p	84.1367	67.1272	299.288	25.2262	25.3955	26.8593	ENSGALT00000015790	1.25	2.3	1.93	4.3	5.41	7.62	-0.714286	PDK4	pyruvate dehydrogenase kinase 4 [Source:NCBI gene;Acc:420570]	-	-	-	-	-	GO:0032549//ribonucleoside binding;GO:0017076//purine nucleotide binding;GO:1901265//nucleoside phosphate binding;GO:0030554//adenyl nucleotide binding;GO:0036094//small molecule binding;GO:0043167//ion binding;GO:0032550//purine ribonucleoside binding;GO:0005524//ATP binding;GO:0016740//transferase activity;GO:0016301//kinase activity;GO:0001882//nucleoside binding;GO:0043168//anion binding;GO:0…	GO:0044700//single organism signaling;GO:0046320//regulation of fatty acid oxidation;GO:0009991//response to extracellular stimulus;GO:0006109//regulation of carbohydrate metabolic process;GO:0042592//homeostatic process;GO:0032868//response to insulin;GO:0044238//primary metabolic process;GO:0032870//cellular response to hormone stimulus;GO:1901653//cellular response to peptide;GO:0071495//cellu…
gga-miR-1456-5p	84.1367	67.1272	299.288	25.2262	25.3955	26.8593	ENSGALT00000093481	0	0	0	4.4	1.93	2.56	-0.880406	ZNF638	zinc finger protein 638 [Source:NCBI gene;Acc:395593]	-	-	-	-	GO:0005622//intracellular;GO:0044446//intracellular organelle part;GO:0070013//intracellular organelle lumen;GO:0031981//nuclear lumen;GO:0044424//intracellular part;GO:0044422//organelle part;GO:0044464//cell part;GO:0043231//intracellular membrane-bounded organelle;GO:0043226//organelle;GO:0031974//membrane-enclosed lumen;GO:0005623//cell;GO:0044428//nuclear part;GO:0005654//nucleoplasm;GO:0043…	GO:0097159//organic cyclic compound binding;GO:0008270//zinc ion binding;GO:0043169//cation binding;GO:0046914//transition metal ion binding;GO:0005488//binding;GO:0003676//nucleic acid binding;GO:0043167//ion binding;GO:0046872//metal ion binding;GO:1901363//heterocyclic compound binding	GO:0016070//RNA metabolic process;GO:0008152//metabolic process;GO:0044237//cellular metabolic process;GO:0008380//RNA splicing;GO:0006139//nucleobase-containing compound metabolic process;GO:0043170//macromolecule metabolic process;GO:0046483//heterocycle metabolic process;GO:0009987//cellular process;GO:0006396//RNA processing;GO:0010467//gene expression;GO:0071704//organic substance metabolic …
gga-miR-146a-3p	10.0809	10.4361	59.0848	97.5524	92.8829	123.006	ENSGALT00000020033	3.57	0.68	2.71	0	0	0	-0.880406	MICALL1	MICAL like 1 [Source:NCBI gene;Acc:418032]	-	-	-	-	GO:0005623//cell	GO:0043169//cation binding;GO:0019899//enzyme binding;GO:0005515//protein binding;GO:0017137//Rab GTPase binding;GO:0051020//GTPase binding;GO:0043167//ion binding;GO:0046872//metal ion binding;GO:0031267//small GTPase binding;GO:0017016//Ras GTPase binding;GO:0005488//binding	GO:0016197//endosomal transport;GO:0051234//establishment of localization;GO:0032456//endocytic recycling;GO:0016192//vesicle-mediated transport;GO:0006810//transport;GO:0051179//localization;GO:0046907//intracellular transport;GO:1902578//single-organism localization;GO:0044765//single-organism transport;GO:0051649//establishment of localization in cell;GO:0044699//single-organism process;GO:005…
gga-miR-146a-3p	10.0809	10.4361	59.0848	97.5524	92.8829	123.006	ENSGALT00000042834	10.11	8.51	8.77	1.23	1.05	1.73	-0.714286	FOXO6	forkhead box O6 [Source:NCBI gene;Acc:100857767]	Environmental Information Processing	Signal transduction	ko04068//FoxO signaling pathway	K17847	GO:0005623//cell;GO:0005737//cytoplasm;GO:0044464//cell part;GO:0043229//intracellular organelle;GO:0043227//membrane-bounded organelle;GO:0043231//intracellular membrane-bounded organelle;GO:0005634//nucleus;GO:0043226//organelle;GO:0005622//intracellular;GO:0044424//intracellular part	GO:0008134//transcription factor binding;GO:0001071//nucleic acid binding transcription factor activity;GO:0005488//binding;GO:0003700//transcription factor activity, sequence-specific DNA binding;GO:0043565//sequence-specific DNA binding;GO:1901363//heterocyclic compound binding;GO:0000981//RNA polymerase II transcription factor activity, sequence-specific DNA binding;GO:0097159//organic cyclic …	GO:0007165//signal transduction;GO:0051239//regulation of multicellular organismal process;GO:0044707//single-multicellular organism process;GO:0051130//positive regulation of cellular component organization;GO:0010557//positive regulation of macromolecule biosynthetic process;GO:0045934//negative regulation of nucleobase-containing compound metabolic process;GO:0050773//regulation of dendrite de…
gga-miR-146a-3p	10.0809	10.4361	59.0848	97.5524	92.8829	123.006	ENSGALT00000052453	22.06	18.75	17.55	9.36	9.28	8.73	-0.942857	-	histone cluster 1 H3 family member a [Source:NCBI gene;Acc:768333]	-	-	-	-	GO:0000785//chromatin;GO:0000786//nucleosome;GO:0044464//cell part;GO:0005694//chromosome;GO:0043234//protein complex;GO:0043231//intracellular membrane-bounded organelle;GO:0043228//non-membrane-bounded organelle;GO:0044427//chromosomal part;GO:0044446//intracellular organelle part;GO:0043229//intracellular organelle;GO:0043226//organelle;GO:0044424//intracellular part;GO:0005623//cell;GO:003299…	GO:0043566//structure-specific DNA binding;GO:0003676//nucleic acid binding;GO:0003682//chromatin binding;GO:0031490//chromatin DNA binding;GO:0005488//binding;GO:0046983//protein dimerization activity;GO:0005515//protein binding;GO:0031492//nucleosomal DNA binding;GO:1901363//heterocyclic compound binding;GO:0003677//DNA binding;GO:0032403//protein complex binding;GO:0031491//nucleosome binding;…	-
gga-miR-146b-3p	145.087	127.267	113.308	960.355	1039.25	1054.03	ENSGALT00000095829	17.19	18.75	23.43	9.18	7.91	7.89	-1	CO6	potassium calcium-activated channel subfamily M regulatory beta subunit 1 [Source:NCBI gene;Acc:395301]	Organismal Systems	Circulatory system	ko04270//Vascular smooth muscle contraction	K04937	GO:0044425//membrane part;GO:0044459//plasma membrane part;GO:0005886//plasma membrane;GO:0008076//voltage-gated potassium channel complex;GO:0031224//intrinsic component of membrane;GO:0043234//protein complex;GO:0005623//cell;GO:0071944//cell periphery;GO:0044464//cell part;GO:1902495//transmembrane transporter complex;GO:0098797//plasma membrane protein complex;GO:0098796//membrane protein com…	GO:0022838//substrate-specific channel activity;GO:0005227//calcium activated cation channel activity;GO:0008324//cation transmembrane transporter activity;GO:0015077//monovalent inorganic cation transmembrane transporter activity;GO:0022891//substrate-specific transmembrane transporter activity;GO:0022892//substrate-specific transporter activity;GO:0022836//gated channel activity;GO:0015267//cha…	GO:0030001//metal ion transport;GO:0098660//inorganic ion transmembrane transport;GO:0034220//ion transmembrane transport;GO:0098662//inorganic cation transmembrane transport;GO:0006811//ion transport;GO:0006812//cation transport;GO:0044765//single-organism transport;GO:0071804//cellular potassium ion transport;GO:0005513//detection of calcium ion;GO:0071805//potassium ion transmembrane transport…
gga-miR-146b-5p	3576.78	2925.47	2389.07	21338.6	23166.3	24036.2	ENSGALT00000095829	17.19	18.75	23.43	9.18	7.91	7.89	-1	CO6	potassium calcium-activated channel subfamily M regulatory beta subunit 1 [Source:NCBI gene;Acc:395301]	Organismal Systems	Circulatory system	ko04270//Vascular smooth muscle contraction	K04937	GO:0044425//membrane part;GO:0044459//plasma membrane part;GO:0005886//plasma membrane;GO:0008076//voltage-gated potassium channel complex;GO:0031224//intrinsic component of membrane;GO:0043234//protein complex;GO:0005623//cell;GO:0071944//cell periphery;GO:0044464//cell part;GO:1902495//transmembrane transporter complex;GO:0098797//plasma membrane protein complex;GO:0098796//membrane protein com…	GO:0022838//substrate-specific channel activity;GO:0005227//calcium activated cation channel activity;GO:0008324//cation transmembrane transporter activity;GO:0015077//monovalent inorganic cation transmembrane transporter activity;GO:0022891//substrate-specific transmembrane transporter activity;GO:0022892//substrate-specific transporter activity;GO:0022836//gated channel activity;GO:0015267//cha…	GO:0030001//metal ion transport;GO:0098660//inorganic ion transmembrane transport;GO:0034220//ion transmembrane transport;GO:0098662//inorganic cation transmembrane transport;GO:0006811//ion transport;GO:0006812//cation transport;GO:0044765//single-organism transport;GO:0071804//cellular potassium ion transport;GO:0005513//detection of calcium ion;GO:0071805//potassium ion transmembrane transport…
gga-miR-155	0.1551	0.4422	0.01	1.76	1.6837	1.8233	ENSGALT00000014399	19.23	22.34	17.9	9.62	8.17	4.57	-0.714286	FXR1	FMR1 autosomal homolog 1 [Source:NCBI gene;Acc:424968]	Genetic Information Processing	Translation	ko03013//RNA transport	K15516	-	GO:0005488//binding;GO:0003723//RNA binding;GO:0044822//poly(A) RNA binding;GO:0003676//nucleic acid binding;GO:0097159//organic cyclic compound binding;GO:0003729//mRNA binding;GO:1901363//heterocyclic compound binding	GO:0010556//regulation of macromolecule biosynthetic process;GO:0050794//regulation of cellular process;GO:2000112//regulation of cellular macromolecule biosynthetic process;GO:0009889//regulation of biosynthetic process;GO:0051171//regulation of nitrogen compound metabolic process;GO:0034248//regulation of cellular amide metabolic process;GO:0080090//regulation of primary metabolic process;GO:00…
gga-miR-155	0.1551	0.4422	0.01	1.76	1.6837	1.8233	ENSGALT00000020033	3.57	0.68	2.71	0	0	0	-0.880406	MICALL1	MICAL like 1 [Source:NCBI gene;Acc:418032]	-	-	-	-	GO:0005623//cell	GO:0043169//cation binding;GO:0019899//enzyme binding;GO:0005515//protein binding;GO:0017137//Rab GTPase binding;GO:0051020//GTPase binding;GO:0043167//ion binding;GO:0046872//metal ion binding;GO:0031267//small GTPase binding;GO:0017016//Ras GTPase binding;GO:0005488//binding	GO:0016197//endosomal transport;GO:0051234//establishment of localization;GO:0032456//endocytic recycling;GO:0016192//vesicle-mediated transport;GO:0006810//transport;GO:0051179//localization;GO:0046907//intracellular transport;GO:1902578//single-organism localization;GO:0044765//single-organism transport;GO:0051649//establishment of localization in cell;GO:0044699//single-organism process;GO:005…
gga-miR-155	0.1551	0.4422	0.01	1.76	1.6837	1.8233	ENSGALT00000046369	33.68	31.5	31.32	13.23	13.1	12.85	-0.771429	ETV1	ETS variant 1 [Source:NCBI gene;Acc:395748]	-	-	-	-	GO:0043231//intracellular membrane-bounded organelle;GO:0005634//nucleus;GO:0044464//cell part;GO:0043227//membrane-bounded organelle;GO:0043229//intracellular organelle;GO:0005622//intracellular;GO:0005623//cell;GO:0044424//intracellular part;GO:0043226//organelle	GO:0000977//RNA polymerase II regulatory region sequence-specific DNA binding;GO:0001159//core promoter proximal region DNA binding;GO:0043565//sequence-specific DNA binding;GO:0003690//double-stranded DNA binding;GO:0000981//RNA polymerase II transcription factor activity, sequence-specific DNA binding;GO:0097159//organic cyclic compound binding;GO:0001228//transcriptional activator activity, RN…	GO:0010628//positive regulation of gene expression;GO:0009891//positive regulation of biosynthetic process;GO:0009612//response to mechanical stimulus;GO:0007399//nervous system development;GO:0050896//response to stimulus;GO:0044271//cellular nitrogen compound biosynthetic process;GO:0032990//cell part morphogenesis;GO:0071704//organic substance metabolic process;GO:0034654//nucleobase-containin…
gga-miR-155	0.1551	0.4422	0.01	1.76	1.6837	1.8233	ENSGALT00000056622	95.25	69.8	87.9	33.18	36.95	42.05	-0.771429	-	histone cluster 2 H3 family member d [Source:NCBI gene;Acc:770022]	-	-	-	-	GO:0043229//intracellular organelle;GO:0000785//chromatin;GO:0005634//nucleus;GO:0043226//organelle;GO:0044464//cell part;GO:0032993//protein-DNA complex;GO:0044427//chromosomal part;GO:0043228//non-membrane-bounded organelle;GO:0005694//chromosome;GO:0000786//nucleosome;GO:0043234//protein complex;GO:0044422//organelle part;GO:0043232//intracellular non-membrane-bounded organelle;GO:0044424//int…	GO:0046983//protein dimerization activity;GO:0003677//DNA binding;GO:0031490//chromatin DNA binding;GO:0031491//nucleosome binding;GO:0003676//nucleic acid binding;GO:1901363//heterocyclic compound binding;GO:0043566//structure-specific DNA binding;GO:0031492//nucleosomal DNA binding;GO:0003682//chromatin binding;GO:0097159//organic cyclic compound binding;GO:0044877//macromolecular complex bindi…	-
gga-miR-15c-3p	13.8031	15.4773	28.7945	9.3865	7.9273	7.9947	ENSGALT00000007180	6.94	6.7	3.27	16.02	13.88	16.14	-0.828571	EYA2	EYA transcriptional coactivator and phosphatase 2 [Source:NCBI gene;Acc:395745]	-	-	-	-	-	GO:0004725//protein tyrosine phosphatase activity;GO:0016791//phosphatase activity;GO:0046872//metal ion binding;GO:0043169//cation binding;GO:0043167//ion binding;GO:0016788//hydrolase activity, acting on ester bonds;GO:0005488//binding;GO:0004721//phosphoprotein phosphatase activity;GO:0042578//phosphoric ester hydrolase activity;GO:0016787//hydrolase activity;GO:0003824//catalytic activity	GO:0060537//muscle tissue development;GO:0009888//tissue development;GO:0035335//peptidyl-tyrosine dephosphorylation;GO:0048856//anatomical structure development;GO:0032501//multicellular organismal process;GO:0006470//protein dephosphorylation;GO:0044707//single-multicellular organism process;GO:0008152//metabolic process;GO:0044267//cellular protein metabolic process;GO:0007275//multicellular o…
gga-miR-15c-3p	13.8031	15.4773	28.7945	9.3865	7.9273	7.9947	ENSGALT00000016368	2.36	2.81	0.6	9.82	9.52	10.22	-0.771429	KCNK17	potassium two pore domain channel subfamily K member 17 [Source:NCBI gene;Acc:421423]	-	-	-	-	GO:0005886//plasma membrane;GO:0044459//plasma membrane part;GO:0031224//intrinsic component of membrane;GO:0044464//cell part;GO:0005887//integral component of plasma membrane;GO:0016021//integral component of membrane;GO:0071944//cell periphery;GO:0005623//cell;GO:0044425//membrane part;GO:0031226//intrinsic component of plasma membrane;GO:0016020//membrane	GO:0022857//transmembrane transporter activity;GO:0005261//cation channel activity;GO:0022838//substrate-specific channel activity;GO:0005216//ion channel activity;GO:0015267//channel activity;GO:0015077//monovalent inorganic cation transmembrane transporter activity;GO:0022892//substrate-specific transporter activity;GO:0022840//leak channel activity;GO:0008324//cation transmembrane transporter …	GO:0071805//potassium ion transmembrane transport;GO:0006811//ion transport;GO:0009987//cellular process;GO:0055085//transmembrane transport;GO:0098662//inorganic cation transmembrane transport;GO:0065008//regulation of biological quality;GO:0034220//ion transmembrane transport;GO:0098660//inorganic ion transmembrane transport;GO:1902578//single-organism localization;GO:0051179//localization;GO:0…
gga-miR-15c-3p	13.8031	15.4773	28.7945	9.3865	7.9273	7.9947	ENSGALT00000089976	0	0	0	0.5	0.24	0.77	-0.758971	KCNAB1	potassium voltage-gated channel subfamily A regulatory beta subunit 3 [Source:NCBI gene;Acc:395730]	-	-	-	-	GO:0034705//potassium channel complex;GO:0032991//macromolecular complex;GO:0019897//extrinsic component of plasma membrane;GO:1990351//transporter complex;GO:0005737//cytoplasm;GO:0098552//side of membrane;GO:0005829//cytosol;GO:0031234//extrinsic component of cytoplasmic side of plasma membrane;GO:0031226//intrinsic component of plasma membrane;GO:0005623//cell;GO:0019898//extrinsic component o…	GO:0048037//cofactor binding;GO:1901363//heterocyclic compound binding;GO:0015075//ion transmembrane transporter activity;GO:1901265//nucleoside phosphate binding;GO:0015079//potassium ion transmembrane transporter activity;GO:0043168//anion binding;GO:0022892//substrate-specific transporter activity;GO:0005267//potassium channel activity;GO:0036094//small molecule binding;GO:0022836//gated chann…	GO:0007610//behavior;GO:0044710//single-organism metabolic process;GO:1901017//negative regulation of potassium ion transmembrane transporter activity;GO:0055085//transmembrane transport;GO:0008152//metabolic process;GO:2001257//regulation of cation channel activity;GO:0051179//localization;GO:1904062//regulation of cation transmembrane transport;GO:0051051//negative regulation of transport;GO:00…
gga-miR-1604	0.1551	0.1769	0.2493	0.6705	0.912	1.0519	ENSGALT00000045908	2.44	2.05	1.34	0	0	0	-0.941124	TMEM144	transmembrane protein 144 [Source:NCBI gene;Acc:422414]	-	-	-	-	GO:0016020//membrane;GO:0031224//intrinsic component of membrane;GO:0016021//integral component of membrane;GO:0044425//membrane part	GO:0022892//substrate-specific transporter activity;GO:0005215//transporter activity;GO:0022857//transmembrane transporter activity;GO:0015144//carbohydrate transmembrane transporter activity;GO:1901476//carbohydrate transporter activity;GO:0022891//substrate-specific transmembrane transporter activity	GO:0044699//single-organism process;GO:0051179//localization;GO:0034219//carbohydrate transmembrane transport;GO:0044765//single-organism transport;GO:0006810//transport;GO:0009987//cellular process;GO:0008643//carbohydrate transport;GO:0044763//single-organism cellular process;GO:0051234//establishment of localization;GO:0055085//transmembrane transport;GO:1902578//single-organism localization;G…
gga-miR-1618-5p	0.01	0.01	0.8726	2.0952	2.3852	3.0155	ENSGALT00000064849	0.33	0.24	0.77	0	0	0	-0.739249	OSGIN2	oxidative stress induced growth inhibitor family member 2 [Source:NCBI gene;Acc:420217]	-	-	-	-	-	GO:0005102//receptor binding;GO:0005488//binding;GO:0008083//growth factor activity;GO:0005515//protein binding	GO:0030308//negative regulation of cell growth;GO:0051128//regulation of cellular component organization;GO:0045926//negative regulation of growth;GO:0065007//biological regulation;GO:0009966//regulation of signal transduction;GO:0065009//regulation of molecular function;GO:0040008//regulation of growth;GO:0048523//negative regulation of cellular process;GO:0010469//regulation of receptor activit…
gga-miR-1663-5p	0.1551	0.01	0.01	7.5427	4.7003	6.1713	ENSGALT00000042831	50.59	46.9	73.95	17.19	23.49	25.08	-0.840668	PRRX2	paired related homeobox 2 [Source:NCBI gene;Acc:396314]	-	-	-	-	GO:0005622//intracellular;GO:0043226//organelle;GO:0044424//intracellular part;GO:0005634//nucleus;GO:0043231//intracellular membrane-bounded organelle;GO:0043229//intracellular organelle;GO:0005623//cell;GO:0043227//membrane-bounded organelle;GO:0044464//cell part	GO:0043565//sequence-specific DNA binding;GO:0097159//organic cyclic compound binding;GO:0005488//binding;GO:1901363//heterocyclic compound binding;GO:0003676//nucleic acid binding;GO:0003677//DNA binding	GO:0060255//regulation of macromolecule metabolic process;GO:0032502//developmental process;GO:0044707//single-multicellular organism process;GO:2000112//regulation of cellular macromolecule biosynthetic process;GO:0065007//biological regulation;GO:0031326//regulation of cellular biosynthetic process;GO:1903506//regulation of nucleic acid-templated transcription;GO:0050789//regulation of biologic…
gga-miR-1663-5p	0.1551	0.01	0.01	7.5427	4.7003	6.1713	ENSGALT00000061435	15.02	15.44	10.24	5.42	3.84	7.15	-0.724714	MGLL	monoglyceride lipase [Source:NCBI gene;Acc:416024]	Metabolism	Lipid metabolism;Global and overview maps	ko01100//Metabolic pathways;ko00561//Glycerolipid metabolism	K01054	GO:0016020//membrane	GO:0016298//lipase activity;GO:0016788//hydrolase activity, acting on ester bonds;GO:0047372//acylglycerol lipase activity;GO:0003824//catalytic activity;GO:0016787//hydrolase activity;GO:0052689//carboxylic ester hydrolase activity	-
gga-miR-1682	0.01	0.01	1.3712	1.76	2.6658	4.5584	ENSGALT00000095829	17.19	18.75	23.43	9.18	7.91	7.89	-0.811679	CO6	potassium calcium-activated channel subfamily M regulatory beta subunit 1 [Source:NCBI gene;Acc:395301]	Organismal Systems	Circulatory system	ko04270//Vascular smooth muscle contraction	K04937	GO:0044425//membrane part;GO:0044459//plasma membrane part;GO:0005886//plasma membrane;GO:0008076//voltage-gated potassium channel complex;GO:0031224//intrinsic component of membrane;GO:0043234//protein complex;GO:0005623//cell;GO:0071944//cell periphery;GO:0044464//cell part;GO:1902495//transmembrane transporter complex;GO:0098797//plasma membrane protein complex;GO:0098796//membrane protein com…	GO:0022838//substrate-specific channel activity;GO:0005227//calcium activated cation channel activity;GO:0008324//cation transmembrane transporter activity;GO:0015077//monovalent inorganic cation transmembrane transporter activity;GO:0022891//substrate-specific transmembrane transporter activity;GO:0022892//substrate-specific transporter activity;GO:0022836//gated channel activity;GO:0015267//cha…	GO:0030001//metal ion transport;GO:0098660//inorganic ion transmembrane transport;GO:0034220//ion transmembrane transport;GO:0098662//inorganic cation transmembrane transport;GO:0006811//ion transport;GO:0006812//cation transport;GO:0044765//single-organism transport;GO:0071804//cellular potassium ion transport;GO:0005513//detection of calcium ion;GO:0071805//potassium ion transmembrane transport…
gga-miR-1684a-3p	0.1551	0.4422	8.8502	16.1749	13.6097	16.7607	ENSGALT00000064801	20.23	19.52	25.28	8.61	10.79	5.49	-0.828571	ANXA11	annexin A11 [Source:NCBI gene;Acc:423637]	-	-	-	-	GO:0044464//cell part;GO:0005622//intracellular;GO:0044424//intracellular part;GO:0005623//cell;GO:0005737//cytoplasm	GO:0008429//phosphatidylethanolamine binding;GO:0043168//anion binding;GO:0008289//lipid binding;GO:0048306//calcium-dependent protein binding;GO:0043167//ion binding;GO:0043169//cation binding;GO:0046872//metal ion binding;GO:0005488//binding;GO:0005544//calcium-dependent phospholipid binding;GO:0005543//phospholipid binding;GO:0005509//calcium ion binding;GO:0005515//protein binding;GO:0044548/…	GO:0050896//response to stimulus;GO:0000910//cytokinesis;GO:0006909//phagocytosis;GO:0016192//vesicle-mediated transport;GO:0044763//single-organism cellular process;GO:0006810//transport;GO:0051234//establishment of localization;GO:0044699//single-organism process;GO:0042221//response to chemical;GO:0051592//response to calcium ion;GO:0051179//localization;GO:0044765//single-organism transport;G…
gga-miR-1684a-3p	0.1551	0.4422	8.8502	16.1749	13.6097	16.7607	ENSGALT00000084627	33.42	31.69	60.66	21.98	20.82	18.92	-0.771429	CEP170P1	centrosomal protein 170 pseudogene 1 [Source:NCBI gene;Acc:396360]	-	-	-	-	GO:0044425//membrane part;GO:0031224//intrinsic component of membrane;GO:0016020//membrane;GO:0016021//integral component of membrane	-	GO:0003012//muscle system process;GO:0006936//muscle contraction;GO:0003008//system process;GO:0032501//multicellular organismal process
gga-miR-1684b-3p	10.7788	9.2864	4.4874	23.131	22.449	28.6826	ENSGALT00000064801	20.23	19.52	25.28	8.61	10.79	5.49	-0.942857	ANXA11	annexin A11 [Source:NCBI gene;Acc:423637]	-	-	-	-	GO:0044464//cell part;GO:0005622//intracellular;GO:0044424//intracellular part;GO:0005623//cell;GO:0005737//cytoplasm	GO:0008429//phosphatidylethanolamine binding;GO:0043168//anion binding;GO:0008289//lipid binding;GO:0048306//calcium-dependent protein binding;GO:0043167//ion binding;GO:0043169//cation binding;GO:0046872//metal ion binding;GO:0005488//binding;GO:0005544//calcium-dependent phospholipid binding;GO:0005543//phospholipid binding;GO:0005509//calcium ion binding;GO:0005515//protein binding;GO:0044548/…	GO:0050896//response to stimulus;GO:0000910//cytokinesis;GO:0006909//phagocytosis;GO:0016192//vesicle-mediated transport;GO:0044763//single-organism cellular process;GO:0006810//transport;GO:0051234//establishment of localization;GO:0044699//single-organism process;GO:0042221//response to chemical;GO:0051592//response to calcium ion;GO:0051179//localization;GO:0044765//single-organism transport;G…
gga-miR-1684b-3p	10.7788	9.2864	4.4874	23.131	22.449	28.6826	ENSGALT00000084627	33.42	31.69	60.66	21.98	20.82	18.92	-0.885714	CEP170P1	centrosomal protein 170 pseudogene 1 [Source:NCBI gene;Acc:396360]	-	-	-	-	GO:0044425//membrane part;GO:0031224//intrinsic component of membrane;GO:0016020//membrane;GO:0016021//integral component of membrane	-	GO:0003012//muscle system process;GO:0006936//muscle contraction;GO:0003008//system process;GO:0032501//multicellular organismal process
gga-miR-1684b-3p	10.7788	9.2864	4.4874	23.131	22.449	28.6826	ENSGALT00000096739	6.31	13.67	11.74	1.87	2.4	4.48	-0.771429	MFAP5	microfibril associated protein 5 [Source:NCBI gene;Acc:418256]	-	-	-	-	GO:0044420//extracellular matrix component;GO:0005576//extracellular region;GO:0043205//fibril;GO:0005578//proteinaceous extracellular matrix;GO:0044421//extracellular region part;GO:0001527//microfibril;GO:0031012//extracellular matrix	-	GO:0044707//single-multicellular organism process;GO:0071840//cellular component organization or biogenesis;GO:0048534//hematopoietic or lymphoid organ development;GO:0032501//multicellular organismal process;GO:0043062//extracellular structure organization;GO:0007275//multicellular organism development;GO:0044763//single-organism cellular process;GO:0032502//developmental process;GO:0030097//hem…
gga-miR-1754-5p	0.3877	0.5306	1.4958	1.5924	1.5434	2.174	ENSGALT00000042834	10.11	8.51	8.77	1.23	1.05	1.73	-0.714286	FOXO6	forkhead box O6 [Source:NCBI gene;Acc:100857767]	Environmental Information Processing	Signal transduction	ko04068//FoxO signaling pathway	K17847	GO:0005623//cell;GO:0005737//cytoplasm;GO:0044464//cell part;GO:0043229//intracellular organelle;GO:0043227//membrane-bounded organelle;GO:0043231//intracellular membrane-bounded organelle;GO:0005634//nucleus;GO:0043226//organelle;GO:0005622//intracellular;GO:0044424//intracellular part	GO:0008134//transcription factor binding;GO:0001071//nucleic acid binding transcription factor activity;GO:0005488//binding;GO:0003700//transcription factor activity, sequence-specific DNA binding;GO:0043565//sequence-specific DNA binding;GO:1901363//heterocyclic compound binding;GO:0000981//RNA polymerase II transcription factor activity, sequence-specific DNA binding;GO:0097159//organic cyclic …	GO:0007165//signal transduction;GO:0051239//regulation of multicellular organismal process;GO:0044707//single-multicellular organism process;GO:0051130//positive regulation of cellular component organization;GO:0010557//positive regulation of macromolecule biosynthetic process;GO:0045934//negative regulation of nucleobase-containing compound metabolic process;GO:0050773//regulation of dendrite de…
gga-miR-1754-5p	0.3877	0.5306	1.4958	1.5924	1.5434	2.174	ENSGALT00000080130	147.83	113.35	132	52.19	52.29	35.88	-0.942857	PRELP	proline and arginine rich end leucine rich repeat protein [Source:NCBI gene;Acc:419933]	-	-	-	-	-	GO:0005201//extracellular matrix structural constituent;GO:0005198//structural molecule activity;GO:0005515//protein binding;GO:0005488//binding	GO:0009987//cellular process;GO:0032502//developmental process;GO:0044763//single-organism cellular process;GO:0044767//single-organism developmental process;GO:0044699//single-organism process;GO:0007568//aging;GO:0007569//cell aging
gga-miR-1798-5p	0.01	0.01	0.2493	1.76	2.1046	1.2623	ENSGALT00000020033	3.57	0.68	2.71	0	0	0	-0.831655	MICALL1	MICAL like 1 [Source:NCBI gene;Acc:418032]	-	-	-	-	GO:0005623//cell	GO:0043169//cation binding;GO:0019899//enzyme binding;GO:0005515//protein binding;GO:0017137//Rab GTPase binding;GO:0051020//GTPase binding;GO:0043167//ion binding;GO:0046872//metal ion binding;GO:0031267//small GTPase binding;GO:0017016//Ras GTPase binding;GO:0005488//binding	GO:0016197//endosomal transport;GO:0051234//establishment of localization;GO:0032456//endocytic recycling;GO:0016192//vesicle-mediated transport;GO:0006810//transport;GO:0051179//localization;GO:0046907//intracellular transport;GO:1902578//single-organism localization;GO:0044765//single-organism transport;GO:0051649//establishment of localization in cell;GO:0044699//single-organism process;GO:005…
gga-miR-1798-5p	0.01	0.01	0.2493	1.76	2.1046	1.2623	ENSGALT00000103876	23.13	17.57	17.87	7.95	9.43	10.42	-0.840668	MAP2K7	mitogen-activated protein kinase kinase 7 [Source:NCBI gene;Acc:107050551]	Human Diseases;Environmental Information Processing;Organismal Systems;Cellular Processes;Genetic Information Processing	Cellular community - eukaryotes;Folding, sorting and degradation;Infectious diseases;Signal transduction;Immune system;Endocrine system	ko04010//MAPK signaling pathway;ko04530//Tight junction;ko04141//Protein processing in endoplasmic reticulum;ko04912//GnRH signaling pathway;ko04012//ErbB signaling pathway;ko05164//Influenza A;ko04620//Toll-like receptor signaling pathway	K04431	-	GO:0005524//ATP binding;GO:0032550//purine ribonucleoside binding;GO:0097367//carbohydrate derivative binding;GO:0035639//purine ribonucleoside triphosphate binding;GO:0032553//ribonucleotide binding;GO:0032549//ribonucleoside binding;GO:0016301//kinase activity;GO:0030554//adenyl nucleotide binding;GO:0032559//adenyl ribonucleotide binding;GO:0036094//small molecule binding;GO:0016773//phosphotr…	GO:0036211//protein modification process;GO:0044237//cellular metabolic process;GO:0006796//phosphate-containing compound metabolic process;GO:0044267//cellular protein metabolic process;GO:0044238//primary metabolic process;GO:0043170//macromolecule metabolic process;GO:0009987//cellular process;GO:0019538//protein metabolic process;GO:0071704//organic substance metabolic process;GO:0008152//met…
gga-miR-1805-3p	0.01	0.01	0.374	13.8283	11.5753	14.6569	ENSGALT00000046369	33.68	31.5	31.32	13.23	13.1	12.85	-0.927634	ETV1	ETS variant 1 [Source:NCBI gene;Acc:395748]	-	-	-	-	GO:0043231//intracellular membrane-bounded organelle;GO:0005634//nucleus;GO:0044464//cell part;GO:0043227//membrane-bounded organelle;GO:0043229//intracellular organelle;GO:0005622//intracellular;GO:0005623//cell;GO:0044424//intracellular part;GO:0043226//organelle	GO:0000977//RNA polymerase II regulatory region sequence-specific DNA binding;GO:0001159//core promoter proximal region DNA binding;GO:0043565//sequence-specific DNA binding;GO:0003690//double-stranded DNA binding;GO:0000981//RNA polymerase II transcription factor activity, sequence-specific DNA binding;GO:0097159//organic cyclic compound binding;GO:0001228//transcriptional activator activity, RN…	GO:0010628//positive regulation of gene expression;GO:0009891//positive regulation of biosynthetic process;GO:0009612//response to mechanical stimulus;GO:0007399//nervous system development;GO:0050896//response to stimulus;GO:0044271//cellular nitrogen compound biosynthetic process;GO:0032990//cell part morphogenesis;GO:0071704//organic substance metabolic process;GO:0034654//nucleobase-containin…
gga-miR-1805-5p	0.01	0.01	0.01	0.1676	0.5612	1.3324	ENSGALT00000010788	39.1	39.4	50.42	23.28	11.22	10.89	-0.941124	PPP1R3C	protein phosphatase 1 regulatory subunit 3C [Source:NCBI gene;Acc:425328]	Organismal Systems	Endocrine system	ko04910//Insulin signaling pathway	K07189	-	GO:0019902//phosphatase binding;GO:0019208//phosphatase regulator activity;GO:0019903//protein phosphatase binding;GO:0098772//molecular function regulator;GO:0019888//protein phosphatase regulator activity;GO:0019899//enzyme binding;GO:0005488//binding;GO:0030234//enzyme regulator activity;GO:0005515//protein binding	GO:0009059//macromolecule biosynthetic process;GO:0006073//cellular glucan metabolic process;GO:0008152//metabolic process;GO:0034645//cellular macromolecule biosynthetic process;GO:0050790//regulation of catalytic activity;GO:0019222//regulation of metabolic process;GO:0044710//single-organism metabolic process;GO:0044262//cellular carbohydrate metabolic process;GO:0051174//regulation of phospho…
gga-miR-1805-5p	0.01	0.01	0.01	0.1676	0.5612	1.3324	ENSGALT00000036295	33.19	32.91	23.94	8.09	8.87	6	-0.880406	MUSTN1	musculoskeletal, embryonic nuclear protein 1 [Source:NCBI gene;Acc:404773]	-	-	-	-	GO:0043231//intracellular membrane-bounded organelle;GO:0005634//nucleus;GO:0043227//membrane-bounded organelle;GO:0043226//organelle;GO:0005623//cell;GO:0044464//cell part;GO:0005622//intracellular;GO:0044424//intracellular part;GO:0043229//intracellular organelle	GO:0003674//molecular_function	GO:0008284//positive regulation of cell proliferation;GO:0010560//positive regulation of glycoprotein biosynthetic process;GO:0040007//growth;GO:0048589//developmental growth;GO:0048518//positive regulation of biological process;GO:0008283//cell proliferation;GO:0050789//regulation of biological process;GO:0031328//positive regulation of cellular biosynthetic process;GO:0042246//tissue regenerati…
gga-miR-1805-5p	0.01	0.01	0.01	0.1676	0.5612	1.3324	ENSGALT00000057988	24.31	18.73	21.32	10.46	9.12	8.58	-0.941124	SFPQ	splicing factor proline and glutamine rich [Source:NCBI gene;Acc:395803]	-	-	-	-	GO:0044798//nuclear transcription factor complex;GO:0044428//nuclear part;GO:0032838//cell projection cytoplasm;GO:0099568//cytoplasmic region;GO:0005737//cytoplasm;GO:0032991//macromolecular complex;GO:0044424//intracellular part;GO:0044464//cell part;GO:0043228//non-membrane-bounded organelle;GO:0032839//dendrite cytoplasm;GO:0043229//intracellular organelle;GO:0016363//nuclear matrix;GO:009745…	GO:0001158//enhancer sequence-specific DNA binding;GO:0042802//identical protein binding;GO:0003723//RNA binding;GO:0044877//macromolecular complex binding;GO:0003677//DNA binding;GO:0019899//enzyme binding;GO:0000976//transcription regulatory region sequence-specific DNA binding;GO:0035326//enhancer binding;GO:0001012//RNA polymerase II regulatory region DNA binding;GO:0000980//RNA polymerase II…	GO:1903507//negative regulation of nucleic acid-templated transcription;GO:0045787//positive regulation of cell cycle;GO:0051128//regulation of cellular component organization;GO:1902589//single-organism organelle organization;GO:2000112//regulation of cellular macromolecule biosynthetic process;GO:0010558//negative regulation of macromolecule biosynthetic process;GO:0071704//organic substance me…
gga-miR-1805-5p	0.01	0.01	0.01	0.1676	0.5612	1.3324	ENSGALT00000064849	0.33	0.24	0.77	0	0	0	-0.870968	OSGIN2	oxidative stress induced growth inhibitor family member 2 [Source:NCBI gene;Acc:420217]	-	-	-	-	-	GO:0005102//receptor binding;GO:0005488//binding;GO:0008083//growth factor activity;GO:0005515//protein binding	GO:0030308//negative regulation of cell growth;GO:0051128//regulation of cellular component organization;GO:0045926//negative regulation of growth;GO:0065007//biological regulation;GO:0009966//regulation of signal transduction;GO:0065009//regulation of molecular function;GO:0040008//regulation of growth;GO:0048523//negative regulation of cellular process;GO:0010469//regulation of receptor activit…
gga-miR-193b-5p	0.5428	0.3538	0.6233	0.01	0.01	0.01	ENSGALT00000059836	0.43	0.36	0.36	2.16	2.79	4.92	-0.831655	WNT2B	Wnt family member 2B [Source:NCBI gene;Acc:374243]	Organismal Systems;Environmental Information Processing	Endocrine system;Signal transduction	ko04150//mTOR signaling pathway;ko04310//Wnt signaling pathway;ko04916//Melanogenesis	K00182	GO:0043226//organelle;GO:0005622//intracellular;GO:0043229//intracellular organelle;GO:0005623//cell;GO:0005615//extracellular space;GO:0043231//intracellular membrane-bounded organelle;GO:0044424//intracellular part;GO:0044421//extracellular region part;GO:0044464//cell part;GO:0043227//membrane-bounded organelle;GO:0005576//extracellular region	GO:0005515//protein binding;GO:0005488//binding;GO:0005102//receptor binding;GO:0005109//frizzled binding;GO:0001664//G-protein coupled receptor binding	GO:0008283//cell proliferation;GO:0007267//cell-cell signaling;GO:0051216//cartilage development;GO:0048518//positive regulation of biological process;GO:0051094//positive regulation of developmental process;GO:0007548//sex differentiation;GO:0050793//regulation of developmental process;GO:0051239//regulation of multicellular organismal process;GO:0009605//response to external stimulus;GO:0022414…
gga-miR-1b-3p	1.2407	0.5306	0.374	3.1847	4.2793	2.4545	ENSGALT00000023454	0.34	0.46	0.98	0	0	0	-0.941124	BMF	Bcl2 modifying factor [Source:NCBI gene;Acc:769140]	-	-	-	-	-	-	GO:0009987//cellular process;GO:0012501//programmed cell death;GO:0044763//single-organism cellular process;GO:0008219//cell death;GO:0006915//apoptotic process;GO:0016265//death;GO:0044699//single-organism process
gga-miR-1b-3p	1.2407	0.5306	0.374	3.1847	4.2793	2.4545	ENSGALT00000056073	31.2	20.77	32.81	11.32	15.6	12.83	-0.771429	SHISA4	shisa family member 4 [Source:NCBI gene;Acc:100859291]	-	-	-	-	GO:0031224//intrinsic component of membrane;GO:0016021//integral component of membrane;GO:0016020//membrane;GO:0044425//membrane part	-	-
gga-miR-1b-3p	1.2407	0.5306	0.374	3.1847	4.2793	2.4545	ENSGALT00000100688	0.25	4.41	2.57	0	0	0.02	-0.927634	FNBP1L	formin binding protein 1 like [Source:NCBI gene;Acc:424495]	-	-	-	-	-	GO:0005515//protein binding;GO:0005488//binding	GO:0006810//transport;GO:0051179//localization;GO:0016192//vesicle-mediated transport;GO:0006897//endocytosis;GO:0051234//establishment of localization
gga-miR-1b-3p	1.2407	0.5306	0.374	3.1847	4.2793	2.4545	ENSGALT00000102010	2.13	2.22	0.79	0	0	0	-0.758971	-	solute carrier family 9 member B2 [Source:NCBI gene;Acc:428776]	-	-	-	-	GO:0031224//intrinsic component of membrane;GO:0044425//membrane part;GO:0016021//integral component of membrane;GO:0016020//membrane	GO:0015078//hydrogen ion transmembrane transporter activity;GO:0008324//cation transmembrane transporter activity;GO:0015075//ion transmembrane transporter activity;GO:0022891//substrate-specific transmembrane transporter activity;GO:0015077//monovalent inorganic cation transmembrane transporter activity;GO:0015299//solute:proton antiporter activity;GO:0022890//inorganic cation transmembrane tran…	GO:0044699//single-organism process;GO:0044763//single-organism cellular process;GO:0030001//metal ion transport;GO:0006812//cation transport;GO:0006811//ion transport;GO:0051234//establishment of localization;GO:0009987//cellular process;GO:1902578//single-organism localization;GO:0044765//single-organism transport;GO:0006810//transport;GO:0015672//monovalent inorganic cation transport;GO:005117…
gga-miR-200a-3p	0.3102	0.01	0.01	0.3352	1.1926	0.4208	ENSGALT00000002157	10.15	9.4	6.87	2.11	1.45	1.84	-0.811679	ADRA1B	adrenoceptor alpha 1B [Source:NCBI gene;Acc:373890]	Organismal Systems;Environmental Information Processing	Signaling molecules and interaction;Circulatory system;Signal transduction	ko04080//Neuroactive ligand-receptor interaction;ko04020//Calcium signaling pathway;ko04261//Adrenergic signaling in cardiomyocytes;ko04270//Vascular smooth muscle contraction	K04136	GO:0044446//intracellular organelle part;GO:0031965//nuclear membrane;GO:0031226//intrinsic component of plasma membrane;GO:0043227//membrane-bounded organelle;GO:0031224//intrinsic component of membrane;GO:0044425//membrane part;GO:0044428//nuclear part;GO:0005886//plasma membrane;GO:0005737//cytoplasm;GO:0031975//envelope;GO:0005635//nuclear envelope;GO:0043231//intracellular membrane-bounded o…	GO:0004930//G-protein coupled receptor activity;GO:0004888//transmembrane signaling receptor activity;GO:0004871//signal transducer activity;GO:0004872//receptor activity;GO:0004935//adrenergic receptor activity;GO:0046983//protein dimerization activity;GO:0046982//protein heterodimerization activity;GO:0004937//alpha1-adrenergic receptor activity;GO:0005488//binding;GO:0004936//alpha-adrenergic …	GO:0009987//cellular process;GO:0072507//divalent inorganic cation homeostasis;GO:0071880//adenylate cyclase-activating adrenergic receptor signaling pathway;GO:0055080//cation homeostasis;GO:0031323//regulation of cellular metabolic process;GO:0001932//regulation of protein phosphorylation;GO:0007186//G-protein coupled receptor signaling pathway;GO:0019725//cellular homeostasis;GO:0030003//cellu…
gga-miR-200a-3p	0.3102	0.01	0.01	0.3352	1.1926	0.4208	ENSGALT00000043224	140.28	118.75	100.02	63.17	61.48	43.75	-0.753702	-	histone cluster 1, H2B-VII-like 2 [Source:NCBI gene;Acc:770188]	-	-	-	-	GO:0043228//non-membrane-bounded organelle;GO:0043234//protein complex;GO:0043232//intracellular non-membrane-bounded organelle;GO:0044427//chromosomal part;GO:0032993//protein-DNA complex;GO:0044815//DNA packaging complex;GO:0044464//cell part;GO:0005694//chromosome;GO:0005634//nucleus;GO:0005623//cell;GO:0000786//nucleosome;GO:0000785//chromatin;GO:0005622//intracellular;GO:0044446//intracellul…	GO:0046982//protein heterodimerization activity;GO:0003676//nucleic acid binding;GO:1901363//heterocyclic compound binding;GO:0005488//binding;GO:0097159//organic cyclic compound binding;GO:0005515//protein binding;GO:0046983//protein dimerization activity;GO:0003677//DNA binding	GO:0006333//chromatin assembly or disassembly;GO:0009987//cellular process;GO:0051276//chromosome organization;GO:0006461//protein complex assembly;GO:0071103//DNA conformation change;GO:0070271//protein complex biogenesis;GO:0006323//DNA packaging;GO:0006334//nucleosome assembly;GO:0065003//macromolecular complex assembly;GO:0034622//cellular macromolecular complex assembly;GO:0006996//organelle…
gga-miR-200a-3p	0.3102	0.01	0.01	0.3352	1.1926	0.4208	ENSGALT00000057988	24.31	18.73	21.32	10.46	9.12	8.58	-0.753702	SFPQ	splicing factor proline and glutamine rich [Source:NCBI gene;Acc:395803]	-	-	-	-	GO:0044798//nuclear transcription factor complex;GO:0044428//nuclear part;GO:0032838//cell projection cytoplasm;GO:0099568//cytoplasmic region;GO:0005737//cytoplasm;GO:0032991//macromolecular complex;GO:0044424//intracellular part;GO:0044464//cell part;GO:0043228//non-membrane-bounded organelle;GO:0032839//dendrite cytoplasm;GO:0043229//intracellular organelle;GO:0016363//nuclear matrix;GO:009745…	GO:0001158//enhancer sequence-specific DNA binding;GO:0042802//identical protein binding;GO:0003723//RNA binding;GO:0044877//macromolecular complex binding;GO:0003677//DNA binding;GO:0019899//enzyme binding;GO:0000976//transcription regulatory region sequence-specific DNA binding;GO:0035326//enhancer binding;GO:0001012//RNA polymerase II regulatory region DNA binding;GO:0000980//RNA polymerase II…	GO:1903507//negative regulation of nucleic acid-templated transcription;GO:0045787//positive regulation of cell cycle;GO:0051128//regulation of cellular component organization;GO:1902589//single-organism organelle organization;GO:2000112//regulation of cellular macromolecule biosynthetic process;GO:0010558//negative regulation of macromolecule biosynthetic process;GO:0071704//organic substance me…
gga-miR-200a-3p	0.3102	0.01	0.01	0.3352	1.1926	0.4208	ENSGALT00000063435	2.69	2.85	1.2	0.08	0.13	0.16	-0.724714	CDH5	cadherin 5 [Source:NCBI gene;Acc:374068]	Environmental Information Processing	Signaling molecules and interaction	ko04514//Cell adhesion molecules (CAMs)	K06533	GO:0044464//cell part;GO:0016021//integral component of membrane;GO:0070161//anchoring junction;GO:0044459//plasma membrane part;GO:0019898//extrinsic component of membrane;GO:0005923//bicellular tight junction;GO:0009986//cell surface;GO:0043296//apical junction complex;GO:0031224//intrinsic component of membrane;GO:0043234//protein complex;GO:0019897//extrinsic component of plasma membrane;GO:0…	GO:0005102//receptor binding;GO:0044325//ion channel binding;GO:0050839//cell adhesion molecule binding;GO:0005515//protein binding;GO:0046983//protein dimerization activity;GO:0043167//ion binding;GO:0008092//cytoskeletal protein binding;GO:0008013//beta-catenin binding;GO:0019902//phosphatase binding;GO:0043184//vascular endothelial growth factor receptor 2 binding;GO:0046872//metal ion binding…	GO:0009719//response to endogenous stimulus;GO:0032878//regulation of establishment or maintenance of cell polarity;GO:0001568//blood vessel development;GO:0071495//cellular response to endogenous stimulus;GO:0071695//anatomical structure maturation;GO:0050728//negative regulation of inflammatory response;GO:0016339//calcium-dependent cell-cell adhesion via plasma membrane cell adhesion molecules…
gga-miR-200a-3p	0.3102	0.01	0.01	0.3352	1.1926	0.4208	ENSGALT00000064884	3.65	4.6	6.64	2.93	1.05	1.57	-0.985611	MACF1	microtubule-actin crosslinking factor 1 [Source:NCBI gene;Acc:419671]	-	-	-	-	GO:0043229//intracellular organelle;GO:0005622//intracellular;GO:0005623//cell;GO:0043228//non-membrane-bounded organelle;GO:0044424//intracellular part;GO:0043232//intracellular non-membrane-bounded organelle;GO:0043226//organelle;GO:0044464//cell part;GO:0005856//cytoskeleton	GO:0008017//microtubule binding;GO:0043167//ion binding;GO:0005509//calcium ion binding;GO:0015631//tubulin binding;GO:0043169//cation binding;GO:0005515//protein binding;GO:0046872//metal ion binding;GO:0005488//binding;GO:0044877//macromolecular complex binding;GO:0003779//actin binding;GO:0032403//protein complex binding;GO:0008092//cytoskeletal protein binding	GO:0006996//organelle organization;GO:0009987//cellular process;GO:0007010//cytoskeleton organization;GO:0016043//cellular component organization;GO:0071840//cellular component organization or biogenesis
gga-miR-200a-3p	0.3102	0.01	0.01	0.3352	1.1926	0.4208	ENSGALT00000090332	0	1.21	4.63	0	0	0	-0.823193	PDCD4	programmed cell death 4 [Source:NCBI gene;Acc:374191]	-	-	-	-	-	-	GO:0080090//regulation of primary metabolic process;GO:0031326//regulation of cellular biosynthetic process;GO:1903507//negative regulation of nucleic acid-templated transcription;GO:0051171//regulation of nitrogen compound metabolic process;GO:0009890//negative regulation of biosynthetic process;GO:0010556//regulation of macromolecule biosynthetic process;GO:0009892//negative regulation of metab…
gga-miR-200a-3p	0.3102	0.01	0.01	0.3352	1.1926	0.4208	ENSGALT00000096739	6.31	13.67	11.74	1.87	2.4	4.48	-0.811679	MFAP5	microfibril associated protein 5 [Source:NCBI gene;Acc:418256]	-	-	-	-	GO:0044420//extracellular matrix component;GO:0005576//extracellular region;GO:0043205//fibril;GO:0005578//proteinaceous extracellular matrix;GO:0044421//extracellular region part;GO:0001527//microfibril;GO:0031012//extracellular matrix	-	GO:0044707//single-multicellular organism process;GO:0071840//cellular component organization or biogenesis;GO:0048534//hematopoietic or lymphoid organ development;GO:0032501//multicellular organismal process;GO:0043062//extracellular structure organization;GO:0007275//multicellular organism development;GO:0044763//single-organism cellular process;GO:0032502//developmental process;GO:0030097//hem…
gga-miR-200a-3p	0.3102	0.01	0.01	0.3352	1.1926	0.4208	ENSGALT00000097326	1.36	1.02	0.39	0	0	0	-0.739249	RANBP3	RAN binding protein 3 [Source:NCBI gene;Acc:420058]	-	-	-	-	-	-	GO:0051179//localization;GO:0051234//establishment of localization;GO:0051641//cellular localization;GO:0051649//establishment of localization in cell;GO:0046907//intracellular transport;GO:0006810//transport
gga-miR-200a-3p	0.3102	0.01	0.01	0.3352	1.1926	0.4208	ENSGALT00000100688	0.25	4.41	2.57	0	0	0.02	-0.882353	FNBP1L	formin binding protein 1 like [Source:NCBI gene;Acc:424495]	-	-	-	-	-	GO:0005515//protein binding;GO:0005488//binding	GO:0006810//transport;GO:0051179//localization;GO:0016192//vesicle-mediated transport;GO:0006897//endocytosis;GO:0051234//establishment of localization
gga-miR-203a	0.01	0.1769	0.01	3.4361	4.7704	8.2051	ENSGALT00000002876	38.71	37.41	68.86	18.11	19.93	22.46	-0.753702	C1QTNF12	erythroferrone [Source:NCBI gene;Acc:419422]	-	-	-	-	GO:0005615//extracellular space;GO:0005576//extracellular region;GO:0044421//extracellular region part	GO:0005488//binding;GO:0005179//hormone activity;GO:0005102//receptor binding;GO:0005515//protein binding	GO:0009890//negative regulation of biosynthetic process;GO:0010906//regulation of glucose metabolic process;GO:0010817//regulation of hormone levels;GO:0048585//negative regulation of response to stimulus;GO:0046324//regulation of glucose import;GO:0051222//positive regulation of protein transport;GO:0048518//positive regulation of biological process;GO:0065009//regulation of molecular function;G…
gga-miR-203a	0.01	0.1769	0.01	3.4361	4.7704	8.2051	ENSGALT00000005891	16.65	9.78	15.38	7.07	6.65	5.51	-0.985611	RAPGEF1	Rap guanine nucleotide exchange factor 1 [Source:NCBI gene;Acc:417173]	Organismal Systems;Cellular Processes	Endocrine system;Cellular community - eukaryotes	ko04510//Focal adhesion;ko04910//Insulin signaling pathway	K06277	GO:0005622//intracellular;GO:0044464//cell part;GO:0005623//cell	GO:0005085//guanyl-nucleotide exchange factor activity;GO:0098772//molecular function regulator	GO:0009987//cellular process;GO:0007154//cell communication;GO:0035556//intracellular signal transduction;GO:0065007//biological regulation;GO:0007264//small GTPase mediated signal transduction;GO:0050789//regulation of biological process;GO:0050896//response to stimulus;GO:0050794//regulation of cellular process;GO:0051716//cellular response to stimulus;GO:0044699//single-organism process;GO:000…
gga-miR-203a	0.01	0.1769	0.01	3.4361	4.7704	8.2051	ENSGALT00000021124	209.41	146.35	187.64	89.52	101.42	71.41	-0.927634	BASP1	brain abundant membrane attached signal protein 1 [Source:NCBI gene;Acc:373905]	-	-	-	-	GO:0019898//extrinsic component of membrane;GO:0044464//cell part;GO:0005623//cell;GO:0005856//cytoskeleton;GO:0071944//cell periphery;GO:0005938//cell cortex;GO:0044444//cytoplasmic part;GO:0030426//growth cone;GO:0043232//intracellular non-membrane-bounded organelle;GO:0044425//membrane part;GO:0019897//extrinsic component of plasma membrane;GO:0031234//extrinsic component of cytoplasmic side o…	GO:0005488//binding;GO:0003676//nucleic acid binding;GO:1901363//heterocyclic compound binding;GO:0003714//transcription corepressor activity;GO:0000989//transcription factor activity, transcription factor binding;GO:0000988//transcription factor activity, protein binding;GO:0003712//transcription cofactor activity;GO:0001067//regulatory region nucleic acid binding;GO:0044212//transcription regul…	GO:0009889//regulation of biosynthetic process;GO:0007275//multicellular organism development;GO:0080090//regulation of primary metabolic process;GO:0032502//developmental process;GO:0044767//single-organism developmental process;GO:0009890//negative regulation of biosynthetic process;GO:0031324//negative regulation of cellular metabolic process;GO:0010629//negative regulation of gene expression;…
gga-miR-203a	0.01	0.1769	0.01	3.4361	4.7704	8.2051	ENSGALT00000023454	0.34	0.46	0.98	0	0	0	-0.831655	BMF	Bcl2 modifying factor [Source:NCBI gene;Acc:769140]	-	-	-	-	-	-	GO:0009987//cellular process;GO:0012501//programmed cell death;GO:0044763//single-organism cellular process;GO:0008219//cell death;GO:0006915//apoptotic process;GO:0016265//death;GO:0044699//single-organism process
gga-miR-203a	0.01	0.1769	0.01	3.4361	4.7704	8.2051	ENSGALT00000042831	50.59	46.9	73.95	17.19	23.49	25.08	-0.753702	PRRX2	paired related homeobox 2 [Source:NCBI gene;Acc:396314]	-	-	-	-	GO:0005622//intracellular;GO:0043226//organelle;GO:0044424//intracellular part;GO:0005634//nucleus;GO:0043231//intracellular membrane-bounded organelle;GO:0043229//intracellular organelle;GO:0005623//cell;GO:0043227//membrane-bounded organelle;GO:0044464//cell part	GO:0043565//sequence-specific DNA binding;GO:0097159//organic cyclic compound binding;GO:0005488//binding;GO:1901363//heterocyclic compound binding;GO:0003676//nucleic acid binding;GO:0003677//DNA binding	GO:0060255//regulation of macromolecule metabolic process;GO:0032502//developmental process;GO:0044707//single-multicellular organism process;GO:2000112//regulation of cellular macromolecule biosynthetic process;GO:0065007//biological regulation;GO:0031326//regulation of cellular biosynthetic process;GO:1903506//regulation of nucleic acid-templated transcription;GO:0050789//regulation of biologic…
gga-miR-203a	0.01	0.1769	0.01	3.4361	4.7704	8.2051	ENSGALT00000046369	33.68	31.5	31.32	13.23	13.1	12.85	-0.898645	ETV1	ETS variant 1 [Source:NCBI gene;Acc:395748]	-	-	-	-	GO:0043231//intracellular membrane-bounded organelle;GO:0005634//nucleus;GO:0044464//cell part;GO:0043227//membrane-bounded organelle;GO:0043229//intracellular organelle;GO:0005622//intracellular;GO:0005623//cell;GO:0044424//intracellular part;GO:0043226//organelle	GO:0000977//RNA polymerase II regulatory region sequence-specific DNA binding;GO:0001159//core promoter proximal region DNA binding;GO:0043565//sequence-specific DNA binding;GO:0003690//double-stranded DNA binding;GO:0000981//RNA polymerase II transcription factor activity, sequence-specific DNA binding;GO:0097159//organic cyclic compound binding;GO:0001228//transcriptional activator activity, RN…	GO:0010628//positive regulation of gene expression;GO:0009891//positive regulation of biosynthetic process;GO:0009612//response to mechanical stimulus;GO:0007399//nervous system development;GO:0050896//response to stimulus;GO:0044271//cellular nitrogen compound biosynthetic process;GO:0032990//cell part morphogenesis;GO:0071704//organic substance metabolic process;GO:0034654//nucleobase-containin…
gga-miR-203a	0.01	0.1769	0.01	3.4361	4.7704	8.2051	ENSGALT00000084627	33.42	31.69	60.66	21.98	20.82	18.92	-0.985611	CEP170P1	centrosomal protein 170 pseudogene 1 [Source:NCBI gene;Acc:396360]	-	-	-	-	GO:0044425//membrane part;GO:0031224//intrinsic component of membrane;GO:0016020//membrane;GO:0016021//integral component of membrane	-	GO:0003012//muscle system process;GO:0006936//muscle contraction;GO:0003008//system process;GO:0032501//multicellular organismal process
gga-miR-20b-3p	1.0081	2.0342	1.4958	4.4418	2.3151	3.0155	ENSGALT00000097737	0.52	0	0.82	0	0	0	-0.777542	GOLGA3	golgin A3 [Source:NCBI gene;Acc:416791]	-	-	-	-	GO:0012505//endomembrane system;GO:0005794//Golgi apparatus;GO:0043231//intracellular membrane-bounded organelle;GO:0098588//bounding membrane of organelle;GO:0005623//cell;GO:0090498//extrinsic component of Golgi membrane;GO:0031312//extrinsic component of organelle membrane;GO:0005622//intracellular;GO:0044424//intracellular part;GO:0044425//membrane part;GO:0005737//cytoplasm;GO:0044444//cytop…	-	GO:0044699//single-organism process;GO:0032501//multicellular organismal process;GO:0019953//sexual reproduction;GO:0007276//gamete generation;GO:0000003//reproduction;GO:0032504//multicellular organism reproduction;GO:0048232//male gamete generation;GO:0007283//spermatogenesis;GO:0044702//single organism reproductive process;GO:0048609//multicellular organismal reproductive process;GO:0051704//m…
gga-miR-222b-3p	0.01	0.01	0.01	1.0057	0.4209	0.7013	ENSGALT00000020033	3.57	0.68	2.71	0	0	0	-0.870968	MICALL1	MICAL like 1 [Source:NCBI gene;Acc:418032]	-	-	-	-	GO:0005623//cell	GO:0043169//cation binding;GO:0019899//enzyme binding;GO:0005515//protein binding;GO:0017137//Rab GTPase binding;GO:0051020//GTPase binding;GO:0043167//ion binding;GO:0046872//metal ion binding;GO:0031267//small GTPase binding;GO:0017016//Ras GTPase binding;GO:0005488//binding	GO:0016197//endosomal transport;GO:0051234//establishment of localization;GO:0032456//endocytic recycling;GO:0016192//vesicle-mediated transport;GO:0006810//transport;GO:0051179//localization;GO:0046907//intracellular transport;GO:1902578//single-organism localization;GO:0044765//single-organism transport;GO:0051649//establishment of localization in cell;GO:0044699//single-organism process;GO:005…
gga-miR-222b-3p	0.01	0.01	0.01	1.0057	0.4209	0.7013	ENSGALT00000042655	272.61	196.87	174.57	90.04	84.03	109.72	-0.758971	HIST1H3H	histone cluster 1 H3 family member h [Source:NCBI gene;Acc:100858681]	-	-	-	-	GO:0043229//intracellular organelle;GO:0005622//intracellular;GO:0005623//cell;GO:0005634//nucleus;GO:0043227//membrane-bounded organelle;GO:0044464//cell part;GO:0043228//non-membrane-bounded organelle;GO:0044446//intracellular organelle part;GO:0000785//chromatin;GO:0000786//nucleosome;GO:0044815//DNA packaging complex;GO:0032991//macromolecular complex;GO:0043232//intracellular non-membrane-bo…	GO:0003682//chromatin binding;GO:0031490//chromatin DNA binding;GO:0046982//protein heterodimerization activity;GO:0003677//DNA binding;GO:0097159//organic cyclic compound binding;GO:0046983//protein dimerization activity;GO:0044877//macromolecular complex binding;GO:0031492//nucleosomal DNA binding;GO:0031491//nucleosome binding;GO:0043566//structure-specific DNA binding;GO:0005515//protein bind…	-
gga-miR-222b-3p	0.01	0.01	0.01	1.0057	0.4209	0.7013	ENSGALT00000042831	50.59	46.9	73.95	17.19	23.49	25.08	-0.880406	PRRX2	paired related homeobox 2 [Source:NCBI gene;Acc:396314]	-	-	-	-	GO:0005622//intracellular;GO:0043226//organelle;GO:0044424//intracellular part;GO:0005634//nucleus;GO:0043231//intracellular membrane-bounded organelle;GO:0043229//intracellular organelle;GO:0005623//cell;GO:0043227//membrane-bounded organelle;GO:0044464//cell part	GO:0043565//sequence-specific DNA binding;GO:0097159//organic cyclic compound binding;GO:0005488//binding;GO:1901363//heterocyclic compound binding;GO:0003676//nucleic acid binding;GO:0003677//DNA binding	GO:0060255//regulation of macromolecule metabolic process;GO:0032502//developmental process;GO:0044707//single-multicellular organism process;GO:2000112//regulation of cellular macromolecule biosynthetic process;GO:0065007//biological regulation;GO:0031326//regulation of cellular biosynthetic process;GO:1903506//regulation of nucleic acid-templated transcription;GO:0050789//regulation of biologic…
gga-miR-222b-3p	0.01	0.01	0.01	1.0057	0.4209	0.7013	ENSGALT00000052453	22.06	18.75	17.55	9.36	9.28	8.73	-0.758971	-	histone cluster 1 H3 family member a [Source:NCBI gene;Acc:768333]	-	-	-	-	GO:0000785//chromatin;GO:0000786//nucleosome;GO:0044464//cell part;GO:0005694//chromosome;GO:0043234//protein complex;GO:0043231//intracellular membrane-bounded organelle;GO:0043228//non-membrane-bounded organelle;GO:0044427//chromosomal part;GO:0044446//intracellular organelle part;GO:0043229//intracellular organelle;GO:0043226//organelle;GO:0044424//intracellular part;GO:0005623//cell;GO:003299…	GO:0043566//structure-specific DNA binding;GO:0003676//nucleic acid binding;GO:0003682//chromatin binding;GO:0031490//chromatin DNA binding;GO:0005488//binding;GO:0046983//protein dimerization activity;GO:0005515//protein binding;GO:0031492//nucleosomal DNA binding;GO:1901363//heterocyclic compound binding;GO:0003677//DNA binding;GO:0032403//protein complex binding;GO:0031491//nucleosome binding;…	-
gga-miR-222b-5p	0.01	0.01	0.01	1.1733	0.1403	0.4208	ENSGALT00000010524	498.86	446.13	338.72	228.57	186.69	172.75	-0.758971	HSPA8	heat shock 70kDa protein 8 [Source:NCBI gene;Acc:395853]	Genetic Information Processing;Cellular Processes;Human Diseases;Environmental Information Processing	Folding, sorting and degradation;Transcription;Infectious diseases;Transport and catabolism;Signal transduction	ko04010//MAPK signaling pathway;ko04144//Endocytosis;ko04141//Protein processing in endoplasmic reticulum;ko03040//Spliceosome;ko05164//Influenza A	K03283	-	GO:1901363//heterocyclic compound binding;GO:0001882//nucleoside binding;GO:0097367//carbohydrate derivative binding;GO:0036094//small molecule binding;GO:0097159//organic cyclic compound binding;GO:0005488//binding;GO:0035639//purine ribonucleoside triphosphate binding;GO:0005524//ATP binding;GO:0032553//ribonucleotide binding;GO:0032555//purine ribonucleotide binding;GO:0017076//purine nucleoti…	GO:0048513//animal organ development;GO:0009653//anatomical structure morphogenesis;GO:0044699//single-organism process;GO:0044767//single-organism developmental process;GO:0009790//embryo development;GO:0007275//multicellular organism development;GO:0048598//embryonic morphogenesis;GO:0048568//embryonic organ development;GO:0009792//embryo development ending in birth or egg hatching;GO:0007369//…
gga-miR-222b-5p	0.01	0.01	0.01	1.1733	0.1403	0.4208	ENSGALT00000084627	33.42	31.69	60.66	21.98	20.82	18.92	-0.758971	CEP170P1	centrosomal protein 170 pseudogene 1 [Source:NCBI gene;Acc:396360]	-	-	-	-	GO:0044425//membrane part;GO:0031224//intrinsic component of membrane;GO:0016020//membrane;GO:0016021//integral component of membrane	-	GO:0003012//muscle system process;GO:0006936//muscle contraction;GO:0003008//system process;GO:0032501//multicellular organismal process
gga-miR-222b-5p	0.01	0.01	0.01	1.1733	0.1403	0.4208	ENSGALT00000095829	17.19	18.75	23.43	9.18	7.91	7.89	-0.758971	CO6	potassium calcium-activated channel subfamily M regulatory beta subunit 1 [Source:NCBI gene;Acc:395301]	Organismal Systems	Circulatory system	ko04270//Vascular smooth muscle contraction	K04937	GO:0044425//membrane part;GO:0044459//plasma membrane part;GO:0005886//plasma membrane;GO:0008076//voltage-gated potassium channel complex;GO:0031224//intrinsic component of membrane;GO:0043234//protein complex;GO:0005623//cell;GO:0071944//cell periphery;GO:0044464//cell part;GO:1902495//transmembrane transporter complex;GO:0098797//plasma membrane protein complex;GO:0098796//membrane protein com…	GO:0022838//substrate-specific channel activity;GO:0005227//calcium activated cation channel activity;GO:0008324//cation transmembrane transporter activity;GO:0015077//monovalent inorganic cation transmembrane transporter activity;GO:0022891//substrate-specific transmembrane transporter activity;GO:0022892//substrate-specific transporter activity;GO:0022836//gated channel activity;GO:0015267//cha…	GO:0030001//metal ion transport;GO:0098660//inorganic ion transmembrane transport;GO:0034220//ion transmembrane transport;GO:0098662//inorganic cation transmembrane transport;GO:0006811//ion transport;GO:0006812//cation transport;GO:0044765//single-organism transport;GO:0071804//cellular potassium ion transport;GO:0005513//detection of calcium ion;GO:0071805//potassium ion transmembrane transport…
gga-miR-223	1.2407	0.796	2.867	5.1123	5.6123	6.7324	ENSGALT00000024260	7.83	6.44	4.67	0	0	0	-0.880406	GTF3C6	general transcription factor IIIC subunit 6 [Source:NCBI gene;Acc:421754]	-	-	-	-	GO:0016604//nuclear body;GO:0031974//membrane-enclosed lumen;GO:0043229//intracellular organelle;GO:0043231//intracellular membrane-bounded organelle;GO:0043226//organelle;GO:0090576//RNA polymerase III transcription factor complex;GO:0044464//cell part;GO:0070013//intracellular organelle lumen;GO:0044428//nuclear part;GO:0044798//nuclear transcription factor complex;GO:0005623//cell;GO:0044424//…	GO:0003677//DNA binding;GO:0097159//organic cyclic compound binding;GO:1901363//heterocyclic compound binding;GO:0005488//binding;GO:0003676//nucleic acid binding	GO:0008152//metabolic process;GO:0006383//transcription from RNA polymerase III promoter;GO:0009058//biosynthetic process;GO:0032774//RNA biosynthetic process;GO:0006139//nucleobase-containing compound metabolic process;GO:0016070//RNA metabolic process;GO:1901576//organic substance biosynthetic process;GO:0071704//organic substance metabolic process;GO:0009987//cellular process;GO:0044249//cellu…
gga-miR-223	1.2407	0.796	2.867	5.1123	5.6123	6.7324	ENSGALT00000049664	7.24	7.27	6	0	0.02	0	-0.898645	-	caspase 1 [Source:NCBI gene;Acc:395764]	Organismal Systems;Cellular Processes;Human Diseases	Infectious diseases;Immune system;Cell growth and death	ko04621//NOD-like receptor signaling pathway;ko04217//Necroptosis;ko04625//C-type lectin receptor signaling pathway;ko05164//Influenza A;ko05132//Salmonella infection;ko04623//Cytosolic DNA-sensing pathway	K01370	-	GO:0016787//hydrolase activity;GO:0070011//peptidase activity, acting on L-amino acid peptides;GO:0003824//catalytic activity;GO:0004197//cysteine-type endopeptidase activity;GO:0008234//cysteine-type peptidase activity;GO:0004175//endopeptidase activity;GO:0008233//peptidase activity	GO:0019538//protein metabolic process;GO:0008152//metabolic process;GO:0044238//primary metabolic process;GO:0043067//regulation of programmed cell death;GO:0042981//regulation of apoptotic process;GO:0065007//biological regulation;GO:0010941//regulation of cell death;GO:0050794//regulation of cellular process;GO:0043170//macromolecule metabolic process;GO:0050789//regulation of biological proces…
gga-miR-429-3p	1.0856	0.1769	0.2493	15.6721	15.6442	22.371	ENSGALT00000005891	16.65	9.78	15.38	7.07	6.65	5.51	-0.714286	RAPGEF1	Rap guanine nucleotide exchange factor 1 [Source:NCBI gene;Acc:417173]	Organismal Systems;Cellular Processes	Endocrine system;Cellular community - eukaryotes	ko04510//Focal adhesion;ko04910//Insulin signaling pathway	K06277	GO:0005622//intracellular;GO:0044464//cell part;GO:0005623//cell	GO:0005085//guanyl-nucleotide exchange factor activity;GO:0098772//molecular function regulator	GO:0009987//cellular process;GO:0007154//cell communication;GO:0035556//intracellular signal transduction;GO:0065007//biological regulation;GO:0007264//small GTPase mediated signal transduction;GO:0050789//regulation of biological process;GO:0050896//response to stimulus;GO:0050794//regulation of cellular process;GO:0051716//cellular response to stimulus;GO:0044699//single-organism process;GO:000…
gga-miR-429-3p	1.0856	0.1769	0.2493	15.6721	15.6442	22.371	ENSGALT00000014399	19.23	22.34	17.9	9.62	8.17	4.57	-0.885714	FXR1	FMR1 autosomal homolog 1 [Source:NCBI gene;Acc:424968]	Genetic Information Processing	Translation	ko03013//RNA transport	K15516	-	GO:0005488//binding;GO:0003723//RNA binding;GO:0044822//poly(A) RNA binding;GO:0003676//nucleic acid binding;GO:0097159//organic cyclic compound binding;GO:0003729//mRNA binding;GO:1901363//heterocyclic compound binding	GO:0010556//regulation of macromolecule biosynthetic process;GO:0050794//regulation of cellular process;GO:2000112//regulation of cellular macromolecule biosynthetic process;GO:0009889//regulation of biosynthetic process;GO:0051171//regulation of nitrogen compound metabolic process;GO:0034248//regulation of cellular amide metabolic process;GO:0080090//regulation of primary metabolic process;GO:00…
gga-miR-460a-5p	2.7916	3.6261	0.8726	10.476	7.2959	8.3453	ENSGALT00000009591	31.88	17.13	21.67	0	3.54	1.78	-0.942857	SEC61A1	Sec61 translocon alpha 1 subunit [Source:NCBI gene;Acc:416023]	Genetic Information Processing;Cellular Processes	Transport and catabolism;Folding, sorting and degradation	ko04141//Protein processing in endoplasmic reticulum;ko04145//Phagosome;ko03060//Protein export	K10956	GO:0031224//intrinsic component of membrane;GO:0005789//endoplasmic reticulum membrane;GO:0031090//organelle membrane;GO:0071256//translocon complex;GO:0043229//intracellular organelle;GO:0030867//rough endoplasmic reticulum membrane;GO:0005623//cell;GO:0032991//macromolecular complex;GO:0005737//cytoplasm;GO:0012505//endomembrane system;GO:0042175//nuclear outer membrane-endoplasmic reticulum me…	GO:0022857//transmembrane transporter activity;GO:0015267//channel activity;GO:0008320//protein transmembrane transporter activity;GO:0043022//ribosome binding;GO:0022891//substrate-specific transmembrane transporter activity;GO:0046873//metal ion transmembrane transporter activity;GO:0005048//signal sequence binding;GO:0015085//calcium ion transmembrane transporter activity;GO:0005216//ion chann…	GO:0039019//pronephric nephron development;GO:0044765//single-organism transport;GO:0072657//protein localization to membrane;GO:0006616//SRP-dependent cotranslational protein targeting to membrane, translocation;GO:0006812//cation transport;GO:0055085//transmembrane transport;GO:0015031//protein transport;GO:0090150//establishment of protein localization to membrane;GO:0070588//calcium ion trans…
gga-miR-460a-5p	2.7916	3.6261	0.8726	10.476	7.2959	8.3453	ENSGALT00000045908	2.44	2.05	1.34	0	0	0	-0.758971	TMEM144	transmembrane protein 144 [Source:NCBI gene;Acc:422414]	-	-	-	-	GO:0016020//membrane;GO:0031224//intrinsic component of membrane;GO:0016021//integral component of membrane;GO:0044425//membrane part	GO:0022892//substrate-specific transporter activity;GO:0005215//transporter activity;GO:0022857//transmembrane transporter activity;GO:0015144//carbohydrate transmembrane transporter activity;GO:1901476//carbohydrate transporter activity;GO:0022891//substrate-specific transmembrane transporter activity	GO:0044699//single-organism process;GO:0051179//localization;GO:0034219//carbohydrate transmembrane transport;GO:0044765//single-organism transport;GO:0006810//transport;GO:0009987//cellular process;GO:0008643//carbohydrate transport;GO:0044763//single-organism cellular process;GO:0051234//establishment of localization;GO:0055085//transmembrane transport;GO:1902578//single-organism localization;G…
gga-miR-460a-5p	2.7916	3.6261	0.8726	10.476	7.2959	8.3453	ENSGALT00000057988	24.31	18.73	21.32	10.46	9.12	8.58	-0.771429	SFPQ	splicing factor proline and glutamine rich [Source:NCBI gene;Acc:395803]	-	-	-	-	GO:0044798//nuclear transcription factor complex;GO:0044428//nuclear part;GO:0032838//cell projection cytoplasm;GO:0099568//cytoplasmic region;GO:0005737//cytoplasm;GO:0032991//macromolecular complex;GO:0044424//intracellular part;GO:0044464//cell part;GO:0043228//non-membrane-bounded organelle;GO:0032839//dendrite cytoplasm;GO:0043229//intracellular organelle;GO:0016363//nuclear matrix;GO:009745…	GO:0001158//enhancer sequence-specific DNA binding;GO:0042802//identical protein binding;GO:0003723//RNA binding;GO:0044877//macromolecular complex binding;GO:0003677//DNA binding;GO:0019899//enzyme binding;GO:0000976//transcription regulatory region sequence-specific DNA binding;GO:0035326//enhancer binding;GO:0001012//RNA polymerase II regulatory region DNA binding;GO:0000980//RNA polymerase II…	GO:1903507//negative regulation of nucleic acid-templated transcription;GO:0045787//positive regulation of cell cycle;GO:0051128//regulation of cellular component organization;GO:1902589//single-organism organelle organization;GO:2000112//regulation of cellular macromolecule biosynthetic process;GO:0010558//negative regulation of macromolecule biosynthetic process;GO:0071704//organic substance me…
gga-miR-460a-5p	2.7916	3.6261	0.8726	10.476	7.2959	8.3453	ENSGALT00000100688	0.25	4.41	2.57	0	0	0.02	-0.724714	FNBP1L	formin binding protein 1 like [Source:NCBI gene;Acc:424495]	-	-	-	-	-	GO:0005515//protein binding;GO:0005488//binding	GO:0006810//transport;GO:0051179//localization;GO:0016192//vesicle-mediated transport;GO:0006897//endocytosis;GO:0051234//establishment of localization
gga-miR-6549-5p	0.4653	1.0613	0.01	2.2628	2.5255	1.4727	ENSGALT00000064849	0.33	0.24	0.77	0	0	0	-0.941124	OSGIN2	oxidative stress induced growth inhibitor family member 2 [Source:NCBI gene;Acc:420217]	-	-	-	-	-	GO:0005102//receptor binding;GO:0005488//binding;GO:0008083//growth factor activity;GO:0005515//protein binding	GO:0030308//negative regulation of cell growth;GO:0051128//regulation of cellular component organization;GO:0045926//negative regulation of growth;GO:0065007//biological regulation;GO:0009966//regulation of signal transduction;GO:0065009//regulation of molecular function;GO:0040008//regulation of growth;GO:0048523//negative regulation of cellular process;GO:0010469//regulation of receptor activit…
gga-miR-6557-3p	1.7835	3.8914	5.734	1.2571	0.4209	0.4909	ENSGALT00000094199	0	0	0	0.13	0.3	0.34	-0.880406	EHD2	EH domain containing 2 [Source:NCBI gene;Acc:107049991]	Cellular Processes	Transport and catabolism	ko04144//Endocytosis	K12469	GO:0071944//cell periphery;GO:0015630//microtubule cytoskeleton;GO:0043232//intracellular non-membrane-bounded organelle;GO:0005576//extracellular region;GO:0045121//membrane raft;GO:0005623//cell;GO:0043228//non-membrane-bounded organelle;GO:0043229//intracellular organelle;GO:0055037//recycling endosome;GO:0010008//endosome membrane;GO:0044440//endosomal part;GO:0044464//cell part;GO:0043226//o…	GO:0005488//binding;GO:0042802//identical protein binding;GO:0000166//nucleotide binding;GO:0032550//purine ribonucleoside binding;GO:0032555//purine ribonucleotide binding;GO:1901363//heterocyclic compound binding;GO:0043168//anion binding;GO:0019001//guanyl nucleotide binding;GO:0032561//guanyl ribonucleotide binding;GO:0005525//GTP binding;GO:0005515//protein binding;GO:0036094//small molecule…	GO:0051234//establishment of localization;GO:0050794//regulation of cellular process;GO:0051155//positive regulation of striated muscle cell differentiation;GO:0032879//regulation of localization;GO:0060341//regulation of cellular localization;GO:0006810//transport;GO:0097320//membrane tubulation;GO:0032388//positive regulation of intracellular transport;GO:0006897//endocytosis;GO:0051049//regula…
gga-miR-6575-5p	0.6204	0.1769	0.374	0.01	0.01	0.01	ENSGALT00000018492	8.04	8.7	9.43	20.94	17.96	17.93	-0.880406	CTH	cystathionine gamma-lyase [Source:NCBI gene;Acc:424716]	Metabolism	Amino acid metabolism;Metabolism of other amino acids;Global and overview maps	ko01100//Metabolic pathways;ko01230//Biosynthesis of amino acids;ko00270//Cysteine and methionine metabolism;ko00260//Glycine, serine and threonine metabolism;ko00450//Selenocompound metabolism	K01758	GO:0044424//intracellular part;GO:0005737//cytoplasm;GO:0005623//cell;GO:0005622//intracellular;GO:0044464//cell part	GO:0030170//pyridoxal phosphate binding;GO:0042802//identical protein binding;GO:0016846//carbon-sulfur lyase activity;GO:0004123//cystathionine gamma-lyase activity;GO:1901363//heterocyclic compound binding;GO:0003824//catalytic activity;GO:0048037//cofactor binding;GO:0005488//binding;GO:0043168//anion binding;GO:0005515//protein binding;GO:0044540//L-cystine L-cysteine-lyase (deaminating);GO:0…	GO:0044238//primary metabolic process;GO:0071840//cellular component organization or biogenesis;GO:0009058//biosynthetic process;GO:0010628//positive regulation of gene expression;GO:0050896//response to stimulus;GO:2001233//regulation of apoptotic signaling pathway;GO:1901342//regulation of vasculature development;GO:0080090//regulation of primary metabolic process;GO:0009891//positive regulatio…
gga-miR-6575-5p	0.6204	0.1769	0.374	0.01	0.01	0.01	ENSGALT00000039331	0.7	0.71	0.91	3.77	4.23	5.38	-0.880406	NTN1	netrin 1 [Source:NCBI gene;Acc:396389]	-	-	-	-	GO:0044424//intracellular part;GO:0044421//extracellular region part;GO:0005737//cytoplasm;GO:0005623//cell;GO:0031012//extracellular matrix;GO:0005576//extracellular region;GO:0005578//proteinaceous extracellular matrix;GO:0005604//basement membrane;GO:0044420//extracellular matrix component;GO:0044464//cell part;GO:0005622//intracellular	GO:0005488//binding;GO:0005515//protein binding	GO:0032989//cellular component morphogenesis;GO:0051960//regulation of nervous system development;GO:0061643//chemorepulsion of axon;GO:0044707//single-multicellular organism process;GO:0032990//cell part morphogenesis;GO:0090596//sensory organ morphogenesis;GO:0030307//positive regulation of cell growth;GO:0042471//ear morphogenesis;GO:0040023//establishment of nucleus localization;GO:0030517//n…
gga-miR-6582-5p	7.1342	5.5718	15.3321	1.0057	0.4911	0.9818	ENSGALT00000001571	0	0	0	4.56	4.22	3.97	-0.758971	-	caspase 1 [Source:NCBI gene;Acc:395764]	Cellular Processes;Organismal Systems;Human Diseases	Infectious diseases;Immune system;Cell growth and death	ko04621//NOD-like receptor signaling pathway;ko04217//Necroptosis;ko04625//C-type lectin receptor signaling pathway;ko05164//Influenza A;ko05132//Salmonella infection;ko04623//Cytosolic DNA-sensing pathway	K01370	-	GO:0004175//endopeptidase activity;GO:0004197//cysteine-type endopeptidase activity;GO:0008234//cysteine-type peptidase activity;GO:0003824//catalytic activity;GO:0008233//peptidase activity;GO:0016787//hydrolase activity;GO:0070011//peptidase activity, acting on L-amino acid peptides	GO:0044238//primary metabolic process;GO:0008152//metabolic process;GO:0071704//organic substance metabolic process;GO:0019538//protein metabolic process;GO:0065007//biological regulation;GO:0042981//regulation of apoptotic process;GO:0043170//macromolecule metabolic process;GO:0006508//proteolysis;GO:0050794//regulation of cellular process;GO:0050789//regulation of biological process;GO:0010941/…
gga-miR-6582-5p	7.1342	5.5718	15.3321	1.0057	0.4911	0.9818	ENSGALT00000011695	0.94	1.22	0.74	12.99	14.7	14.64	-1	OSTN	osteocrin [Source:NCBI gene;Acc:424907]	-	-	-	-	-	-	-
gga-miR-6582-5p	7.1342	5.5718	15.3321	1.0057	0.4911	0.9818	ENSGALT00000034383	25.17	25.16	22.45	44.84	49.34	60.79	-0.885714	EFHD1	EF-hand domain family member D1 [Source:NCBI gene;Acc:424741]	-	-	-	-	GO:0043227//membrane-bounded organelle;GO:0044424//intracellular part;GO:0043231//intracellular membrane-bounded organelle;GO:0031090//organelle membrane;GO:0005622//intracellular;GO:0044444//cytoplasmic part;GO:0031975//envelope;GO:0005740//mitochondrial envelope;GO:0016020//membrane;GO:0019866//organelle inner membrane;GO:0043229//intracellular organelle;GO:0031966//mitochondrial membrane;GO:00…	GO:0046872//metal ion binding;GO:0043167//ion binding;GO:0005509//calcium ion binding;GO:0043169//cation binding;GO:0005488//binding	GO:0050789//regulation of biological process;GO:0009987//cellular process;GO:1900069//regulation of cellular hyperosmotic salinity response;GO:0044767//single-organism developmental process;GO:0031175//neuron projection development;GO:0044707//single-multicellular organism process;GO:0047484//regulation of response to osmotic stress;GO:0071840//cellular component organization or biogenesis;GO:002…
gga-miR-6582-5p	7.1342	5.5718	15.3321	1.0057	0.4911	0.9818	ENSGALT00000049776	7.91	8.95	4	18.71	17.93	20.36	-0.828571	SNTB1	syntrophin beta 1 [Source:NCBI gene;Acc:404774]	-	-	-	-	GO:0071944//cell periphery;GO:0098796//membrane protein complex;GO:0005886//plasma membrane;GO:0005623//cell;GO:0044464//cell part;GO:0098797//plasma membrane protein complex;GO:0044459//plasma membrane part;GO:0045202//synapse;GO:0032991//macromolecular complex;GO:0090665//glycoprotein complex;GO:0016020//membrane;GO:0016010//dystrophin-associated glycoprotein complex;GO:0043234//protein complex…	GO:0005515//protein binding;GO:0005198//structural molecule activity;GO:0005488//binding	-
gga-miR-6582-5p	7.1342	5.5718	15.3321	1.0057	0.4911	0.9818	ENSGALT00000049974	9.41	9.28	2	19.07	20.46	27.98	-0.885714	PTN	pleiotrophin [Source:NCBI gene;Acc:418125]	-	-	-	-	GO:0005576//extracellular region;GO:0044444//cytoplasmic part;GO:0044424//intracellular part;GO:0043226//organelle;GO:0005886//plasma membrane;GO:0043231//intracellular membrane-bounded organelle;GO:0005737//cytoplasm;GO:0016020//membrane;GO:0012505//endomembrane system;GO:0005615//extracellular space;GO:0071944//cell periphery;GO:0005783//endoplasmic reticulum;GO:0005622//intracellular;GO:004446…	GO:0019208//phosphatase regulator activity;GO:0097367//carbohydrate derivative binding;GO:0019900//kinase binding;GO:0019888//protein phosphatase regulator activity;GO:0032403//protein complex binding;GO:0004864//protein phosphatase inhibitor activity;GO:0005102//receptor binding;GO:0005178//integrin binding;GO:0043168//anion binding;GO:0035374//chondroitin sulfate binding;GO:0005488//binding;GO:…	GO:0031323//regulation of cellular metabolic process;GO:0010720//positive regulation of cell development;GO:0019953//sexual reproduction;GO:0050890//cognition;GO:0014015//positive regulation of gliogenesis;GO:0050793//regulation of developmental process;GO:2000647//negative regulation of stem cell proliferation;GO:0044699//single-organism process;GO:0051641//cellular localization;GO:0048519//nega…
gga-miR-6582-5p	7.1342	5.5718	15.3321	1.0057	0.4911	0.9818	ENSGALT00000078438	16.64	16.42	11.56	39.84	36.39	40.31	-0.771429	ALDH1A3	aldehyde dehydrogenase 1 family member A3 [Source:NCBI gene;Acc:395389]	Metabolism	Xenobiotics biodegradation and metabolism;Metabolism of other amino acids;Carbohydrate metabolism;Global and overview maps;Amino acid metabolism	ko01100//Metabolic pathways;ko00010//Glycolysis / Gluconeogenesis;ko00980//Metabolism of xenobiotics by cytochrome P450;ko00982//Drug metabolism - cytochrome P450;ko00350//Tyrosine metabolism;ko00410//beta-Alanine metabolism;ko00340//Histidine metabolism;ko00360//Phenylalanine metabolism	K00129	GO:0043226//organelle;GO:0071944//cell periphery;GO:0005623//cell;GO:0043231//intracellular membrane-bounded organelle;GO:0043227//membrane-bounded organelle;GO:0005622//intracellular;GO:0016020//membrane;GO:0005737//cytoplasm;GO:0005829//cytosol;GO:0043229//intracellular organelle;GO:0044464//cell part;GO:0044424//intracellular part;GO:0044444//cytoplasmic part;GO:0005634//nucleus;GO:0005886//pl…	GO:0036094//small molecule binding;GO:0001758//retinal dehydrogenase activity;GO:1901363//heterocyclic compound binding;GO:0070403//NAD+ binding;GO:0005515//protein binding;GO:0097159//organic cyclic compound binding;GO:0042803//protein homodimerization activity;GO:0043167//ion binding;GO:0048037//cofactor binding;GO:0046983//protein dimerization activity;GO:0004030//aldehyde dehydrogenase [NAD(P…	GO:0060013//righting reflex;GO:0060429//epithelium development;GO:0042573//retinoic acid metabolic process;GO:0044283//small molecule biosynthetic process;GO:0048518//positive regulation of biological process;GO:0016114//terpenoid biosynthetic process;GO:0010942//positive regulation of cell death;GO:0065003//macromolecular complex assembly;GO:0008299//isoprenoid biosynthetic process;GO:0007417//c…
gga-miR-6582-5p	7.1342	5.5718	15.3321	1.0057	0.4911	0.9818	ENSGALT00000079349	20.26	22.75	21.08	51.45	39.63	40	-0.714286	SLA	Src like adaptor [Source:NCBI gene;Acc:378908]	-	-	-	-	-	GO:0005488//binding;GO:0005515//protein binding;GO:0005070//SH3/SH2 adaptor activity;GO:0035591//signaling adaptor activity;GO:0060090//binding, bridging;GO:0030674//protein binding, bridging	GO:0048583//regulation of response to stimulus;GO:0050794//regulation of cellular process;GO:0048518//positive regulation of biological process;GO:0010646//regulation of cell communication;GO:0023051//regulation of signaling;GO:0065007//biological regulation;GO:0050789//regulation of biological process;GO:0009967//positive regulation of signal transduction;GO:0048522//positive regulation of cellu…
gga-miR-6582-5p	7.1342	5.5718	15.3321	1.0057	0.4911	0.9818	ENSGALT00000090491	0	0	0	0.36	1.55	0.95	-0.941124	CLASP1	cytoplasmic linker associated protein 1 [Source:NCBI gene;Acc:429042]	-	-	-	-	GO:0005622//intracellular;GO:0043229//intracellular organelle;GO:0044444//cytoplasmic part;GO:0044422//organelle part;GO:0043226//organelle;GO:0005737//cytoplasm;GO:0005623//cell;GO:0005874//microtubule;GO:0044424//intracellular part;GO:0044464//cell part;GO:0005828//kinetochore microtubule;GO:0043232//intracellular non-membrane-bounded organelle;GO:0043228//non-membrane-bounded organelle;GO:0099…	GO:0043515//kinetochore binding;GO:0032403//protein complex binding;GO:0008092//cytoskeletal protein binding;GO:0015631//tubulin binding;GO:0044877//macromolecular complex binding;GO:0008017//microtubule binding;GO:0051010//microtubule plus-end binding;GO:0005488//binding;GO:0005515//protein binding	-
gga-miR-6582-5p	7.1342	5.5718	15.3321	1.0057	0.4911	0.9818	ENSGALT00000098508	12.79	10.81	4.65	26.07	24.72	22.13	-0.771429	SLA	Src like adaptor [Source:NCBI gene;Acc:378908]	-	-	-	-	-	GO:0005070//SH3/SH2 adaptor activity;GO:0060090//binding, bridging;GO:0005515//protein binding;GO:0005488//binding;GO:0030674//protein binding, bridging;GO:0035591//signaling adaptor activity	GO:0010646//regulation of cell communication;GO:0048583//regulation of response to stimulus;GO:0009966//regulation of signal transduction;GO:0065007//biological regulation;GO:0023051//regulation of signaling;GO:0050794//regulation of cellular process;GO:0050789//regulation of biological process
gga-miR-6586-5p	0.2326	0.1769	1.2465	2.0114	1.9643	1.613	ENSGALT00000002876	38.71	37.41	68.86	18.11	19.93	22.46	-0.771429	C1QTNF12	erythroferrone [Source:NCBI gene;Acc:419422]	-	-	-	-	GO:0005615//extracellular space;GO:0005576//extracellular region;GO:0044421//extracellular region part	GO:0005488//binding;GO:0005179//hormone activity;GO:0005102//receptor binding;GO:0005515//protein binding	GO:0009890//negative regulation of biosynthetic process;GO:0010906//regulation of glucose metabolic process;GO:0010817//regulation of hormone levels;GO:0048585//negative regulation of response to stimulus;GO:0046324//regulation of glucose import;GO:0051222//positive regulation of protein transport;GO:0048518//positive regulation of biological process;GO:0065009//regulation of molecular function;G…
gga-miR-6586-5p	0.2326	0.1769	1.2465	2.0114	1.9643	1.613	ENSGALT00000042834	10.11	8.51	8.77	1.23	1.05	1.73	-0.771429	FOXO6	forkhead box O6 [Source:NCBI gene;Acc:100857767]	Environmental Information Processing	Signal transduction	ko04068//FoxO signaling pathway	K17847	GO:0005623//cell;GO:0005737//cytoplasm;GO:0044464//cell part;GO:0043229//intracellular organelle;GO:0043227//membrane-bounded organelle;GO:0043231//intracellular membrane-bounded organelle;GO:0005634//nucleus;GO:0043226//organelle;GO:0005622//intracellular;GO:0044424//intracellular part	GO:0008134//transcription factor binding;GO:0001071//nucleic acid binding transcription factor activity;GO:0005488//binding;GO:0003700//transcription factor activity, sequence-specific DNA binding;GO:0043565//sequence-specific DNA binding;GO:1901363//heterocyclic compound binding;GO:0000981//RNA polymerase II transcription factor activity, sequence-specific DNA binding;GO:0097159//organic cyclic …	GO:0007165//signal transduction;GO:0051239//regulation of multicellular organismal process;GO:0044707//single-multicellular organism process;GO:0051130//positive regulation of cellular component organization;GO:0010557//positive regulation of macromolecule biosynthetic process;GO:0045934//negative regulation of nucleobase-containing compound metabolic process;GO:0050773//regulation of dendrite de…
gga-miR-6604-5p	0.01	0.01	0.01	1.0895	1.4031	0.9818	ENSGALT00000005891	16.65	9.78	15.38	7.07	6.65	5.51	-0.758971	RAPGEF1	Rap guanine nucleotide exchange factor 1 [Source:NCBI gene;Acc:417173]	Organismal Systems;Cellular Processes	Endocrine system;Cellular community - eukaryotes	ko04510//Focal adhesion;ko04910//Insulin signaling pathway	K06277	GO:0005622//intracellular;GO:0044464//cell part;GO:0005623//cell	GO:0005085//guanyl-nucleotide exchange factor activity;GO:0098772//molecular function regulator	GO:0009987//cellular process;GO:0007154//cell communication;GO:0035556//intracellular signal transduction;GO:0065007//biological regulation;GO:0007264//small GTPase mediated signal transduction;GO:0050789//regulation of biological process;GO:0050896//response to stimulus;GO:0050794//regulation of cellular process;GO:0051716//cellular response to stimulus;GO:0044699//single-organism process;GO:000…
gga-miR-6604-5p	0.01	0.01	0.01	1.0895	1.4031	0.9818	ENSGALT00000056622	95.25	69.8	87.9	33.18	36.95	42.05	-0.880406	-	histone cluster 2 H3 family member d [Source:NCBI gene;Acc:770022]	-	-	-	-	GO:0043229//intracellular organelle;GO:0000785//chromatin;GO:0005634//nucleus;GO:0043226//organelle;GO:0044464//cell part;GO:0032993//protein-DNA complex;GO:0044427//chromosomal part;GO:0043228//non-membrane-bounded organelle;GO:0005694//chromosome;GO:0000786//nucleosome;GO:0043234//protein complex;GO:0044422//organelle part;GO:0043232//intracellular non-membrane-bounded organelle;GO:0044424//int…	GO:0046983//protein dimerization activity;GO:0003677//DNA binding;GO:0031490//chromatin DNA binding;GO:0031491//nucleosome binding;GO:0003676//nucleic acid binding;GO:1901363//heterocyclic compound binding;GO:0043566//structure-specific DNA binding;GO:0031492//nucleosomal DNA binding;GO:0003682//chromatin binding;GO:0097159//organic cyclic compound binding;GO:0044877//macromolecular complex bindi…	-
gga-miR-6604-5p	0.01	0.01	0.01	1.0895	1.4031	0.9818	ENSGALT00000083181	59.4	43.4	57.66	24.28	27.48	25.82	-0.758971	NFIC	nuclear factor I C [Source:NCBI gene;Acc:396208]	-	-	-	-	GO:0043227//membrane-bounded organelle;GO:0005634//nucleus;GO:0044424//intracellular part;GO:0044464//cell part;GO:0005622//intracellular;GO:0043226//organelle;GO:0005623//cell;GO:0043229//intracellular organelle;GO:0043231//intracellular membrane-bounded organelle	GO:0005488//binding;GO:0000981//RNA polymerase II transcription factor activity, sequence-specific DNA binding;GO:0003677//DNA binding;GO:1901363//heterocyclic compound binding;GO:0001071//nucleic acid binding transcription factor activity;GO:0003676//nucleic acid binding;GO:0003700//transcription factor activity, sequence-specific DNA binding;GO:0097159//organic cyclic compound binding	GO:0010629//negative regulation of gene expression;GO:0008152//metabolic process;GO:0006725//cellular aromatic compound metabolic process;GO:0006260//DNA replication;GO:0006355//regulation of transcription, DNA-templated;GO:0045934//negative regulation of nucleobase-containing compound metabolic process;GO:0031325//positive regulation of cellular metabolic process;GO:0010628//positive regulation …
gga-miR-6604-5p	0.01	0.01	0.01	1.0895	1.4031	0.9818	ENSGALT00000106626	0.61	0.24	0.34	0	0	0	-0.870968	SPATA20	spermatogenesis associated 20 [Source:NCBI gene;Acc:422100]	-	-	-	-	-	GO:0003824//catalytic activity	-
gga-miR-6606-5p	34.12	28.3013	119.167	12.4036	13.0485	20.3373	ENSGALT00000091920	6.48	8.07	7.71	22.97	14.04	21.6	-0.885714	ATF3	activating transcription factor 3 [Source:NCBI gene;Acc:421369]	-	-	-	-	GO:0005622//intracellular;GO:0043229//intracellular organelle;GO:0043227//membrane-bounded organelle;GO:0005623//cell;GO:0043231//intracellular membrane-bounded organelle;GO:0043226//organelle;GO:0044464//cell part;GO:0005634//nucleus;GO:0044424//intracellular part	GO:0003677//DNA binding;GO:0001012//RNA polymerase II regulatory region DNA binding;GO:0000976//transcription regulatory region sequence-specific DNA binding;GO:1990837//sequence-specific double-stranded DNA binding;GO:0097159//organic cyclic compound binding;GO:0000978//RNA polymerase II core promoter proximal region sequence-specific DNA binding;GO:0000975//regulatory region DNA binding;GO:0001…	GO:0006357//regulation of transcription from RNA polymerase II promoter;GO:0010468//regulation of gene expression;GO:0019219//regulation of nucleobase-containing compound metabolic process;GO:0065007//biological regulation;GO:1903506//regulation of nucleic acid-templated transcription;GO:0080090//regulation of primary metabolic process;GO:0031323//regulation of cellular metabolic process;GO:00507…
gga-miR-6615-3p	4.9629	5.4834	9.3489	20.3653	21.2564	22.5814	ENSGALT00000020033	3.57	0.68	2.71	0	0	0	-0.880406	MICALL1	MICAL like 1 [Source:NCBI gene;Acc:418032]	-	-	-	-	GO:0005623//cell	GO:0043169//cation binding;GO:0019899//enzyme binding;GO:0005515//protein binding;GO:0017137//Rab GTPase binding;GO:0051020//GTPase binding;GO:0043167//ion binding;GO:0046872//metal ion binding;GO:0031267//small GTPase binding;GO:0017016//Ras GTPase binding;GO:0005488//binding	GO:0016197//endosomal transport;GO:0051234//establishment of localization;GO:0032456//endocytic recycling;GO:0016192//vesicle-mediated transport;GO:0006810//transport;GO:0051179//localization;GO:0046907//intracellular transport;GO:1902578//single-organism localization;GO:0044765//single-organism transport;GO:0051649//establishment of localization in cell;GO:0044699//single-organism process;GO:005…
gga-miR-6615-3p	4.9629	5.4834	9.3489	20.3653	21.2564	22.5814	ENSGALT00000042834	10.11	8.51	8.77	1.23	1.05	1.73	-0.771429	FOXO6	forkhead box O6 [Source:NCBI gene;Acc:100857767]	Environmental Information Processing	Signal transduction	ko04068//FoxO signaling pathway	K17847	GO:0005623//cell;GO:0005737//cytoplasm;GO:0044464//cell part;GO:0043229//intracellular organelle;GO:0043227//membrane-bounded organelle;GO:0043231//intracellular membrane-bounded organelle;GO:0005634//nucleus;GO:0043226//organelle;GO:0005622//intracellular;GO:0044424//intracellular part	GO:0008134//transcription factor binding;GO:0001071//nucleic acid binding transcription factor activity;GO:0005488//binding;GO:0003700//transcription factor activity, sequence-specific DNA binding;GO:0043565//sequence-specific DNA binding;GO:1901363//heterocyclic compound binding;GO:0000981//RNA polymerase II transcription factor activity, sequence-specific DNA binding;GO:0097159//organic cyclic …	GO:0007165//signal transduction;GO:0051239//regulation of multicellular organismal process;GO:0044707//single-multicellular organism process;GO:0051130//positive regulation of cellular component organization;GO:0010557//positive regulation of macromolecule biosynthetic process;GO:0045934//negative regulation of nucleobase-containing compound metabolic process;GO:0050773//regulation of dendrite de…
gga-miR-6615-3p	4.9629	5.4834	9.3489	20.3653	21.2564	22.5814	ENSGALT00000043224	140.28	118.75	100.02	63.17	61.48	43.75	-1	-	histone cluster 1, H2B-VII-like 2 [Source:NCBI gene;Acc:770188]	-	-	-	-	GO:0043228//non-membrane-bounded organelle;GO:0043234//protein complex;GO:0043232//intracellular non-membrane-bounded organelle;GO:0044427//chromosomal part;GO:0032993//protein-DNA complex;GO:0044815//DNA packaging complex;GO:0044464//cell part;GO:0005694//chromosome;GO:0005634//nucleus;GO:0005623//cell;GO:0000786//nucleosome;GO:0000785//chromatin;GO:0005622//intracellular;GO:0044446//intracellul…	GO:0046982//protein heterodimerization activity;GO:0003676//nucleic acid binding;GO:1901363//heterocyclic compound binding;GO:0005488//binding;GO:0097159//organic cyclic compound binding;GO:0005515//protein binding;GO:0046983//protein dimerization activity;GO:0003677//DNA binding	GO:0006333//chromatin assembly or disassembly;GO:0009987//cellular process;GO:0051276//chromosome organization;GO:0006461//protein complex assembly;GO:0071103//DNA conformation change;GO:0070271//protein complex biogenesis;GO:0006323//DNA packaging;GO:0006334//nucleosome assembly;GO:0065003//macromolecular complex assembly;GO:0034622//cellular macromolecular complex assembly;GO:0006996//organelle…
gga-miR-6615-3p	4.9629	5.4834	9.3489	20.3653	21.2564	22.5814	ENSGALT00000050730	25.31	20.96	16.33	6.39	10.07	10.4	-0.771429	-	-	-	-	-	-	GO:0043228//non-membrane-bounded organelle;GO:0005622//intracellular;GO:0005623//cell;GO:0005856//cytoskeleton;GO:0044464//cell part;GO:0043226//organelle;GO:0044424//intracellular part;GO:0043229//intracellular organelle;GO:0043232//intracellular non-membrane-bounded organelle	GO:0044877//macromolecular complex binding;GO:0032403//protein complex binding;GO:0005515//protein binding;GO:0005488//binding;GO:0008017//microtubule binding;GO:0015631//tubulin binding;GO:0008092//cytoskeletal protein binding	GO:0007010//cytoskeleton organization;GO:1902589//single-organism organelle organization;GO:0000226//microtubule cytoskeleton organization;GO:0010564//regulation of cell cycle process;GO:0016043//cellular component organization;GO:0050794//regulation of cellular process;GO:0050789//regulation of biological process;GO:0065007//biological regulation;GO:0001578//microtubule bundle formation;GO:00447…
gga-miR-6615-3p	4.9629	5.4834	9.3489	20.3653	21.2564	22.5814	ENSGALT00000084627	33.42	31.69	60.66	21.98	20.82	18.92	-0.828571	CEP170P1	centrosomal protein 170 pseudogene 1 [Source:NCBI gene;Acc:396360]	-	-	-	-	GO:0044425//membrane part;GO:0031224//intrinsic component of membrane;GO:0016020//membrane;GO:0016021//integral component of membrane	-	GO:0003012//muscle system process;GO:0006936//muscle contraction;GO:0003008//system process;GO:0032501//multicellular organismal process
gga-miR-6615-3p	4.9629	5.4834	9.3489	20.3653	21.2564	22.5814	ENSGALT00000106626	0.61	0.24	0.34	0	0	0	-0.880406	SPATA20	spermatogenesis associated 20 [Source:NCBI gene;Acc:422100]	-	-	-	-	-	GO:0003824//catalytic activity	-
gga-miR-6615-5p	0.7755	0.6191	0.374	2.0114	2.8763	2.5246	ENSGALT00000030620	79.34	79.33	71.65	34.65	30.17	29.33	-0.714286	EMP1	epithelial membrane protein 1 [Source:NCBI gene;Acc:417964]	-	-	-	-	GO:0071944//cell periphery;GO:0044464//cell part;GO:0031224//intrinsic component of membrane;GO:0044425//membrane part;GO:0016021//integral component of membrane;GO:0005623//cell;GO:0005886//plasma membrane;GO:0016020//membrane	-	GO:0016043//cellular component organization;GO:0030030//cell projection organization;GO:0030031//cell projection assembly;GO:0016265//death;GO:0008219//cell death;GO:0040007//growth;GO:0022607//cellular component assembly;GO:0044085//cellular component biogenesis;GO:0016049//cell growth;GO:0071840//cellular component organization or biogenesis;GO:0032060//bleb assembly;GO:0044763//single-organism…
gga-miR-6615-5p	0.7755	0.6191	0.374	2.0114	2.8763	2.5246	ENSGALT00000056073	31.2	20.77	32.81	11.32	15.6	12.83	-0.714286	SHISA4	shisa family member 4 [Source:NCBI gene;Acc:100859291]	-	-	-	-	GO:0031224//intrinsic component of membrane;GO:0016021//integral component of membrane;GO:0016020//membrane;GO:0044425//membrane part	-	-
gga-miR-6615-5p	0.7755	0.6191	0.374	2.0114	2.8763	2.5246	ENSGALT00000061435	15.02	15.44	10.24	5.42	3.84	7.15	-0.771429	MGLL	monoglyceride lipase [Source:NCBI gene;Acc:416024]	Metabolism	Lipid metabolism;Global and overview maps	ko01100//Metabolic pathways;ko00561//Glycerolipid metabolism	K01054	GO:0016020//membrane	GO:0016298//lipase activity;GO:0016788//hydrolase activity, acting on ester bonds;GO:0047372//acylglycerol lipase activity;GO:0003824//catalytic activity;GO:0016787//hydrolase activity;GO:0052689//carboxylic ester hydrolase activity	-
gga-miR-6615-5p	0.7755	0.6191	0.374	2.0114	2.8763	2.5246	ENSGALT00000084627	33.42	31.69	60.66	21.98	20.82	18.92	-0.885714	CEP170P1	centrosomal protein 170 pseudogene 1 [Source:NCBI gene;Acc:396360]	-	-	-	-	GO:0044425//membrane part;GO:0031224//intrinsic component of membrane;GO:0016020//membrane;GO:0016021//integral component of membrane	-	GO:0003012//muscle system process;GO:0006936//muscle contraction;GO:0003008//system process;GO:0032501//multicellular organismal process
gga-miR-6675-3p	0.01	0.01	0.01	0.419	0.5612	0.8415	ENSGALT00000002157	10.15	9.4	6.87	2.11	1.45	1.84	-0.880406	ADRA1B	adrenoceptor alpha 1B [Source:NCBI gene;Acc:373890]	Organismal Systems;Environmental Information Processing	Signaling molecules and interaction;Circulatory system;Signal transduction	ko04080//Neuroactive ligand-receptor interaction;ko04020//Calcium signaling pathway;ko04261//Adrenergic signaling in cardiomyocytes;ko04270//Vascular smooth muscle contraction	K04136	GO:0044446//intracellular organelle part;GO:0031965//nuclear membrane;GO:0031226//intrinsic component of plasma membrane;GO:0043227//membrane-bounded organelle;GO:0031224//intrinsic component of membrane;GO:0044425//membrane part;GO:0044428//nuclear part;GO:0005886//plasma membrane;GO:0005737//cytoplasm;GO:0031975//envelope;GO:0005635//nuclear envelope;GO:0043231//intracellular membrane-bounded o…	GO:0004930//G-protein coupled receptor activity;GO:0004888//transmembrane signaling receptor activity;GO:0004871//signal transducer activity;GO:0004872//receptor activity;GO:0004935//adrenergic receptor activity;GO:0046983//protein dimerization activity;GO:0046982//protein heterodimerization activity;GO:0004937//alpha1-adrenergic receptor activity;GO:0005488//binding;GO:0004936//alpha-adrenergic …	GO:0009987//cellular process;GO:0072507//divalent inorganic cation homeostasis;GO:0071880//adenylate cyclase-activating adrenergic receptor signaling pathway;GO:0055080//cation homeostasis;GO:0031323//regulation of cellular metabolic process;GO:0001932//regulation of protein phosphorylation;GO:0007186//G-protein coupled receptor signaling pathway;GO:0019725//cellular homeostasis;GO:0030003//cellu…
gga-miR-6694-3p	5.5057	7.9597	7.4791	2.8495	3.5077	3.5766	ENSGALT00000010419	0.96	0.62	1.1	5.39	5.37	5.89	-0.771429	TF	transferrin (ovotransferrin) [Source:NCBI gene;Acc:396241]	Cellular Processes	Cell growth and death	ko04216//Ferroptosis	K14736	GO:0044444//cytoplasmic part;GO:0043229//intracellular organelle;GO:0032991//macromolecular complex;GO:0031988//membrane-bounded vesicle;GO:0005576//extracellular region;GO:0043226//organelle;GO:0044218//other organism cell membrane;GO:0044215//other organism;GO:0031410//cytoplasmic vesicle;GO:0044216//other organism cell;GO:0042581//specific granule;GO:0044424//intracellular part;GO:0005623//cel…	GO:0030234//enzyme regulator activity;GO:0098772//molecular function regulator;GO:0008233//peptidase activity;GO:0030414//peptidase inhibitor activity;GO:0008289//lipid binding;GO:0004869//cysteine-type endopeptidase inhibitor activity;GO:0001530//lipopolysaccharide binding;GO:0004866//endopeptidase inhibitor activity;GO:0005506//iron ion binding;GO:1901681//sulfur compound binding;GO:0005488//bi…	GO:0045778//positive regulation of ossification;GO:0051094//positive regulation of developmental process;GO:0071704//organic substance metabolic process;GO:0042127//regulation of cell proliferation;GO:0042592//homeostatic process;GO:0002832//negative regulation of response to biotic stimulus;GO:0031399//regulation of protein modification process;GO:0045935//positive regulation of nucleobase-conta…
gga-miR-6694-3p	5.5057	7.9597	7.4791	2.8495	3.5077	3.5766	ENSGALT00000087698	0	0	0	0.41	2.5	1.01	-0.758971	SFXN1	sideroflexin 1 [Source:NCBI gene;Acc:416221]	-	-	-	-	GO:0044425//membrane part;GO:0044464//cell part;GO:0031966//mitochondrial membrane;GO:0031975//envelope;GO:0016020//membrane;GO:0005740//mitochondrial envelope;GO:0005622//intracellular;GO:0031224//intrinsic component of membrane;GO:0043229//intracellular organelle;GO:0043227//membrane-bounded organelle;GO:0005737//cytoplasm;GO:0005739//mitochondrion;GO:0044446//intracellular organelle part;GO:00…	GO:0022857//transmembrane transporter activity;GO:0022891//substrate-specific transmembrane transporter activity;GO:0005215//transporter activity;GO:0022892//substrate-specific transporter activity;GO:0015075//ion transmembrane transporter activity	GO:0009987//cellular process;GO:0051234//establishment of localization;GO:0006811//ion transport;GO:0044763//single-organism cellular process;GO:0051179//localization;GO:0044699//single-organism process;GO:0044765//single-organism transport;GO:0034220//ion transmembrane transport;GO:0006810//transport;GO:1902578//single-organism localization;GO:0055085//transmembrane transport
gga-miR-6694-3p	5.5057	7.9597	7.4791	2.8495	3.5077	3.5766	ENSGALT00000103727	0	0	0	30.52	3.95	0	-0.845154	SEC61A1	Sec61 translocon alpha 1 subunit [Source:NCBI gene;Acc:416023]	Cellular Processes;Genetic Information Processing	Folding, sorting and degradation;Transport and catabolism	ko04141//Protein processing in endoplasmic reticulum;ko04145//Phagosome;ko03060//Protein export	K10956	GO:0016020//membrane	-	GO:0051234//establishment of localization;GO:0051179//localization;GO:0006810//transport;GO:0045184//establishment of protein localization;GO:0015031//protein transport;GO:0071702//organic substance transport;GO:0033036//macromolecule localization;GO:0008104//protein localization
miR-12223-y	0.6204	1.7688	1.6205	0.419	0.6314	0.2104	ENSGALT00000049974	9.41	9.28	2	19.07	20.46	27.98	-0.771429	PTN	pleiotrophin [Source:NCBI gene;Acc:418125]	-	-	-	-	GO:0005576//extracellular region;GO:0044444//cytoplasmic part;GO:0044424//intracellular part;GO:0043226//organelle;GO:0005886//plasma membrane;GO:0043231//intracellular membrane-bounded organelle;GO:0005737//cytoplasm;GO:0016020//membrane;GO:0012505//endomembrane system;GO:0005615//extracellular space;GO:0071944//cell periphery;GO:0005783//endoplasmic reticulum;GO:0005622//intracellular;GO:004446…	GO:0019208//phosphatase regulator activity;GO:0097367//carbohydrate derivative binding;GO:0019900//kinase binding;GO:0019888//protein phosphatase regulator activity;GO:0032403//protein complex binding;GO:0004864//protein phosphatase inhibitor activity;GO:0005102//receptor binding;GO:0005178//integrin binding;GO:0043168//anion binding;GO:0035374//chondroitin sulfate binding;GO:0005488//binding;GO:…	GO:0031323//regulation of cellular metabolic process;GO:0010720//positive regulation of cell development;GO:0019953//sexual reproduction;GO:0050890//cognition;GO:0014015//positive regulation of gliogenesis;GO:0050793//regulation of developmental process;GO:2000647//negative regulation of stem cell proliferation;GO:0044699//single-organism process;GO:0051641//cellular localization;GO:0048519//nega…
miR-12295-x	1.9386	1.5919	3.9888	0.8381	0.912	1.0519	ENSGALT00000013581	0	0	0	6.42	5.13	0	-0.845154	FURIN	furin, paired basic amino acid cleaving enzyme [Source:NCBI gene;Acc:395457]	Human Diseases	Infectious diseases	ko05164//Influenza A	K01349	GO:0031228//intrinsic component of Golgi membrane;GO:0005783//endoplasmic reticulum;GO:0012505//endomembrane system;GO:0098588//bounding membrane of organelle;GO:0031988//membrane-bounded vesicle;GO:0030136//clathrin-coated vesicle;GO:0098589//membrane region;GO:0098857//membrane microdomain;GO:0031300//intrinsic component of organelle membrane;GO:0098805//whole membrane;GO:0044444//cytoplasmic p…	GO:0098772//molecular function regulator;GO:0048406//nerve growth factor binding;GO:0002020//protease binding;GO:0004866//endopeptidase inhibitor activity;GO:0042277//peptide binding;GO:0005515//protein binding;GO:0017171//serine hydrolase activity;GO:0008236//serine-type peptidase activity;GO:0043121//neurotrophin binding;GO:0004867//serine-type endopeptidase inhibitor activity;GO:0004175//endop…	GO:0044765//single-organism transport;GO:1901392//regulation of transforming growth factor beta1 activation;GO:0009892//negative regulation of metabolic process;GO:0051346//negative regulation of hydrolase activity;GO:0032908//regulation of transforming growth factor beta1 production;GO:0050794//regulation of cellular process;GO:0042176//regulation of protein catabolic process;GO:0016032//viral p…
miR-132-y	0.6979	0.796	0.01	1.1733	2.4554	1.0519	ENSGALT00000005264	275.83	230.18	291.28	128.53	116.71	101.17	-0.828571	PRRX1	paired related homeobox 1 [Source:NCBI gene;Acc:373941]	-	-	-	-	GO:0070013//intracellular organelle lumen;GO:0031974//membrane-enclosed lumen;GO:0044428//nuclear part;GO:0043231//intracellular membrane-bounded organelle;GO:0031981//nuclear lumen;GO:0043233//organelle lumen;GO:0005654//nucleoplasm;GO:0044464//cell part;GO:0005634//nucleus;GO:0044446//intracellular organelle part;GO:0044424//intracellular part;GO:0044422//organelle part;GO:0005623//cell;GO:0043…	GO:0019904//protein domain specific binding;GO:0043565//sequence-specific DNA binding;GO:0097159//organic cyclic compound binding;GO:0000988//transcription factor activity, protein binding;GO:0001227//transcriptional repressor activity, RNA polymerase II transcription regulatory region sequence-specific binding;GO:0000977//RNA polymerase II regulatory region sequence-specific DNA binding;GO:00009…	GO:0001501//skeletal system development;GO:0007399//nervous system development;GO:0060255//regulation of macromolecule metabolic process;GO:0010468//regulation of gene expression;GO:0035108//limb morphogenesis;GO:0048584//positive regulation of response to stimulus;GO:0030326//embryonic limb morphogenesis;GO:0010557//positive regulation of macromolecule biosynthetic process;GO:0048663//neuron fat…
miR-132-y	0.6979	0.796	0.01	1.1733	2.4554	1.0519	ENSGALT00000024844	72.52	76.83	83.89	32.98	34.77	33.11	-0.771429	EPHA3	EPH receptor A3 [Source:NCBI gene;Acc:396402]	-	-	-	-	GO:0044459//plasma membrane part;GO:0005622//intracellular;GO:0044444//cytoplasmic part;GO:0005737//cytoplasm;GO:0031226//intrinsic component of plasma membrane;GO:0097458//neuron part;GO:0031224//intrinsic component of membrane;GO:0043231//intracellular membrane-bounded organelle;GO:0043226//organelle;GO:0044424//intracellular part;GO:0044425//membrane part;GO:0005887//integral component of plas…	GO:0016772//transferase activity, transferring phosphorus-containing groups;GO:0004872//receptor activity;GO:0032550//purine ribonucleoside binding;GO:0003824//catalytic activity;GO:0032555//purine ribonucleotide binding;GO:0005488//binding;GO:0004888//transmembrane signaling receptor activity;GO:0005524//ATP binding;GO:0038023//signaling receptor activity;GO:0099600//transmembrane receptor activ…	GO:1904375//regulation of protein localization to cell periphery;GO:0051128//regulation of cellular component organization;GO:1903729//regulation of plasma membrane organization;GO:0009653//anatomical structure morphogenesis;GO:0048731//system development;GO:1903391//regulation of adherens junction organization;GO:0006464//cellular protein modification process;GO:0048858//cell projection morphoge…
miR-132-y	0.6979	0.796	0.01	1.1733	2.4554	1.0519	ENSGALT00000079911	57.89	50.41	77.22	34.24	29.29	23.96	-0.828571	ID2	inhibitor of DNA binding 2, HLH protein [Source:NCBI gene;Acc:395852]	Environmental Information Processing	Signal transduction	ko04350//TGF-beta signaling pathway	K17693	GO:0005622//intracellular;GO:0043229//intracellular organelle;GO:0005829//cytosol;GO:0044424//intracellular part;GO:0005634//nucleus;GO:0044444//cytoplasmic part;GO:0043226//organelle;GO:0005737//cytoplasm;GO:0044464//cell part;GO:0043231//intracellular membrane-bounded organelle;GO:0032991//macromolecular complex;GO:0043227//membrane-bounded organelle;GO:0005623//cell	GO:0044325//ion channel binding;GO:0046983//protein dimerization activity;GO:0005515//protein binding;GO:0043425//bHLH transcription factor binding;GO:0008134//transcription factor binding;GO:0001085//RNA polymerase II transcription factor binding;GO:0005488//binding;GO:0003700//transcription factor activity, sequence-specific DNA binding;GO:0001071//nucleic acid binding transcription factor acti…	GO:1902105//regulation of leukocyte differentiation;GO:0010720//positive regulation of cell development;GO:0003149//membranous septum morphogenesis;GO:0010035//response to inorganic substance;GO:0044092//negative regulation of molecular function;GO:0001779//natural killer cell differentiation;GO:0048711//positive regulation of astrocyte differentiation;GO:0045597//positive regulation of cell diff…
miR-132-y	0.6979	0.796	0.01	1.1733	2.4554	1.0519	ENSGALT00000086768	39.24	33.3	68.86	20.06	15.32	10.16	-0.828571	CO6	potassium calcium-activated channel subfamily M regulatory beta subunit 1 [Source:NCBI gene;Acc:395301]	Organismal Systems	Circulatory system	ko04270//Vascular smooth muscle contraction	K04937	GO:0034705//potassium channel complex;GO:0044459//plasma membrane part;GO:0032991//macromolecular complex;GO:0031226//intrinsic component of plasma membrane;GO:0043234//protein complex;GO:0044464//cell part;GO:0031224//intrinsic component of membrane;GO:0005623//cell;GO:1902495//transmembrane transporter complex;GO:0008076//voltage-gated potassium channel complex;GO:0071944//cell periphery;GO:000…	GO:0022803//passive transmembrane transporter activity;GO:0022839//ion gated channel activity;GO:0022838//substrate-specific channel activity;GO:0015079//potassium ion transmembrane transporter activity;GO:0015269//calcium-activated potassium channel activity;GO:0005216//ion channel activity;GO:0098772//molecular function regulator;GO:0046873//metal ion transmembrane transporter activity;GO:00150…	GO:0005513//detection of calcium ion;GO:1902578//single-organism localization;GO:0098655//cation transmembrane transport;GO:0098660//inorganic ion transmembrane transport;GO:0009593//detection of chemical stimulus;GO:0006811//ion transport;GO:0050896//response to stimulus;GO:0044763//single-organism cellular process;GO:0051606//detection of stimulus;GO:0006813//potassium ion transport;GO:0010038/…
miR-132-y	0.6979	0.796	0.01	1.1733	2.4554	1.0519	ENSGALT00000095829	17.19	18.75	23.43	9.18	7.91	7.89	-0.771429	CO6	potassium calcium-activated channel subfamily M regulatory beta subunit 1 [Source:NCBI gene;Acc:395301]	Organismal Systems	Circulatory system	ko04270//Vascular smooth muscle contraction	K04937	GO:0044425//membrane part;GO:0044459//plasma membrane part;GO:0005886//plasma membrane;GO:0008076//voltage-gated potassium channel complex;GO:0031224//intrinsic component of membrane;GO:0043234//protein complex;GO:0005623//cell;GO:0071944//cell periphery;GO:0044464//cell part;GO:1902495//transmembrane transporter complex;GO:0098797//plasma membrane protein complex;GO:0098796//membrane protein com…	GO:0022838//substrate-specific channel activity;GO:0005227//calcium activated cation channel activity;GO:0008324//cation transmembrane transporter activity;GO:0015077//monovalent inorganic cation transmembrane transporter activity;GO:0022891//substrate-specific transmembrane transporter activity;GO:0022892//substrate-specific transporter activity;GO:0022836//gated channel activity;GO:0015267//cha…	GO:0030001//metal ion transport;GO:0098660//inorganic ion transmembrane transport;GO:0034220//ion transmembrane transport;GO:0098662//inorganic cation transmembrane transport;GO:0006811//ion transport;GO:0006812//cation transport;GO:0044765//single-organism transport;GO:0071804//cellular potassium ion transport;GO:0005513//detection of calcium ion;GO:0071805//potassium ion transmembrane transport…
miR-132-y	0.6979	0.796	0.01	1.1733	2.4554	1.0519	ENSGALT00000097326	1.36	1.02	0.39	0	0	0	-0.758971	RANBP3	RAN binding protein 3 [Source:NCBI gene;Acc:420058]	-	-	-	-	-	-	GO:0051179//localization;GO:0051234//establishment of localization;GO:0051641//cellular localization;GO:0051649//establishment of localization in cell;GO:0046907//intracellular transport;GO:0006810//transport
miR-132-y	0.6979	0.796	0.01	1.1733	2.4554	1.0519	ENSGALT00000097737	0.52	0	0.82	0	0	0	-0.845154	GOLGA3	golgin A3 [Source:NCBI gene;Acc:416791]	-	-	-	-	GO:0012505//endomembrane system;GO:0005794//Golgi apparatus;GO:0043231//intracellular membrane-bounded organelle;GO:0098588//bounding membrane of organelle;GO:0005623//cell;GO:0090498//extrinsic component of Golgi membrane;GO:0031312//extrinsic component of organelle membrane;GO:0005622//intracellular;GO:0044424//intracellular part;GO:0044425//membrane part;GO:0005737//cytoplasm;GO:0044444//cytop…	-	GO:0044699//single-organism process;GO:0032501//multicellular organismal process;GO:0019953//sexual reproduction;GO:0007276//gamete generation;GO:0000003//reproduction;GO:0032504//multicellular organism reproduction;GO:0048232//male gamete generation;GO:0007283//spermatogenesis;GO:0044702//single organism reproductive process;GO:0048609//multicellular organismal reproductive process;GO:0051704//m…
miR-1386-x	32.8792	51.1193	385.921	17.2644	17.2577	35.0643	ENSGALT00000060472	0	0	0	0.92	0.87	0.42	-0.758971	ABHD4	abhydrolase domain containing 4 [Source:NCBI gene;Acc:420673]	-	-	-	-	GO:0044424//intracellular part;GO:0044444//cytoplasmic part;GO:0043229//intracellular organelle;GO:0043226//organelle;GO:0043232//intracellular non-membrane-bounded organelle;GO:0005829//cytosol;GO:0044464//cell part;GO:0043228//non-membrane-bounded organelle;GO:0005737//cytoplasm;GO:0005811//lipid particle;GO:0005623//cell;GO:0005622//intracellular	GO:0003824//catalytic activity;GO:0016746//transferase activity, transferring acyl groups;GO:0071617//lysophospholipid acyltransferase activity;GO:0016740//transferase activity;GO:0016747//transferase activity, transferring acyl groups other than amino-acyl groups;GO:0042171//lysophosphatidic acid acyltransferase activity	GO:0010883//regulation of lipid storage;GO:0065009//regulation of molecular function;GO:0065007//biological regulation;GO:0010896//regulation of triglyceride catabolic process;GO:0044699//single-organism process;GO:0010891//negative regulation of sequestering of triglyceride;GO:0044763//single-organism cellular process;GO:0051006//positive regulation of lipoprotein lipase activity;GO:0048522//pos…
miR-141-y	0.01	0.01	0.01	0.01	1.0523	0.7714	ENSGALT00000002157	10.15	9.4	6.87	2.11	1.45	1.84	-0.845154	ADRA1B	adrenoceptor alpha 1B [Source:NCBI gene;Acc:373890]	Organismal Systems;Environmental Information Processing	Signaling molecules and interaction;Circulatory system;Signal transduction	ko04080//Neuroactive ligand-receptor interaction;ko04020//Calcium signaling pathway;ko04261//Adrenergic signaling in cardiomyocytes;ko04270//Vascular smooth muscle contraction	K04136	GO:0044446//intracellular organelle part;GO:0031965//nuclear membrane;GO:0031226//intrinsic component of plasma membrane;GO:0043227//membrane-bounded organelle;GO:0031224//intrinsic component of membrane;GO:0044425//membrane part;GO:0044428//nuclear part;GO:0005886//plasma membrane;GO:0005737//cytoplasm;GO:0031975//envelope;GO:0005635//nuclear envelope;GO:0043231//intracellular membrane-bounded o…	GO:0004930//G-protein coupled receptor activity;GO:0004888//transmembrane signaling receptor activity;GO:0004871//signal transducer activity;GO:0004872//receptor activity;GO:0004935//adrenergic receptor activity;GO:0046983//protein dimerization activity;GO:0046982//protein heterodimerization activity;GO:0004937//alpha1-adrenergic receptor activity;GO:0005488//binding;GO:0004936//alpha-adrenergic …	GO:0009987//cellular process;GO:0072507//divalent inorganic cation homeostasis;GO:0071880//adenylate cyclase-activating adrenergic receptor signaling pathway;GO:0055080//cation homeostasis;GO:0031323//regulation of cellular metabolic process;GO:0001932//regulation of protein phosphorylation;GO:0007186//G-protein coupled receptor signaling pathway;GO:0019725//cellular homeostasis;GO:0030003//cellu…
miR-141-y	0.01	0.01	0.01	0.01	1.0523	0.7714	ENSGALT00000064884	3.65	4.6	6.64	2.93	1.05	1.57	-0.845154	MACF1	microtubule-actin crosslinking factor 1 [Source:NCBI gene;Acc:419671]	-	-	-	-	GO:0043229//intracellular organelle;GO:0005622//intracellular;GO:0005623//cell;GO:0043228//non-membrane-bounded organelle;GO:0044424//intracellular part;GO:0043232//intracellular non-membrane-bounded organelle;GO:0043226//organelle;GO:0044464//cell part;GO:0005856//cytoskeleton	GO:0008017//microtubule binding;GO:0043167//ion binding;GO:0005509//calcium ion binding;GO:0015631//tubulin binding;GO:0043169//cation binding;GO:0005515//protein binding;GO:0046872//metal ion binding;GO:0005488//binding;GO:0044877//macromolecular complex binding;GO:0003779//actin binding;GO:0032403//protein complex binding;GO:0008092//cytoskeletal protein binding	GO:0006996//organelle organization;GO:0009987//cellular process;GO:0007010//cytoskeleton organization;GO:0016043//cellular component organization;GO:0071840//cellular component organization or biogenesis
miR-146-y	40.8664	35.4651	25.1796	93.6134	103.055	90.3958	ENSGALT00000099658	0	2.16	1.26	0	0	0	-0.777542	RPS6KA1L	ribosomal protein S6 kinase A1-like [Source:NCBI gene;Acc:386579]	Organismal Systems;Cellular Processes;Environmental Information Processing	Endocrine system;Signal transduction;Cell growth and death	ko04010//MAPK signaling pathway;ko04150//mTOR signaling pathway;ko04114//Oocyte meiosis;ko04914//Progesterone-mediated oocyte maturation	K04373	-	GO:0032555//purine ribonucleotide binding;GO:0030554//adenyl nucleotide binding;GO:1901363//heterocyclic compound binding;GO:0016772//transferase activity, transferring phosphorus-containing groups;GO:0017076//purine nucleotide binding;GO:0005524//ATP binding;GO:0004672//protein kinase activity;GO:0036094//small molecule binding;GO:0032549//ribonucleoside binding;GO:0000287//magnesium ion binding…	GO:0050794//regulation of cellular process;GO:0044238//primary metabolic process;GO:0044699//single-organism process;GO:0044237//cellular metabolic process;GO:0050789//regulation of biological process;GO:0009987//cellular process;GO:0071704//organic substance metabolic process;GO:0043412//macromolecule modification;GO:0007154//cell communication;GO:0043170//macromolecule metabolic process;GO:0023…
miR-151-x	0.01	0.01	0.01	0.6705	2.6658	0.7714	ENSGALT00000005891	16.65	9.78	15.38	7.07	6.65	5.51	-0.880406	RAPGEF1	Rap guanine nucleotide exchange factor 1 [Source:NCBI gene;Acc:417173]	Organismal Systems;Cellular Processes	Endocrine system;Cellular community - eukaryotes	ko04510//Focal adhesion;ko04910//Insulin signaling pathway	K06277	GO:0005622//intracellular;GO:0044464//cell part;GO:0005623//cell	GO:0005085//guanyl-nucleotide exchange factor activity;GO:0098772//molecular function regulator	GO:0009987//cellular process;GO:0007154//cell communication;GO:0035556//intracellular signal transduction;GO:0065007//biological regulation;GO:0007264//small GTPase mediated signal transduction;GO:0050789//regulation of biological process;GO:0050896//response to stimulus;GO:0050794//regulation of cellular process;GO:0051716//cellular response to stimulus;GO:0044699//single-organism process;GO:000…
miR-151-x	0.01	0.01	0.01	0.6705	2.6658	0.7714	ENSGALT00000023454	0.34	0.46	0.98	0	0	0	-0.870968	BMF	Bcl2 modifying factor [Source:NCBI gene;Acc:769140]	-	-	-	-	-	-	GO:0009987//cellular process;GO:0012501//programmed cell death;GO:0044763//single-organism cellular process;GO:0008219//cell death;GO:0006915//apoptotic process;GO:0016265//death;GO:0044699//single-organism process
miR-151-x	0.01	0.01	0.01	0.6705	2.6658	0.7714	ENSGALT00000064884	3.65	4.6	6.64	2.93	1.05	1.57	-0.941124	MACF1	microtubule-actin crosslinking factor 1 [Source:NCBI gene;Acc:419671]	-	-	-	-	GO:0043229//intracellular organelle;GO:0005622//intracellular;GO:0005623//cell;GO:0043228//non-membrane-bounded organelle;GO:0044424//intracellular part;GO:0043232//intracellular non-membrane-bounded organelle;GO:0043226//organelle;GO:0044464//cell part;GO:0005856//cytoskeleton	GO:0008017//microtubule binding;GO:0043167//ion binding;GO:0005509//calcium ion binding;GO:0015631//tubulin binding;GO:0043169//cation binding;GO:0005515//protein binding;GO:0046872//metal ion binding;GO:0005488//binding;GO:0044877//macromolecular complex binding;GO:0003779//actin binding;GO:0032403//protein complex binding;GO:0008092//cytoskeletal protein binding	GO:0006996//organelle organization;GO:0009987//cellular process;GO:0007010//cytoskeleton organization;GO:0016043//cellular component organization;GO:0071840//cellular component organization or biogenesis
miR-151-x	0.01	0.01	0.01	0.6705	2.6658	0.7714	ENSGALT00000070123	25.07	20.17	26.99	10.28	11.22	11.8	-0.758971	LSAMP	limbic system-associated membrane protein [Source:NCBI gene;Acc:395687]	-	-	-	-	GO:0031225//anchored component of membrane;GO:0005623//cell;GO:0071944//cell periphery;GO:0031224//intrinsic component of membrane;GO:0016020//membrane;GO:0005886//plasma membrane;GO:0044425//membrane part;GO:0044464//cell part	-	GO:0022610//biological adhesion;GO:0007155//cell adhesion
miR-151-x	0.01	0.01	0.01	0.6705	2.6658	0.7714	ENSGALT00000096919	16.42	10.91	13.75	6.03	6.39	6.8	-0.758971	CCNT1	cyclin T1 [Source:NCBI gene;Acc:100859215]	-	-	-	-	GO:0031981//nuclear lumen;GO:0043233//organelle lumen;GO:0005654//nucleoplasm;GO:0043231//intracellular membrane-bounded organelle;GO:1902494//catalytic complex;GO:0005623//cell;GO:0044446//intracellular organelle part;GO:0044428//nuclear part;GO:0031974//membrane-enclosed lumen;GO:0061695//transferase complex, transferring phosphorus-containing groups;GO:0005622//intracellular;GO:0043229//intrac…	GO:0003676//nucleic acid binding;GO:0008134//transcription factor binding;GO:0005515//protein binding;GO:1901363//heterocyclic compound binding;GO:0000975//regulatory region DNA binding;GO:0001067//regulatory region nucleic acid binding;GO:0003677//DNA binding;GO:0003682//chromatin binding;GO:0017069//snRNA binding;GO:0019901//protein kinase binding;GO:0019900//kinase binding;GO:0097159//organic …	GO:0048523//negative regulation of cellular process;GO:0036211//protein modification process;GO:0006793//phosphorus metabolic process;GO:0019438//aromatic compound biosynthetic process;GO:0006139//nucleobase-containing compound metabolic process;GO:0048518//positive regulation of biological process;GO:0031328//positive regulation of cellular biosynthetic process;GO:0010557//positive regulation of…
miR-1568-y	0.01	0.01	0.01	0.6705	0.2806	0.1403	ENSGALT00000100688	0.25	4.41	2.57	0	0	0.02	-0.924062	FNBP1L	formin binding protein 1 like [Source:NCBI gene;Acc:424495]	-	-	-	-	-	GO:0005515//protein binding;GO:0005488//binding	GO:0006810//transport;GO:0051179//localization;GO:0016192//vesicle-mediated transport;GO:0006897//endocytosis;GO:0051234//establishment of localization
miR-1568-y	0.01	0.01	0.01	0.6705	0.2806	0.1403	ENSGALT00000106626	0.61	0.24	0.34	0	0	0	-0.870968	SPATA20	spermatogenesis associated 20 [Source:NCBI gene;Acc:422100]	-	-	-	-	-	GO:0003824//catalytic activity	-
miR-1663-y	0.3877	1.7688	3.9888	0.3352	0.1403	0.6312	ENSGALT00000013645	0	0	0	3	0.78	0.35	-0.758971	EIF2B5	eukaryotic translation initiation factor 2B subunit epsilon [Source:NCBI gene;Acc:424948]	Genetic Information Processing	Translation	ko03013//RNA transport	K03240	-	GO:0005488//binding;GO:0005515//protein binding	-
miR-1684-y	0.1551	0.01	0.01	1.1733	1.6837	0.01	ENSGALT00000096739	6.31	13.67	11.74	1.87	2.4	4.48	-0.758971	MFAP5	microfibril associated protein 5 [Source:NCBI gene;Acc:418256]	-	-	-	-	GO:0044420//extracellular matrix component;GO:0005576//extracellular region;GO:0043205//fibril;GO:0005578//proteinaceous extracellular matrix;GO:0044421//extracellular region part;GO:0001527//microfibril;GO:0031012//extracellular matrix	-	GO:0044707//single-multicellular organism process;GO:0071840//cellular component organization or biogenesis;GO:0048534//hematopoietic or lymphoid organ development;GO:0032501//multicellular organismal process;GO:0043062//extracellular structure organization;GO:0007275//multicellular organism development;GO:0044763//single-organism cellular process;GO:0032502//developmental process;GO:0030097//hem…
miR-1747-x	0.4653	0.4422	0.2493	1.6762	0.9821	0.7714	ENSGALT00000013590	154.2	121.62	198.91	47.85	78.61	78.57	-0.885714	LMCD1	LIM and cysteine rich domains 1 [Source:NCBI gene;Acc:416113]	-	-	-	-	GO:0043226//organelle;GO:0043231//intracellular membrane-bounded organelle;GO:0043229//intracellular organelle;GO:0005623//cell;GO:0044464//cell part;GO:0043227//membrane-bounded organelle;GO:0005634//nucleus;GO:0044424//intracellular part;GO:0005622//intracellular	GO:0003712//transcription cofactor activity;GO:0043167//ion binding;GO:0046914//transition metal ion binding;GO:0000988//transcription factor activity, protein binding;GO:0008270//zinc ion binding;GO:0005488//binding;GO:0043169//cation binding;GO:0046872//metal ion binding;GO:0003714//transcription corepressor activity;GO:0000989//transcription factor activity, transcription factor binding	GO:0010558//negative regulation of macromolecule biosynthetic process;GO:0023056//positive regulation of signaling;GO:0051253//negative regulation of RNA metabolic process;GO:0090257//regulation of muscle system process;GO:0080090//regulation of primary metabolic process;GO:0045892//negative regulation of transcription, DNA-templated;GO:0010605//negative regulation of macromolecule metabolic proc…
miR-1747-x	0.4653	0.4422	0.2493	1.6762	0.9821	0.7714	ENSGALT00000099658	0	2.16	1.26	0	0	0	-0.777542	RPS6KA1L	ribosomal protein S6 kinase A1-like [Source:NCBI gene;Acc:386579]	Organismal Systems;Cellular Processes;Environmental Information Processing	Endocrine system;Signal transduction;Cell growth and death	ko04010//MAPK signaling pathway;ko04150//mTOR signaling pathway;ko04114//Oocyte meiosis;ko04914//Progesterone-mediated oocyte maturation	K04373	-	GO:0032555//purine ribonucleotide binding;GO:0030554//adenyl nucleotide binding;GO:1901363//heterocyclic compound binding;GO:0016772//transferase activity, transferring phosphorus-containing groups;GO:0017076//purine nucleotide binding;GO:0005524//ATP binding;GO:0004672//protein kinase activity;GO:0036094//small molecule binding;GO:0032549//ribonucleoside binding;GO:0000287//magnesium ion binding…	GO:0050794//regulation of cellular process;GO:0044238//primary metabolic process;GO:0044699//single-organism process;GO:0044237//cellular metabolic process;GO:0050789//regulation of biological process;GO:0009987//cellular process;GO:0071704//organic substance metabolic process;GO:0043412//macromolecule modification;GO:0007154//cell communication;GO:0043170//macromolecule metabolic process;GO:0023…
miR-1805-y	0.01	0.01	0.01	2.0114	0.7015	1.8233	ENSGALT00000046369	33.68	31.5	31.32	13.23	13.1	12.85	-0.758971	ETV1	ETS variant 1 [Source:NCBI gene;Acc:395748]	-	-	-	-	GO:0043231//intracellular membrane-bounded organelle;GO:0005634//nucleus;GO:0044464//cell part;GO:0043227//membrane-bounded organelle;GO:0043229//intracellular organelle;GO:0005622//intracellular;GO:0005623//cell;GO:0044424//intracellular part;GO:0043226//organelle	GO:0000977//RNA polymerase II regulatory region sequence-specific DNA binding;GO:0001159//core promoter proximal region DNA binding;GO:0043565//sequence-specific DNA binding;GO:0003690//double-stranded DNA binding;GO:0000981//RNA polymerase II transcription factor activity, sequence-specific DNA binding;GO:0097159//organic cyclic compound binding;GO:0001228//transcriptional activator activity, RN…	GO:0010628//positive regulation of gene expression;GO:0009891//positive regulation of biosynthetic process;GO:0009612//response to mechanical stimulus;GO:0007399//nervous system development;GO:0050896//response to stimulus;GO:0044271//cellular nitrogen compound biosynthetic process;GO:0032990//cell part morphogenesis;GO:0071704//organic substance metabolic process;GO:0034654//nucleobase-containin…
miR-192-x	0.2326	1.0613	0.8726	1.5085	1.6837	2.5948	ENSGALT00000084241	149.93	154.67	202.7	66.18	35.77	56.98	-0.771429	TPM1	tropomyosin 1 (alpha) [Source:NCBI gene;Acc:396366]	Organismal Systems	Circulatory system	ko04261//Adrenergic signaling in cardiomyocytes;ko04260//Cardiac muscle contraction	K10373	-	-	-
miR-195-x	0.01	0.01	0.01	0.1676	0.6314	0.1403	ENSGALT00000002157	10.15	9.4	6.87	2.11	1.45	1.84	-0.880406	ADRA1B	adrenoceptor alpha 1B [Source:NCBI gene;Acc:373890]	Organismal Systems;Environmental Information Processing	Signaling molecules and interaction;Circulatory system;Signal transduction	ko04080//Neuroactive ligand-receptor interaction;ko04020//Calcium signaling pathway;ko04261//Adrenergic signaling in cardiomyocytes;ko04270//Vascular smooth muscle contraction	K04136	GO:0044446//intracellular organelle part;GO:0031965//nuclear membrane;GO:0031226//intrinsic component of plasma membrane;GO:0043227//membrane-bounded organelle;GO:0031224//intrinsic component of membrane;GO:0044425//membrane part;GO:0044428//nuclear part;GO:0005886//plasma membrane;GO:0005737//cytoplasm;GO:0031975//envelope;GO:0005635//nuclear envelope;GO:0043231//intracellular membrane-bounded o…	GO:0004930//G-protein coupled receptor activity;GO:0004888//transmembrane signaling receptor activity;GO:0004871//signal transducer activity;GO:0004872//receptor activity;GO:0004935//adrenergic receptor activity;GO:0046983//protein dimerization activity;GO:0046982//protein heterodimerization activity;GO:0004937//alpha1-adrenergic receptor activity;GO:0005488//binding;GO:0004936//alpha-adrenergic …	GO:0009987//cellular process;GO:0072507//divalent inorganic cation homeostasis;GO:0071880//adenylate cyclase-activating adrenergic receptor signaling pathway;GO:0055080//cation homeostasis;GO:0031323//regulation of cellular metabolic process;GO:0001932//regulation of protein phosphorylation;GO:0007186//G-protein coupled receptor signaling pathway;GO:0019725//cellular homeostasis;GO:0030003//cellu…
miR-195-x	0.01	0.01	0.01	0.1676	0.6314	0.1403	ENSGALT00000005891	16.65	9.78	15.38	7.07	6.65	5.51	-0.758971	RAPGEF1	Rap guanine nucleotide exchange factor 1 [Source:NCBI gene;Acc:417173]	Organismal Systems;Cellular Processes	Endocrine system;Cellular community - eukaryotes	ko04510//Focal adhesion;ko04910//Insulin signaling pathway	K06277	GO:0005622//intracellular;GO:0044464//cell part;GO:0005623//cell	GO:0005085//guanyl-nucleotide exchange factor activity;GO:0098772//molecular function regulator	GO:0009987//cellular process;GO:0007154//cell communication;GO:0035556//intracellular signal transduction;GO:0065007//biological regulation;GO:0007264//small GTPase mediated signal transduction;GO:0050789//regulation of biological process;GO:0050896//response to stimulus;GO:0050794//regulation of cellular process;GO:0051716//cellular response to stimulus;GO:0044699//single-organism process;GO:000…
miR-195-x	0.01	0.01	0.01	0.1676	0.6314	0.1403	ENSGALT00000010788	39.1	39.4	50.42	23.28	11.22	10.89	-0.758971	PPP1R3C	protein phosphatase 1 regulatory subunit 3C [Source:NCBI gene;Acc:425328]	Organismal Systems	Endocrine system	ko04910//Insulin signaling pathway	K07189	-	GO:0019902//phosphatase binding;GO:0019208//phosphatase regulator activity;GO:0019903//protein phosphatase binding;GO:0098772//molecular function regulator;GO:0019888//protein phosphatase regulator activity;GO:0019899//enzyme binding;GO:0005488//binding;GO:0030234//enzyme regulator activity;GO:0005515//protein binding	GO:0009059//macromolecule biosynthetic process;GO:0006073//cellular glucan metabolic process;GO:0008152//metabolic process;GO:0034645//cellular macromolecule biosynthetic process;GO:0050790//regulation of catalytic activity;GO:0019222//regulation of metabolic process;GO:0044710//single-organism metabolic process;GO:0044262//cellular carbohydrate metabolic process;GO:0051174//regulation of phospho…
miR-195-x	0.01	0.01	0.01	0.1676	0.6314	0.1403	ENSGALT00000020033	3.57	0.68	2.71	0	0	0	-0.870968	MICALL1	MICAL like 1 [Source:NCBI gene;Acc:418032]	-	-	-	-	GO:0005623//cell	GO:0043169//cation binding;GO:0019899//enzyme binding;GO:0005515//protein binding;GO:0017137//Rab GTPase binding;GO:0051020//GTPase binding;GO:0043167//ion binding;GO:0046872//metal ion binding;GO:0031267//small GTPase binding;GO:0017016//Ras GTPase binding;GO:0005488//binding	GO:0016197//endosomal transport;GO:0051234//establishment of localization;GO:0032456//endocytic recycling;GO:0016192//vesicle-mediated transport;GO:0006810//transport;GO:0051179//localization;GO:0046907//intracellular transport;GO:1902578//single-organism localization;GO:0044765//single-organism transport;GO:0051649//establishment of localization in cell;GO:0044699//single-organism process;GO:005…
miR-195-x	0.01	0.01	0.01	0.1676	0.6314	0.1403	ENSGALT00000023454	0.34	0.46	0.98	0	0	0	-0.870968	BMF	Bcl2 modifying factor [Source:NCBI gene;Acc:769140]	-	-	-	-	-	-	GO:0009987//cellular process;GO:0012501//programmed cell death;GO:0044763//single-organism cellular process;GO:0008219//cell death;GO:0006915//apoptotic process;GO:0016265//death;GO:0044699//single-organism process
miR-195-x	0.01	0.01	0.01	0.1676	0.6314	0.1403	ENSGALT00000045908	2.44	2.05	1.34	0	0	0	-0.870968	TMEM144	transmembrane protein 144 [Source:NCBI gene;Acc:422414]	-	-	-	-	GO:0016020//membrane;GO:0031224//intrinsic component of membrane;GO:0016021//integral component of membrane;GO:0044425//membrane part	GO:0022892//substrate-specific transporter activity;GO:0005215//transporter activity;GO:0022857//transmembrane transporter activity;GO:0015144//carbohydrate transmembrane transporter activity;GO:1901476//carbohydrate transporter activity;GO:0022891//substrate-specific transmembrane transporter activity	GO:0044699//single-organism process;GO:0051179//localization;GO:0034219//carbohydrate transmembrane transport;GO:0044765//single-organism transport;GO:0006810//transport;GO:0009987//cellular process;GO:0008643//carbohydrate transport;GO:0044763//single-organism cellular process;GO:0051234//establishment of localization;GO:0055085//transmembrane transport;GO:1902578//single-organism localization;G…
miR-195-x	0.01	0.01	0.01	0.1676	0.6314	0.1403	ENSGALT00000046369	33.68	31.5	31.32	13.23	13.1	12.85	-0.758971	ETV1	ETS variant 1 [Source:NCBI gene;Acc:395748]	-	-	-	-	GO:0043231//intracellular membrane-bounded organelle;GO:0005634//nucleus;GO:0044464//cell part;GO:0043227//membrane-bounded organelle;GO:0043229//intracellular organelle;GO:0005622//intracellular;GO:0005623//cell;GO:0044424//intracellular part;GO:0043226//organelle	GO:0000977//RNA polymerase II regulatory region sequence-specific DNA binding;GO:0001159//core promoter proximal region DNA binding;GO:0043565//sequence-specific DNA binding;GO:0003690//double-stranded DNA binding;GO:0000981//RNA polymerase II transcription factor activity, sequence-specific DNA binding;GO:0097159//organic cyclic compound binding;GO:0001228//transcriptional activator activity, RN…	GO:0010628//positive regulation of gene expression;GO:0009891//positive regulation of biosynthetic process;GO:0009612//response to mechanical stimulus;GO:0007399//nervous system development;GO:0050896//response to stimulus;GO:0044271//cellular nitrogen compound biosynthetic process;GO:0032990//cell part morphogenesis;GO:0071704//organic substance metabolic process;GO:0034654//nucleobase-containin…
miR-195-x	0.01	0.01	0.01	0.1676	0.6314	0.1403	ENSGALT00000053963	12.55	9	9.82	3.78	1.85	2.49	-0.880406	TAF7L	TATA-box binding protein associated factor 7 like [Source:NCBI gene;Acc:422192]	Genetic Information Processing	Transcription	ko03022//Basal transcription factors	K03132	GO:0044424//intracellular part;GO:0005623//cell;GO:1902493//acetyltransferase complex;GO:1990234//transferase complex;GO:0035097//histone methyltransferase complex;GO:0031981//nuclear lumen;GO:0000428//DNA-directed RNA polymerase complex;GO:0005622//intracellular;GO:0044798//nuclear transcription factor complex;GO:0043229//intracellular organelle;GO:0031974//membrane-enclosed lumen;GO:0044444//cy…	GO:0001097//TFIIH-class transcription factor binding;GO:0001071//nucleic acid binding transcription factor activity;GO:0000975//regulatory region DNA binding;GO:0035035//histone acetyltransferase binding;GO:0035257//nuclear hormone receptor binding;GO:0000989//transcription factor activity, transcription factor binding;GO:0051427//hormone receptor binding;GO:0001091//RNA polymerase II basal trans…	GO:0031326//regulation of cellular biosynthetic process;GO:0042325//regulation of phosphorylation;GO:0071704//organic substance metabolic process;GO:0065004//protein-DNA complex assembly;GO:0030520//intracellular estrogen receptor signaling pathway;GO:0043170//macromolecule metabolic process;GO:0048545//response to steroid hormone;GO:0097659//nucleic acid-templated transcription;GO:0051123//RNA p…
miR-195-x	0.01	0.01	0.01	0.1676	0.6314	0.1403	ENSGALT00000056622	95.25	69.8	87.9	33.18	36.95	42.05	-0.880406	-	histone cluster 2 H3 family member d [Source:NCBI gene;Acc:770022]	-	-	-	-	GO:0043229//intracellular organelle;GO:0000785//chromatin;GO:0005634//nucleus;GO:0043226//organelle;GO:0044464//cell part;GO:0032993//protein-DNA complex;GO:0044427//chromosomal part;GO:0043228//non-membrane-bounded organelle;GO:0005694//chromosome;GO:0000786//nucleosome;GO:0043234//protein complex;GO:0044422//organelle part;GO:0043232//intracellular non-membrane-bounded organelle;GO:0044424//int…	GO:0046983//protein dimerization activity;GO:0003677//DNA binding;GO:0031490//chromatin DNA binding;GO:0031491//nucleosome binding;GO:0003676//nucleic acid binding;GO:1901363//heterocyclic compound binding;GO:0043566//structure-specific DNA binding;GO:0031492//nucleosomal DNA binding;GO:0003682//chromatin binding;GO:0097159//organic cyclic compound binding;GO:0044877//macromolecular complex bindi…	-
miR-195-x	0.01	0.01	0.01	0.1676	0.6314	0.1403	ENSGALT00000061435	15.02	15.44	10.24	5.42	3.84	7.15	-0.941124	MGLL	monoglyceride lipase [Source:NCBI gene;Acc:416024]	Metabolism	Lipid metabolism;Global and overview maps	ko01100//Metabolic pathways;ko00561//Glycerolipid metabolism	K01054	GO:0016020//membrane	GO:0016298//lipase activity;GO:0016788//hydrolase activity, acting on ester bonds;GO:0047372//acylglycerol lipase activity;GO:0003824//catalytic activity;GO:0016787//hydrolase activity;GO:0052689//carboxylic ester hydrolase activity	-
miR-195-x	0.01	0.01	0.01	0.1676	0.6314	0.1403	ENSGALT00000063435	2.69	2.85	1.2	0.08	0.13	0.16	-0.880406	CDH5	cadherin 5 [Source:NCBI gene;Acc:374068]	Environmental Information Processing	Signaling molecules and interaction	ko04514//Cell adhesion molecules (CAMs)	K06533	GO:0044464//cell part;GO:0016021//integral component of membrane;GO:0070161//anchoring junction;GO:0044459//plasma membrane part;GO:0019898//extrinsic component of membrane;GO:0005923//bicellular tight junction;GO:0009986//cell surface;GO:0043296//apical junction complex;GO:0031224//intrinsic component of membrane;GO:0043234//protein complex;GO:0019897//extrinsic component of plasma membrane;GO:0…	GO:0005102//receptor binding;GO:0044325//ion channel binding;GO:0050839//cell adhesion molecule binding;GO:0005515//protein binding;GO:0046983//protein dimerization activity;GO:0043167//ion binding;GO:0008092//cytoskeletal protein binding;GO:0008013//beta-catenin binding;GO:0019902//phosphatase binding;GO:0043184//vascular endothelial growth factor receptor 2 binding;GO:0046872//metal ion binding…	GO:0009719//response to endogenous stimulus;GO:0032878//regulation of establishment or maintenance of cell polarity;GO:0001568//blood vessel development;GO:0071495//cellular response to endogenous stimulus;GO:0071695//anatomical structure maturation;GO:0050728//negative regulation of inflammatory response;GO:0016339//calcium-dependent cell-cell adhesion via plasma membrane cell adhesion molecules…
miR-195-x	0.01	0.01	0.01	0.1676	0.6314	0.1403	ENSGALT00000095829	17.19	18.75	23.43	9.18	7.91	7.89	-0.758971	CO6	potassium calcium-activated channel subfamily M regulatory beta subunit 1 [Source:NCBI gene;Acc:395301]	Organismal Systems	Circulatory system	ko04270//Vascular smooth muscle contraction	K04937	GO:0044425//membrane part;GO:0044459//plasma membrane part;GO:0005886//plasma membrane;GO:0008076//voltage-gated potassium channel complex;GO:0031224//intrinsic component of membrane;GO:0043234//protein complex;GO:0005623//cell;GO:0071944//cell periphery;GO:0044464//cell part;GO:1902495//transmembrane transporter complex;GO:0098797//plasma membrane protein complex;GO:0098796//membrane protein com…	GO:0022838//substrate-specific channel activity;GO:0005227//calcium activated cation channel activity;GO:0008324//cation transmembrane transporter activity;GO:0015077//monovalent inorganic cation transmembrane transporter activity;GO:0022891//substrate-specific transmembrane transporter activity;GO:0022892//substrate-specific transporter activity;GO:0022836//gated channel activity;GO:0015267//cha…	GO:0030001//metal ion transport;GO:0098660//inorganic ion transmembrane transport;GO:0034220//ion transmembrane transport;GO:0098662//inorganic cation transmembrane transport;GO:0006811//ion transport;GO:0006812//cation transport;GO:0044765//single-organism transport;GO:0071804//cellular potassium ion transport;GO:0005513//detection of calcium ion;GO:0071805//potassium ion transmembrane transport…
miR-195-x	0.01	0.01	0.01	0.1676	0.6314	0.1403	ENSGALT00000096699	7.4	4.33	6.6	2.59	1.31	2	-0.880406	WDR81	WD repeat domain 81 [Source:NCBI gene;Acc:417560]	-	-	-	-	-	GO:0005488//binding;GO:0005515//protein binding	-
miR-195-x	0.01	0.01	0.01	0.1676	0.6314	0.1403	ENSGALT00000098111	0.25	1	1.62	0	0	0	-0.870968	CKAP2L	cytoskeleton associated protein 2 like [Source:NCBI gene;Acc:426694]	-	-	-	-	GO:0005737//cytoplasm;GO:0043228//non-membrane-bounded organelle;GO:0044444//cytoplasmic part;GO:0044422//organelle part;GO:0005819//spindle;GO:0043232//intracellular non-membrane-bounded organelle;GO:0044446//intracellular organelle part;GO:0005622//intracellular;GO:0044430//cytoskeletal part;GO:0005813//centrosome;GO:0044424//intracellular part;GO:0043229//intracellular organelle;GO:0005829//cy…	-	-
miR-195-x	0.01	0.01	0.01	0.1676	0.6314	0.1403	ENSGALT00000100688	0.25	4.41	2.57	0	0	0.02	-0.924062	FNBP1L	formin binding protein 1 like [Source:NCBI gene;Acc:424495]	-	-	-	-	-	GO:0005515//protein binding;GO:0005488//binding	GO:0006810//transport;GO:0051179//localization;GO:0016192//vesicle-mediated transport;GO:0006897//endocytosis;GO:0051234//establishment of localization
miR-195-x	0.01	0.01	0.01	0.1676	0.6314	0.1403	ENSGALT00000102010	2.13	2.22	0.79	0	0	0	-0.870968	-	solute carrier family 9 member B2 [Source:NCBI gene;Acc:428776]	-	-	-	-	GO:0031224//intrinsic component of membrane;GO:0044425//membrane part;GO:0016021//integral component of membrane;GO:0016020//membrane	GO:0015078//hydrogen ion transmembrane transporter activity;GO:0008324//cation transmembrane transporter activity;GO:0015075//ion transmembrane transporter activity;GO:0022891//substrate-specific transmembrane transporter activity;GO:0015077//monovalent inorganic cation transmembrane transporter activity;GO:0015299//solute:proton antiporter activity;GO:0022890//inorganic cation transmembrane tran…	GO:0044699//single-organism process;GO:0044763//single-organism cellular process;GO:0030001//metal ion transport;GO:0006812//cation transport;GO:0006811//ion transport;GO:0051234//establishment of localization;GO:0009987//cellular process;GO:1902578//single-organism localization;GO:0044765//single-organism transport;GO:0006810//transport;GO:0015672//monovalent inorganic cation transport;GO:005117…
miR-200-y	0.01	0.01	0.01	0.1676	1.1926	0.1403	ENSGALT00000005891	16.65	9.78	15.38	7.07	6.65	5.51	-0.758971	RAPGEF1	Rap guanine nucleotide exchange factor 1 [Source:NCBI gene;Acc:417173]	Organismal Systems;Cellular Processes	Endocrine system;Cellular community - eukaryotes	ko04510//Focal adhesion;ko04910//Insulin signaling pathway	K06277	GO:0005622//intracellular;GO:0044464//cell part;GO:0005623//cell	GO:0005085//guanyl-nucleotide exchange factor activity;GO:0098772//molecular function regulator	GO:0009987//cellular process;GO:0007154//cell communication;GO:0035556//intracellular signal transduction;GO:0065007//biological regulation;GO:0007264//small GTPase mediated signal transduction;GO:0050789//regulation of biological process;GO:0050896//response to stimulus;GO:0050794//regulation of cellular process;GO:0051716//cellular response to stimulus;GO:0044699//single-organism process;GO:000…
miR-200-y	0.01	0.01	0.01	0.1676	1.1926	0.1403	ENSGALT00000056622	95.25	69.8	87.9	33.18	36.95	42.05	-0.880406	-	histone cluster 2 H3 family member d [Source:NCBI gene;Acc:770022]	-	-	-	-	GO:0043229//intracellular organelle;GO:0000785//chromatin;GO:0005634//nucleus;GO:0043226//organelle;GO:0044464//cell part;GO:0032993//protein-DNA complex;GO:0044427//chromosomal part;GO:0043228//non-membrane-bounded organelle;GO:0005694//chromosome;GO:0000786//nucleosome;GO:0043234//protein complex;GO:0044422//organelle part;GO:0043232//intracellular non-membrane-bounded organelle;GO:0044424//int…	GO:0046983//protein dimerization activity;GO:0003677//DNA binding;GO:0031490//chromatin DNA binding;GO:0031491//nucleosome binding;GO:0003676//nucleic acid binding;GO:1901363//heterocyclic compound binding;GO:0043566//structure-specific DNA binding;GO:0031492//nucleosomal DNA binding;GO:0003682//chromatin binding;GO:0097159//organic cyclic compound binding;GO:0044877//macromolecular complex bindi…	-
miR-212-x	0.6979	0.7075	0.374	1.4247	1.7538	1.1922	ENSGALT00000010788	39.1	39.4	50.42	23.28	11.22	10.89	-0.771429	PPP1R3C	protein phosphatase 1 regulatory subunit 3C [Source:NCBI gene;Acc:425328]	Organismal Systems	Endocrine system	ko04910//Insulin signaling pathway	K07189	-	GO:0019902//phosphatase binding;GO:0019208//phosphatase regulator activity;GO:0019903//protein phosphatase binding;GO:0098772//molecular function regulator;GO:0019888//protein phosphatase regulator activity;GO:0019899//enzyme binding;GO:0005488//binding;GO:0030234//enzyme regulator activity;GO:0005515//protein binding	GO:0009059//macromolecule biosynthetic process;GO:0006073//cellular glucan metabolic process;GO:0008152//metabolic process;GO:0034645//cellular macromolecule biosynthetic process;GO:0050790//regulation of catalytic activity;GO:0019222//regulation of metabolic process;GO:0044710//single-organism metabolic process;GO:0044262//cellular carbohydrate metabolic process;GO:0051174//regulation of phospho…
miR-212-x	0.6979	0.7075	0.374	1.4247	1.7538	1.1922	ENSGALT00000024260	7.83	6.44	4.67	0	0	0	-0.758971	GTF3C6	general transcription factor IIIC subunit 6 [Source:NCBI gene;Acc:421754]	-	-	-	-	GO:0016604//nuclear body;GO:0031974//membrane-enclosed lumen;GO:0043229//intracellular organelle;GO:0043231//intracellular membrane-bounded organelle;GO:0043226//organelle;GO:0090576//RNA polymerase III transcription factor complex;GO:0044464//cell part;GO:0070013//intracellular organelle lumen;GO:0044428//nuclear part;GO:0044798//nuclear transcription factor complex;GO:0005623//cell;GO:0044424//…	GO:0003677//DNA binding;GO:0097159//organic cyclic compound binding;GO:1901363//heterocyclic compound binding;GO:0005488//binding;GO:0003676//nucleic acid binding	GO:0008152//metabolic process;GO:0006383//transcription from RNA polymerase III promoter;GO:0009058//biosynthetic process;GO:0032774//RNA biosynthetic process;GO:0006139//nucleobase-containing compound metabolic process;GO:0016070//RNA metabolic process;GO:1901576//organic substance biosynthetic process;GO:0071704//organic substance metabolic process;GO:0009987//cellular process;GO:0044249//cellu…
miR-212-x	0.6979	0.7075	0.374	1.4247	1.7538	1.1922	ENSGALT00000061435	15.02	15.44	10.24	5.42	3.84	7.15	-0.771429	MGLL	monoglyceride lipase [Source:NCBI gene;Acc:416024]	Metabolism	Lipid metabolism;Global and overview maps	ko01100//Metabolic pathways;ko00561//Glycerolipid metabolism	K01054	GO:0016020//membrane	GO:0016298//lipase activity;GO:0016788//hydrolase activity, acting on ester bonds;GO:0047372//acylglycerol lipase activity;GO:0003824//catalytic activity;GO:0016787//hydrolase activity;GO:0052689//carboxylic ester hydrolase activity	-
miR-212-x	0.6979	0.7075	0.374	1.4247	1.7538	1.1922	ENSGALT00000106626	0.61	0.24	0.34	0	0	0	-0.880406	SPATA20	spermatogenesis associated 20 [Source:NCBI gene;Acc:422100]	-	-	-	-	-	GO:0003824//catalytic activity	-
miR-218-x	3.6446	5.9256	6.2326	9.4703	13.0485	10.5193	ENSGALT00000009591	31.88	17.13	21.67	0	3.54	1.78	-0.714286	SEC61A1	Sec61 translocon alpha 1 subunit [Source:NCBI gene;Acc:416023]	Genetic Information Processing;Cellular Processes	Transport and catabolism;Folding, sorting and degradation	ko04141//Protein processing in endoplasmic reticulum;ko04145//Phagosome;ko03060//Protein export	K10956	GO:0031224//intrinsic component of membrane;GO:0005789//endoplasmic reticulum membrane;GO:0031090//organelle membrane;GO:0071256//translocon complex;GO:0043229//intracellular organelle;GO:0030867//rough endoplasmic reticulum membrane;GO:0005623//cell;GO:0032991//macromolecular complex;GO:0005737//cytoplasm;GO:0012505//endomembrane system;GO:0042175//nuclear outer membrane-endoplasmic reticulum me…	GO:0022857//transmembrane transporter activity;GO:0015267//channel activity;GO:0008320//protein transmembrane transporter activity;GO:0043022//ribosome binding;GO:0022891//substrate-specific transmembrane transporter activity;GO:0046873//metal ion transmembrane transporter activity;GO:0005048//signal sequence binding;GO:0015085//calcium ion transmembrane transporter activity;GO:0005216//ion chann…	GO:0039019//pronephric nephron development;GO:0044765//single-organism transport;GO:0072657//protein localization to membrane;GO:0006616//SRP-dependent cotranslational protein targeting to membrane, translocation;GO:0006812//cation transport;GO:0055085//transmembrane transport;GO:0015031//protein transport;GO:0090150//establishment of protein localization to membrane;GO:0070588//calcium ion trans…
miR-218-x	3.6446	5.9256	6.2326	9.4703	13.0485	10.5193	ENSGALT00000063723	0.89	0.83	0	0	0	0	-0.845154	BAZ2B	bromodomain adjacent to zinc finger domain 2B [Source:NCBI gene;Acc:395400]	-	-	-	-	GO:0005623//cell;GO:0044464//cell part;GO:0043229//intracellular organelle;GO:0044424//intracellular part;GO:0043227//membrane-bounded organelle;GO:0043226//organelle;GO:0005622//intracellular;GO:0043231//intracellular membrane-bounded organelle;GO:0005634//nucleus	GO:0097159//organic cyclic compound binding;GO:0046872//metal ion binding;GO:0003676//nucleic acid binding;GO:0043169//cation binding;GO:0003677//DNA binding;GO:0005515//protein binding;GO:1901363//heterocyclic compound binding;GO:0043167//ion binding;GO:0005488//binding	-
miR-223-y	0.01	0.01	0.01	0.3352	1.1926	0.4208	ENSGALT00000020033	3.57	0.68	2.71	0	0	0	-0.870968	MICALL1	MICAL like 1 [Source:NCBI gene;Acc:418032]	-	-	-	-	GO:0005623//cell	GO:0043169//cation binding;GO:0019899//enzyme binding;GO:0005515//protein binding;GO:0017137//Rab GTPase binding;GO:0051020//GTPase binding;GO:0043167//ion binding;GO:0046872//metal ion binding;GO:0031267//small GTPase binding;GO:0017016//Ras GTPase binding;GO:0005488//binding	GO:0016197//endosomal transport;GO:0051234//establishment of localization;GO:0032456//endocytic recycling;GO:0016192//vesicle-mediated transport;GO:0006810//transport;GO:0051179//localization;GO:0046907//intracellular transport;GO:1902578//single-organism localization;GO:0044765//single-organism transport;GO:0051649//establishment of localization in cell;GO:0044699//single-organism process;GO:005…
miR-223-y	0.01	0.01	0.01	0.3352	1.1926	0.4208	ENSGALT00000024260	7.83	6.44	4.67	0	0	0	-0.870968	GTF3C6	general transcription factor IIIC subunit 6 [Source:NCBI gene;Acc:421754]	-	-	-	-	GO:0016604//nuclear body;GO:0031974//membrane-enclosed lumen;GO:0043229//intracellular organelle;GO:0043231//intracellular membrane-bounded organelle;GO:0043226//organelle;GO:0090576//RNA polymerase III transcription factor complex;GO:0044464//cell part;GO:0070013//intracellular organelle lumen;GO:0044428//nuclear part;GO:0044798//nuclear transcription factor complex;GO:0005623//cell;GO:0044424//…	GO:0003677//DNA binding;GO:0097159//organic cyclic compound binding;GO:1901363//heterocyclic compound binding;GO:0005488//binding;GO:0003676//nucleic acid binding	GO:0008152//metabolic process;GO:0006383//transcription from RNA polymerase III promoter;GO:0009058//biosynthetic process;GO:0032774//RNA biosynthetic process;GO:0006139//nucleobase-containing compound metabolic process;GO:0016070//RNA metabolic process;GO:1901576//organic substance biosynthetic process;GO:0071704//organic substance metabolic process;GO:0009987//cellular process;GO:0044249//cellu…
miR-223-y	0.01	0.01	0.01	0.3352	1.1926	0.4208	ENSGALT00000049664	7.24	7.27	6	0	0.02	0	-0.739249	-	caspase 1 [Source:NCBI gene;Acc:395764]	Organismal Systems;Cellular Processes;Human Diseases	Infectious diseases;Immune system;Cell growth and death	ko04621//NOD-like receptor signaling pathway;ko04217//Necroptosis;ko04625//C-type lectin receptor signaling pathway;ko05164//Influenza A;ko05132//Salmonella infection;ko04623//Cytosolic DNA-sensing pathway	K01370	-	GO:0016787//hydrolase activity;GO:0070011//peptidase activity, acting on L-amino acid peptides;GO:0003824//catalytic activity;GO:0004197//cysteine-type endopeptidase activity;GO:0008234//cysteine-type peptidase activity;GO:0004175//endopeptidase activity;GO:0008233//peptidase activity	GO:0019538//protein metabolic process;GO:0008152//metabolic process;GO:0044238//primary metabolic process;GO:0043067//regulation of programmed cell death;GO:0042981//regulation of apoptotic process;GO:0065007//biological regulation;GO:0010941//regulation of cell death;GO:0050794//regulation of cellular process;GO:0043170//macromolecule metabolic process;GO:0050789//regulation of biological proces…
miR-23-x	49.1638	38.9143	39.3898	20.7006	20.134	15.5686	ENSGALT00000070141	64.79	73.11	114.91	185.8	176.01	182.78	-0.771429	KRT7	keratin 7 [Source:NCBI gene;Acc:395772]	-	-	-	-	GO:0043228//non-membrane-bounded organelle;GO:0045111//intermediate filament cytoskeleton;GO:0044424//intracellular part;GO:0099513//polymeric cytoskeletal fiber;GO:0043226//organelle;GO:0043229//intracellular organelle;GO:0045095//keratin filament;GO:0044446//intracellular organelle part;GO:0005856//cytoskeleton;GO:0005623//cell;GO:0005882//intermediate filament;GO:0005622//intracellular;GO:0044…	GO:0005198//structural molecule activity	-
miR-23-x	49.1638	38.9143	39.3898	20.7006	20.134	15.5686	ENSGALT00000091920	6.48	8.07	7.71	22.97	14.04	21.6	-0.828571	ATF3	activating transcription factor 3 [Source:NCBI gene;Acc:421369]	-	-	-	-	GO:0005622//intracellular;GO:0043229//intracellular organelle;GO:0043227//membrane-bounded organelle;GO:0005623//cell;GO:0043231//intracellular membrane-bounded organelle;GO:0043226//organelle;GO:0044464//cell part;GO:0005634//nucleus;GO:0044424//intracellular part	GO:0003677//DNA binding;GO:0001012//RNA polymerase II regulatory region DNA binding;GO:0000976//transcription regulatory region sequence-specific DNA binding;GO:1990837//sequence-specific double-stranded DNA binding;GO:0097159//organic cyclic compound binding;GO:0000978//RNA polymerase II core promoter proximal region sequence-specific DNA binding;GO:0000975//regulatory region DNA binding;GO:0001…	GO:0006357//regulation of transcription from RNA polymerase II promoter;GO:0010468//regulation of gene expression;GO:0019219//regulation of nucleobase-containing compound metabolic process;GO:0065007//biological regulation;GO:1903506//regulation of nucleic acid-templated transcription;GO:0080090//regulation of primary metabolic process;GO:0031323//regulation of cellular metabolic process;GO:00507…
miR-23-x	49.1638	38.9143	39.3898	20.7006	20.134	15.5686	ENSGALT00000094415	0	0	0	0.2	0.57	0.57	-0.92582	-	transmembrane protein 201 [Source:NCBI gene;Acc:419443]	-	-	-	-	GO:0031965//nuclear membrane;GO:0019866//organelle inner membrane;GO:0012505//endomembrane system;GO:0044428//nuclear part;GO:0031300//intrinsic component of organelle membrane;GO:0031090//organelle membrane;GO:0005637//nuclear inner membrane;GO:0043229//intracellular organelle;GO:0044446//intracellular organelle part;GO:0043231//intracellular membrane-bounded organelle;GO:0016021//integral compo…	-	-
miR-2779-x	2.4815	1.9457	6.1079	9.4703	5.8929	9.1167	ENSGALT00000096739	6.31	13.67	11.74	1.87	2.4	4.48	-0.714286	MFAP5	microfibril associated protein 5 [Source:NCBI gene;Acc:418256]	-	-	-	-	GO:0044420//extracellular matrix component;GO:0005576//extracellular region;GO:0043205//fibril;GO:0005578//proteinaceous extracellular matrix;GO:0044421//extracellular region part;GO:0001527//microfibril;GO:0031012//extracellular matrix	-	GO:0044707//single-multicellular organism process;GO:0071840//cellular component organization or biogenesis;GO:0048534//hematopoietic or lymphoid organ development;GO:0032501//multicellular organismal process;GO:0043062//extracellular structure organization;GO:0007275//multicellular organism development;GO:0044763//single-organism cellular process;GO:0032502//developmental process;GO:0030097//hem…
miR-28-x	0.01	0.01	0.01	0.6705	2.4554	0.6312	ENSGALT00000005891	16.65	9.78	15.38	7.07	6.65	5.51	-0.758971	RAPGEF1	Rap guanine nucleotide exchange factor 1 [Source:NCBI gene;Acc:417173]	Organismal Systems;Cellular Processes	Endocrine system;Cellular community - eukaryotes	ko04510//Focal adhesion;ko04910//Insulin signaling pathway	K06277	GO:0005622//intracellular;GO:0044464//cell part;GO:0005623//cell	GO:0005085//guanyl-nucleotide exchange factor activity;GO:0098772//molecular function regulator	GO:0009987//cellular process;GO:0007154//cell communication;GO:0035556//intracellular signal transduction;GO:0065007//biological regulation;GO:0007264//small GTPase mediated signal transduction;GO:0050789//regulation of biological process;GO:0050896//response to stimulus;GO:0050794//regulation of cellular process;GO:0051716//cellular response to stimulus;GO:0044699//single-organism process;GO:000…
miR-28-x	0.01	0.01	0.01	0.6705	2.4554	0.6312	ENSGALT00000023454	0.34	0.46	0.98	0	0	0	-0.870968	BMF	Bcl2 modifying factor [Source:NCBI gene;Acc:769140]	-	-	-	-	-	-	GO:0009987//cellular process;GO:0012501//programmed cell death;GO:0044763//single-organism cellular process;GO:0008219//cell death;GO:0006915//apoptotic process;GO:0016265//death;GO:0044699//single-organism process
miR-28-x	0.01	0.01	0.01	0.6705	2.4554	0.6312	ENSGALT00000053045	41.36	39.61	64.12	20.92	25.8	24.26	-0.758971	ITGA3	integrin subunit alpha 3 [Source:NCBI gene;Acc:373946]	Environmental Information Processing;Cellular Processes	Cellular community - eukaryotes;Cell motility;Signaling molecules and interaction	ko04810//Regulation of actin cytoskeleton;ko04510//Focal adhesion;ko04512//ECM-receptor interaction	K06482	GO:0008305//integrin complex;GO:0098796//membrane protein complex;GO:0031224//intrinsic component of membrane;GO:0031226//intrinsic component of plasma membrane;GO:0016020//membrane;GO:0098636//protein complex involved in cell adhesion;GO:0044459//plasma membrane part;GO:0071944//cell periphery;GO:0005886//plasma membrane;GO:0098797//plasma membrane protein complex;GO:0005887//integral component …	-	GO:0050896//response to stimulus;GO:0044699//single-organism process;GO:0044763//single-organism cellular process;GO:0007165//signal transduction;GO:0007229//integrin-mediated signaling pathway;GO:0007155//cell adhesion;GO:0022610//biological adhesion;GO:0044700//single organism signaling;GO:0051716//cellular response to stimulus;GO:0007166//cell surface receptor signaling pathway;GO:0050794//reg…
miR-28-x	0.01	0.01	0.01	0.6705	2.4554	0.6312	ENSGALT00000064884	3.65	4.6	6.64	2.93	1.05	1.57	-0.880406	MACF1	microtubule-actin crosslinking factor 1 [Source:NCBI gene;Acc:419671]	-	-	-	-	GO:0043229//intracellular organelle;GO:0005622//intracellular;GO:0005623//cell;GO:0043228//non-membrane-bounded organelle;GO:0044424//intracellular part;GO:0043232//intracellular non-membrane-bounded organelle;GO:0043226//organelle;GO:0044464//cell part;GO:0005856//cytoskeleton	GO:0008017//microtubule binding;GO:0043167//ion binding;GO:0005509//calcium ion binding;GO:0015631//tubulin binding;GO:0043169//cation binding;GO:0005515//protein binding;GO:0046872//metal ion binding;GO:0005488//binding;GO:0044877//macromolecular complex binding;GO:0003779//actin binding;GO:0032403//protein complex binding;GO:0008092//cytoskeletal protein binding	GO:0006996//organelle organization;GO:0009987//cellular process;GO:0007010//cytoskeleton organization;GO:0016043//cellular component organization;GO:0071840//cellular component organization or biogenesis
miR-28-x	0.01	0.01	0.01	0.6705	2.4554	0.6312	ENSGALT00000070123	25.07	20.17	26.99	10.28	11.22	11.8	-0.880406	LSAMP	limbic system-associated membrane protein [Source:NCBI gene;Acc:395687]	-	-	-	-	GO:0031225//anchored component of membrane;GO:0005623//cell;GO:0071944//cell periphery;GO:0031224//intrinsic component of membrane;GO:0016020//membrane;GO:0005886//plasma membrane;GO:0044425//membrane part;GO:0044464//cell part	-	GO:0022610//biological adhesion;GO:0007155//cell adhesion
miR-28-x	0.01	0.01	0.01	0.6705	2.4554	0.6312	ENSGALT00000096919	16.42	10.91	13.75	6.03	6.39	6.8	-0.880406	CCNT1	cyclin T1 [Source:NCBI gene;Acc:100859215]	-	-	-	-	GO:0031981//nuclear lumen;GO:0043233//organelle lumen;GO:0005654//nucleoplasm;GO:0043231//intracellular membrane-bounded organelle;GO:1902494//catalytic complex;GO:0005623//cell;GO:0044446//intracellular organelle part;GO:0044428//nuclear part;GO:0031974//membrane-enclosed lumen;GO:0061695//transferase complex, transferring phosphorus-containing groups;GO:0005622//intracellular;GO:0043229//intrac…	GO:0003676//nucleic acid binding;GO:0008134//transcription factor binding;GO:0005515//protein binding;GO:1901363//heterocyclic compound binding;GO:0000975//regulatory region DNA binding;GO:0001067//regulatory region nucleic acid binding;GO:0003677//DNA binding;GO:0003682//chromatin binding;GO:0017069//snRNA binding;GO:0019901//protein kinase binding;GO:0019900//kinase binding;GO:0097159//organic …	GO:0048523//negative regulation of cellular process;GO:0036211//protein modification process;GO:0006793//phosphorus metabolic process;GO:0019438//aromatic compound biosynthetic process;GO:0006139//nucleobase-containing compound metabolic process;GO:0048518//positive regulation of biological process;GO:0031328//positive regulation of cellular biosynthetic process;GO:0010557//positive regulation of…
miR-301-y	0.853	1.3266	1.8698	0.6705	0.5612	0.1403	ENSGALT00000011799	0.05	0.03	0.17	2.65	2.71	3.75	-0.828571	SYNPR	synaptoporin [Source:NCBI gene;Acc:396359]	-	-	-	-	GO:0005622//intracellular;GO:0044425//membrane part;GO:0005737//cytoplasm;GO:0043231//intracellular membrane-bounded organelle;GO:0016021//integral component of membrane;GO:0070382//exocytic vesicle;GO:0045202//synapse;GO:0044444//cytoplasmic part;GO:0031410//cytoplasmic vesicle;GO:0099503//secretory vesicle;GO:0031224//intrinsic component of membrane;GO:0043229//intracellular organelle;GO:001602…	-	-
miR-301-y	0.853	1.3266	1.8698	0.6705	0.5612	0.1403	ENSGALT00000019412	1.08	1.24	1.25	4.67	4.51	5.05	-0.714286	CYP2D6	cytochrome P450 family 2 subfamily D member 6 [Source:NCBI gene;Acc:417981]	Metabolism	Lipid metabolism	ko00140//Steroid hormone biosynthesis	K07414	GO:0005623//cell;GO:0016020//membrane;GO:0043226//organelle;GO:0044424//intracellular part;GO:0044464//cell part;GO:0031224//intrinsic component of membrane;GO:0043229//intracellular organelle;GO:0005737//cytoplasm;GO:0043231//intracellular membrane-bounded organelle;GO:0005622//intracellular;GO:0016021//integral component of membrane;GO:0044425//membrane part;GO:0043227//membrane-bounded organel…	GO:0005506//iron ion binding;GO:0016712//oxidoreductase activity, acting on paired donors, with incorporation or reduction of molecular oxygen, reduced flavin or flavoprotein as one donor, and incorporation of one atom of oxygen;GO:0046914//transition metal ion binding;GO:0020037//heme binding;GO:0097159//organic cyclic compound binding;GO:0046906//tetrapyrrole binding;GO:0043167//ion binding;GO:…	GO:0042493//response to drug;GO:0006082//organic acid metabolic process;GO:0055114//oxidation-reduction process;GO:0017144//drug metabolic process;GO:0044238//primary metabolic process;GO:0009987//cellular process;GO:0042737//drug catabolic process;GO:0009056//catabolic process;GO:0032787//monocarboxylic acid metabolic process;GO:0071704//organic substance metabolic process;GO:0008152//metabolic …
miR-301-y	0.853	1.3266	1.8698	0.6705	0.5612	0.1403	ENSGALT00000089896	16.15	17.66	21.28	40.54	42.61	41.18	-0.714286	MYLK	myosin light chain kinase [Source:NCBI gene;Acc:396445]	Environmental Information Processing;Cellular Processes;Organismal Systems	Cell motility;Cellular community - eukaryotes;Circulatory system;Signal transduction	ko04810//Regulation of actin cytoskeleton;ko04510//Focal adhesion;ko04020//Calcium signaling pathway;ko04371//Apelin signaling pathway;ko04270//Vascular smooth muscle contraction	K00907	GO:0071944//cell periphery;GO:0032432//actin filament bundle;GO:0031252//cell leading edge;GO:0032154//cleavage furrow;GO:0005856//cytoskeleton;GO:0043228//non-membrane-bounded organelle;GO:0044422//organelle part;GO:0005737//cytoplasm;GO:0005622//intracellular;GO:0043229//intracellular organelle;GO:0044424//intracellular part;GO:0044446//intracellular organelle part;GO:0009986//cell surface;GO:0…	GO:0043168//anion binding;GO:0016772//transferase activity, transferring phosphorus-containing groups;GO:0032559//adenyl ribonucleotide binding;GO:0004672//protein kinase activity;GO:0097159//organic cyclic compound binding;GO:0043167//ion binding;GO:0004687//myosin light chain kinase activity;GO:0017076//purine nucleotide binding;GO:0032549//ribonucleoside binding;GO:0003824//catalytic activity;…	GO:0044237//cellular metabolic process;GO:0051928//positive regulation of calcium ion transport;GO:0048583//regulation of response to stimulus;GO:0032060//bleb assembly;GO:0010959//regulation of metal ion transport;GO:0071840//cellular component organization or biogenesis;GO:0030031//cell projection assembly;GO:0051272//positive regulation of cellular component movement;GO:0009653//anatomical str…
miR-301-y	0.853	1.3266	1.8698	0.6705	0.5612	0.1403	ENSGALT00000099686	22.49	27.11	31.39	73.69	69.53	75.23	-0.714286	-	ubiquitin specific peptidase 18 [Source:NCBI gene;Acc:418167]	-	-	-	-	-	GO:0008234//cysteine-type peptidase activity;GO:0070011//peptidase activity, acting on L-amino acid peptides;GO:0016787//hydrolase activity;GO:0008233//peptidase activity;GO:0101005//ubiquitinyl hydrolase activity;GO:0003824//catalytic activity;GO:0036459//thiol-dependent ubiquitinyl hydrolase activity;GO:0019783//ubiquitin-like protein-specific protease activity	GO:0044238//primary metabolic process;GO:0019941//modification-dependent protein catabolic process;GO:0043170//macromolecule metabolic process;GO:1901575//organic substance catabolic process;GO:0071704//organic substance metabolic process;GO:0070646//protein modification by small protein removal;GO:0070647//protein modification by small protein conjugation or removal;GO:0043632//modification-depe…
miR-301-y	0.853	1.3266	1.8698	0.6705	0.5612	0.1403	ENSGALT00000102159	0.91	1.39	1.61	10.12	11.14	12.81	-0.771429	TFPI2	tissue factor pathway inhibitor 2 [Source:NCBI gene;Acc:420561]	-	-	-	-	GO:0005576//extracellular region	GO:0004857//enzyme inhibitor activity;GO:0098772//molecular function regulator;GO:0030414//peptidase inhibitor activity;GO:0004866//endopeptidase inhibitor activity;GO:0061134//peptidase regulator activity;GO:0061135//endopeptidase regulator activity;GO:0004867//serine-type endopeptidase inhibitor activity;GO:0030234//enzyme regulator activity	GO:0048523//negative regulation of cellular process;GO:0060255//regulation of macromolecule metabolic process;GO:0051346//negative regulation of hydrolase activity;GO:0065009//regulation of molecular function;GO:0032269//negative regulation of cellular protein metabolic process;GO:0080090//regulation of primary metabolic process;GO:0030162//regulation of proteolysis;GO:0031323//regulation of cell…
miR-374-x	0.01	0.01	0.01	0.3352	0.4209	0.3506	ENSGALT00000005891	16.65	9.78	15.38	7.07	6.65	5.51	-0.880406	RAPGEF1	Rap guanine nucleotide exchange factor 1 [Source:NCBI gene;Acc:417173]	Organismal Systems;Cellular Processes	Endocrine system;Cellular community - eukaryotes	ko04510//Focal adhesion;ko04910//Insulin signaling pathway	K06277	GO:0005622//intracellular;GO:0044464//cell part;GO:0005623//cell	GO:0005085//guanyl-nucleotide exchange factor activity;GO:0098772//molecular function regulator	GO:0009987//cellular process;GO:0007154//cell communication;GO:0035556//intracellular signal transduction;GO:0065007//biological regulation;GO:0007264//small GTPase mediated signal transduction;GO:0050789//regulation of biological process;GO:0050896//response to stimulus;GO:0050794//regulation of cellular process;GO:0051716//cellular response to stimulus;GO:0044699//single-organism process;GO:000…
miR-3971-y	4.9629	3.9799	4.3628	1.8438	1.8941	2.3844	ENSGALT00000005391	1.6	1.7	2.4	7.3	8.13	8.91	-0.714286	SOGA1	suppressor of glucose, autophagy associated 1 [Source:NCBI gene;Acc:419159]	-	-	-	-	GO:0005615//extracellular space;GO:0005576//extracellular region;GO:0044421//extracellular region part	-	GO:0010033//response to organic substance;GO:1901701//cellular response to oxygen-containing compound;GO:0009719//response to endogenous stimulus;GO:0007169//transmembrane receptor protein tyrosine kinase signaling pathway;GO:1901699//cellular response to nitrogen compound;GO:0065007//biological regulation;GO:0031329//regulation of cellular catabolic process;GO:0032869//cellular response to insul…
miR-3971-y	4.9629	3.9799	4.3628	1.8438	1.8941	2.3844	ENSGALT00000011695	0.94	1.22	0.74	12.99	14.7	14.64	-0.771429	OSTN	osteocrin [Source:NCBI gene;Acc:424907]	-	-	-	-	-	-	-
miR-3971-y	4.9629	3.9799	4.3628	1.8438	1.8941	2.3844	ENSGALT00000060472	0	0	0	0.92	0.87	0.42	-0.941124	ABHD4	abhydrolase domain containing 4 [Source:NCBI gene;Acc:420673]	-	-	-	-	GO:0044424//intracellular part;GO:0044444//cytoplasmic part;GO:0043229//intracellular organelle;GO:0043226//organelle;GO:0043232//intracellular non-membrane-bounded organelle;GO:0005829//cytosol;GO:0044464//cell part;GO:0043228//non-membrane-bounded organelle;GO:0005737//cytoplasm;GO:0005811//lipid particle;GO:0005623//cell;GO:0005622//intracellular	GO:0003824//catalytic activity;GO:0016746//transferase activity, transferring acyl groups;GO:0071617//lysophospholipid acyltransferase activity;GO:0016740//transferase activity;GO:0016747//transferase activity, transferring acyl groups other than amino-acyl groups;GO:0042171//lysophosphatidic acid acyltransferase activity	GO:0010883//regulation of lipid storage;GO:0065009//regulation of molecular function;GO:0065007//biological regulation;GO:0010896//regulation of triglyceride catabolic process;GO:0044699//single-organism process;GO:0010891//negative regulation of sequestering of triglyceride;GO:0044763//single-organism cellular process;GO:0051006//positive regulation of lipoprotein lipase activity;GO:0048522//pos…
miR-3971-y	4.9629	3.9799	4.3628	1.8438	1.8941	2.3844	ENSGALT00000072351	12.4	14.01	13.43	23.2	24.44	32.38	-0.771429	MGAT3	mannosyl (beta-1,4-)-glycoprotein beta-1,4-N-acetylglucosaminyltransferase [Source:NCBI gene;Acc:418013]	Metabolism	Glycan biosynthesis and metabolism;Global and overview maps	ko01100//Metabolic pathways;ko00510//N-Glycan biosynthesis	K00737	GO:0016020//membrane	GO:0003824//catalytic activity;GO:0016758//transferase activity, transferring hexosyl groups;GO:0016757//transferase activity, transferring glycosyl groups;GO:0016740//transferase activity;GO:0003830//beta-1,4-mannosylglycoprotein 4-beta-N-acetylglucosaminyltransferase activity;GO:0008194//UDP-glycosyltransferase activity;GO:0008375//acetylglucosaminyltransferase activity	GO:1901137//carbohydrate derivative biosynthetic process;GO:0051179//localization;GO:0044260//cellular macromolecule metabolic process;GO:0044267//cellular protein metabolic process;GO:0032879//regulation of localization;GO:0006464//cellular protein modification process;GO:0043412//macromolecule modification;GO:0044249//cellular biosynthetic process;GO:0008104//protein localization;GO:0071704//or…
miR-3971-y	4.9629	3.9799	4.3628	1.8438	1.8941	2.3844	ENSGALT00000094415	0	0	0	0.2	0.57	0.57	-0.740656	-	transmembrane protein 201 [Source:NCBI gene;Acc:419443]	-	-	-	-	GO:0031965//nuclear membrane;GO:0019866//organelle inner membrane;GO:0012505//endomembrane system;GO:0044428//nuclear part;GO:0031300//intrinsic component of organelle membrane;GO:0031090//organelle membrane;GO:0005637//nuclear inner membrane;GO:0043229//intracellular organelle;GO:0044446//intracellular organelle part;GO:0043231//intracellular membrane-bounded organelle;GO:0016021//integral compo…	-	-
miR-4508-x	0.853	1.4151	2.7423	0.01	0.1403	0.4208	ENSGALT00000090967	0	0	0	0.49	0.75	0.4	-0.880406	FKBP51	FK506 binding protein 5 [Source:NCBI gene;Acc:421186]	-	-	-	-	GO:0043231//intracellular membrane-bounded organelle;GO:0044464//cell part;GO:0044422//organelle part;GO:0031981//nuclear lumen;GO:0043233//organelle lumen;GO:0005623//cell;GO:0005622//intracellular;GO:0005654//nucleoplasm;GO:0005634//nucleus;GO:0043229//intracellular organelle;GO:0043226//organelle;GO:0044424//intracellular part;GO:0044428//nuclear part;GO:0031974//membrane-enclosed lumen;GO:007…	GO:0005527//macrolide binding;GO:0016859//cis-trans isomerase activity;GO:0008144//drug binding;GO:0031072//heat shock protein binding;GO:0003824//catalytic activity;GO:0097159//organic cyclic compound binding;GO:0005488//binding;GO:1901363//heterocyclic compound binding;GO:0005528//FK506 binding;GO:0016853//isomerase activity;GO:0005515//protein binding;GO:0003755//peptidyl-prolyl cis-trans isom…	GO:0071704//organic substance metabolic process;GO:0051704//multi-organism process;GO:0009605//response to external stimulus;GO:0043170//macromolecule metabolic process;GO:0009607//response to biotic stimulus;GO:0009987//cellular process;GO:0061077//chaperone-mediated protein folding;GO:0018208//peptidyl-proline modification;GO:0006464//cellular protein modification process;GO:0008152//metabolic …
miR-516-x	0.01	0.01	0.01	0.3352	0.8418	0.561	ENSGALT00000002157	10.15	9.4	6.87	2.11	1.45	1.84	-0.941124	ADRA1B	adrenoceptor alpha 1B [Source:NCBI gene;Acc:373890]	Organismal Systems;Environmental Information Processing	Signaling molecules and interaction;Circulatory system;Signal transduction	ko04080//Neuroactive ligand-receptor interaction;ko04020//Calcium signaling pathway;ko04261//Adrenergic signaling in cardiomyocytes;ko04270//Vascular smooth muscle contraction	K04136	GO:0044446//intracellular organelle part;GO:0031965//nuclear membrane;GO:0031226//intrinsic component of plasma membrane;GO:0043227//membrane-bounded organelle;GO:0031224//intrinsic component of membrane;GO:0044425//membrane part;GO:0044428//nuclear part;GO:0005886//plasma membrane;GO:0005737//cytoplasm;GO:0031975//envelope;GO:0005635//nuclear envelope;GO:0043231//intracellular membrane-bounded o…	GO:0004930//G-protein coupled receptor activity;GO:0004888//transmembrane signaling receptor activity;GO:0004871//signal transducer activity;GO:0004872//receptor activity;GO:0004935//adrenergic receptor activity;GO:0046983//protein dimerization activity;GO:0046982//protein heterodimerization activity;GO:0004937//alpha1-adrenergic receptor activity;GO:0005488//binding;GO:0004936//alpha-adrenergic …	GO:0009987//cellular process;GO:0072507//divalent inorganic cation homeostasis;GO:0071880//adenylate cyclase-activating adrenergic receptor signaling pathway;GO:0055080//cation homeostasis;GO:0031323//regulation of cellular metabolic process;GO:0001932//regulation of protein phosphorylation;GO:0007186//G-protein coupled receptor signaling pathway;GO:0019725//cellular homeostasis;GO:0030003//cellu…
miR-516-x	0.01	0.01	0.01	0.3352	0.8418	0.561	ENSGALT00000096699	7.4	4.33	6.6	2.59	1.31	2	-0.941124	WDR81	WD repeat domain 81 [Source:NCBI gene;Acc:417560]	-	-	-	-	-	GO:0005488//binding;GO:0005515//protein binding	-
miR-6238-y	13.648	12.4703	276.601	6.4532	5.8227	10.3089	ENSGALT00000011695	0.94	1.22	0.74	12.99	14.7	14.64	-0.942857	OSTN	osteocrin [Source:NCBI gene;Acc:424907]	-	-	-	-	-	-	-
miR-6238-y	13.648	12.4703	276.601	6.4532	5.8227	10.3089	ENSGALT00000067693	0.15	0.78	0.46	3.22	2.63	2.15	-0.885714	SLIT2	slit guidance ligand 2 [Source:NCBI gene;Acc:373967]	-	-	-	-	GO:0005576//extracellular region	GO:0046872//metal ion binding;GO:0005509//calcium ion binding;GO:0005515//protein binding;GO:0043169//cation binding;GO:0005488//binding;GO:0043167//ion binding	-
miR-6238-y	13.648	12.4703	276.601	6.4532	5.8227	10.3089	ENSGALT00000094186	0.81	2.89	1.44	8.48	8.25	6.91	-0.885714	PITPNA	phosphatidylinositol transfer protein alpha [Source:NCBI gene;Acc:100859747]	-	-	-	-	GO:0005622//intracellular;GO:0044464//cell part;GO:0005623//cell	GO:0022892//substrate-specific transporter activity;GO:0005319//lipid transporter activity;GO:0005548//phospholipid transporter activity;GO:0005215//transporter activity	GO:0015914//phospholipid transport;GO:0015711//organic anion transport;GO:0006869//lipid transport;GO:0044765//single-organism transport;GO:1902578//single-organism localization;GO:0006811//ion transport;GO:0015748//organophosphate ester transport;GO:0033036//macromolecule localization;GO:0044699//single-organism process;GO:0010876//lipid localization;GO:0006810//transport;GO:0006820//anion trans…
miR-6240-x	106.78	261.522	351.766	63.9454	62.3662	90.0452	ENSGALT00000018492	8.04	8.7	9.43	20.94	17.96	17.93	-0.714286	CTH	cystathionine gamma-lyase [Source:NCBI gene;Acc:424716]	Metabolism	Amino acid metabolism;Metabolism of other amino acids;Global and overview maps	ko01100//Metabolic pathways;ko01230//Biosynthesis of amino acids;ko00270//Cysteine and methionine metabolism;ko00260//Glycine, serine and threonine metabolism;ko00450//Selenocompound metabolism	K01758	GO:0044424//intracellular part;GO:0005737//cytoplasm;GO:0005623//cell;GO:0005622//intracellular;GO:0044464//cell part	GO:0030170//pyridoxal phosphate binding;GO:0042802//identical protein binding;GO:0016846//carbon-sulfur lyase activity;GO:0004123//cystathionine gamma-lyase activity;GO:1901363//heterocyclic compound binding;GO:0003824//catalytic activity;GO:0048037//cofactor binding;GO:0005488//binding;GO:0043168//anion binding;GO:0005515//protein binding;GO:0044540//L-cystine L-cysteine-lyase (deaminating);GO:0…	GO:0044238//primary metabolic process;GO:0071840//cellular component organization or biogenesis;GO:0009058//biosynthetic process;GO:0010628//positive regulation of gene expression;GO:0050896//response to stimulus;GO:2001233//regulation of apoptotic signaling pathway;GO:1901342//regulation of vasculature development;GO:0080090//regulation of primary metabolic process;GO:0009891//positive regulatio…
miR-6240-x	106.78	261.522	351.766	63.9454	62.3662	90.0452	ENSGALT00000022376	0	0	0	1.1	1.9	2.89	-0.758971	EXOC1	exocyst complex component 1 [Source:NCBI gene;Acc:422747]	-	-	-	-	GO:0043234//protein complex;GO:0044444//cytoplasmic part;GO:0032991//macromolecular complex;GO:0005623//cell;GO:0099568//cytoplasmic region;GO:0000145//exocyst;GO:0071944//cell periphery;GO:0044464//cell part;GO:0005737//cytoplasm;GO:0044448//cell cortex part;GO:0044424//intracellular part;GO:0005622//intracellular;GO:0005938//cell cortex	-	GO:0046903//secretion;GO:0006887//exocytosis;GO:0044699//single-organism process;GO:0006810//transport;GO:0051179//localization;GO:0009987//cellular process;GO:1902578//single-organism localization;GO:0051234//establishment of localization;GO:0032940//secretion by cell;GO:0016192//vesicle-mediated transport;GO:0044765//single-organism transport;GO:0051649//establishment of localization in cell;GO…
miR-6240-x	106.78	261.522	351.766	63.9454	62.3662	90.0452	ENSGALT00000036803	69.68	89.13	72.91	174.25	159.49	143.54	-0.771429	APP	amyloid beta (A4) precursor protein [Source:NCBI gene;Acc:374198]	-	-	-	-	GO:0044431//Golgi apparatus part;GO:0071944//cell periphery;GO:0009986//cell surface;GO:0030133//transport vesicle;GO:0044430//cytoskeletal part;GO:0030134//ER to Golgi transport vesicle;GO:0005886//plasma membrane;GO:0005790//smooth endoplasmic reticulum;GO:0030054//cell junction;GO:0036477//somatodendritic compartment;GO:0043005//neuron projection;GO:0031974//membrane-enclosed lumen;GO:0031410/…	GO:0005515//protein binding;GO:1901681//sulfur compound binding;GO:0005488//binding;GO:0005539//glycosaminoglycan binding;GO:0004867//serine-type endopeptidase inhibitor activity;GO:0097367//carbohydrate derivative binding;GO:0097159//organic cyclic compound binding;GO:0098772//molecular function regulator;GO:0003676//nucleic acid binding;GO:0046914//transition metal ion binding;GO:0046872//metal…	GO:0050877//neurological system process;GO:0051090//regulation of sequence-specific DNA binding transcription factor activity;GO:0051247//positive regulation of protein metabolic process;GO:1903508//positive regulation of nucleic acid-templated transcription;GO:1901990//regulation of mitotic cell cycle phase transition;GO:0061097//regulation of protein tyrosine kinase activity;GO:0016070//RNA met…
miR-6240-x	106.78	261.522	351.766	63.9454	62.3662	90.0452	ENSGALT00000054775	0	0	0	2.84	1.89	0	-0.777542	ERI1	exoribonuclease 1 [Source:NCBI gene;Acc:422629]	-	-	-	-	GO:0031981//nuclear lumen;GO:0043227//membrane-bounded organelle;GO:0005730//nucleolus;GO:0044446//intracellular organelle part;GO:0005634//nucleus;GO:0043232//intracellular non-membrane-bounded organelle;GO:0005623//cell;GO:0070013//intracellular organelle lumen;GO:0043229//intracellular organelle;GO:0043231//intracellular membrane-bounded organelle;GO:0031974//membrane-enclosed lumen;GO:0044424…	GO:0000175//3'-5'-exoribonuclease activity;GO:0016787//hydrolase activity;GO:0005488//binding;GO:0004518//nuclease activity;GO:0016788//hydrolase activity, acting on ester bonds;GO:0016796//exonuclease activity, active with either ribo- or deoxyribonucleic acids and producing 5'-phosphomonoesters;GO:0004532//exoribonuclease activity;GO:0003824//catalytic activity;GO:0003676//nucleic acid binding;…	GO:0042254//ribosome biogenesis;GO:0000467//exonucleolytic trimming to generate mature 3'-end of 5.8S rRNA from tricistronic rRNA transcript (SSU-rRNA, 5.8S rRNA, LSU-rRNA);GO:0043628//ncRNA 3'-end processing;GO:1901360//organic cyclic compound metabolic process;GO:0034660//ncRNA metabolic process;GO:0016072//rRNA metabolic process;GO:0008152//metabolic process;GO:0006396//RNA processing;GO:00090…
miR-6606-x	1.5509	0.796	6.1079	0.2514	0.1403	0.1403	ENSGALT00000091920	6.48	8.07	7.71	22.97	14.04	21.6	-0.753702	ATF3	activating transcription factor 3 [Source:NCBI gene;Acc:421369]	-	-	-	-	GO:0005622//intracellular;GO:0043229//intracellular organelle;GO:0043227//membrane-bounded organelle;GO:0005623//cell;GO:0043231//intracellular membrane-bounded organelle;GO:0043226//organelle;GO:0044464//cell part;GO:0005634//nucleus;GO:0044424//intracellular part	GO:0003677//DNA binding;GO:0001012//RNA polymerase II regulatory region DNA binding;GO:0000976//transcription regulatory region sequence-specific DNA binding;GO:1990837//sequence-specific double-stranded DNA binding;GO:0097159//organic cyclic compound binding;GO:0000978//RNA polymerase II core promoter proximal region sequence-specific DNA binding;GO:0000975//regulatory region DNA binding;GO:0001…	GO:0006357//regulation of transcription from RNA polymerase II promoter;GO:0010468//regulation of gene expression;GO:0019219//regulation of nucleobase-containing compound metabolic process;GO:0065007//biological regulation;GO:1903506//regulation of nucleic acid-templated transcription;GO:0080090//regulation of primary metabolic process;GO:0031323//regulation of cellular metabolic process;GO:00507…
miR-6615-x	0.01	0.01	0.01	0.419	0.2806	0.1403	ENSGALT00000056073	31.2	20.77	32.81	11.32	15.6	12.83	-0.880406	SHISA4	shisa family member 4 [Source:NCBI gene;Acc:100859291]	-	-	-	-	GO:0031224//intrinsic component of membrane;GO:0016021//integral component of membrane;GO:0016020//membrane;GO:0044425//membrane part	-	-
miR-6615-x	0.01	0.01	0.01	0.419	0.2806	0.1403	ENSGALT00000061435	15.02	15.44	10.24	5.42	3.84	7.15	-0.880406	MGLL	monoglyceride lipase [Source:NCBI gene;Acc:416024]	Metabolism	Lipid metabolism;Global and overview maps	ko01100//Metabolic pathways;ko00561//Glycerolipid metabolism	K01054	GO:0016020//membrane	GO:0016298//lipase activity;GO:0016788//hydrolase activity, acting on ester bonds;GO:0047372//acylglycerol lipase activity;GO:0003824//catalytic activity;GO:0016787//hydrolase activity;GO:0052689//carboxylic ester hydrolase activity	-
miR-6615-x	0.01	0.01	0.01	0.419	0.2806	0.1403	ENSGALT00000096731	1.33	0.54	0.17	0	0	0	-0.870968	-	CREB regulated transcription coactivator 2 [Source:NCBI gene;Acc:107055137]	-	-	-	-	GO:0043226//organelle;GO:0043227//membrane-bounded organelle;GO:0005623//cell;GO:0043231//intracellular membrane-bounded organelle;GO:0005737//cytoplasm;GO:0005622//intracellular;GO:0044464//cell part;GO:0044424//intracellular part;GO:0005634//nucleus;GO:0043229//intracellular organelle	GO:0008140//cAMP response element binding protein binding;GO:0005488//binding;GO:0008134//transcription factor binding;GO:0005515//protein binding	GO:0031326//regulation of cellular biosynthetic process;GO:0031323//regulation of cellular metabolic process;GO:0051171//regulation of nitrogen compound metabolic process;GO:0010468//regulation of gene expression;GO:1902680//positive regulation of RNA biosynthetic process;GO:0031328//positive regulation of cellular biosynthetic process;GO:0065003//macromolecular complex assembly;GO:0051091//posit…
miR-7192-x	1.2407	0.5306	0.7479	0.1676	0.3508	0.01	ENSGALT00000018268	0.43	0.63	0.37	7.67	5.43	5.36	-0.771429	KITLG	KIT ligand [Source:NCBI gene;Acc:396028]	Organismal Systems;Environmental Information Processing	Endocrine system;Signal transduction	ko04010//MAPK signaling pathway;ko04916//Melanogenesis	K05461	GO:0005615//extracellular space;GO:0030175//filopodium;GO:0031224//intrinsic component of membrane;GO:0005576//extracellular region;GO:0071944//cell periphery;GO:0016020//membrane;GO:0043229//intracellular organelle;GO:0044424//intracellular part;GO:0044425//membrane part;GO:0031252//cell leading edge;GO:0042995//cell projection;GO:0043232//intracellular non-membrane-bounded organelle;GO:0005623/…	GO:0008083//growth factor activity;GO:0005125//cytokine activity;GO:0005515//protein binding;GO:0005173//stem cell factor receptor binding;GO:0005102//receptor binding;GO:0005488//binding;GO:0005126//cytokine receptor binding	GO:0046661//male sex differentiation;GO:0009893//positive regulation of metabolic process;GO:1902035//positive regulation of hematopoietic stem cell proliferation;GO:0048070//regulation of developmental pigmentation;GO:1902105//regulation of leukocyte differentiation;GO:0070666//regulation of mast cell proliferation;GO:2000147//positive regulation of cell motility;GO:0007154//cell communication;G…
miR-7192-x	1.2407	0.5306	0.7479	0.1676	0.3508	0.01	ENSGALT00000049974	9.41	9.28	2	19.07	20.46	27.98	-0.771429	PTN	pleiotrophin [Source:NCBI gene;Acc:418125]	-	-	-	-	GO:0005576//extracellular region;GO:0044444//cytoplasmic part;GO:0044424//intracellular part;GO:0043226//organelle;GO:0005886//plasma membrane;GO:0043231//intracellular membrane-bounded organelle;GO:0005737//cytoplasm;GO:0016020//membrane;GO:0012505//endomembrane system;GO:0005615//extracellular space;GO:0071944//cell periphery;GO:0005783//endoplasmic reticulum;GO:0005622//intracellular;GO:004446…	GO:0019208//phosphatase regulator activity;GO:0097367//carbohydrate derivative binding;GO:0019900//kinase binding;GO:0019888//protein phosphatase regulator activity;GO:0032403//protein complex binding;GO:0004864//protein phosphatase inhibitor activity;GO:0005102//receptor binding;GO:0005178//integrin binding;GO:0043168//anion binding;GO:0035374//chondroitin sulfate binding;GO:0005488//binding;GO:…	GO:0031323//regulation of cellular metabolic process;GO:0010720//positive regulation of cell development;GO:0019953//sexual reproduction;GO:0050890//cognition;GO:0014015//positive regulation of gliogenesis;GO:0050793//regulation of developmental process;GO:2000647//negative regulation of stem cell proliferation;GO:0044699//single-organism process;GO:0051641//cellular localization;GO:0048519//nega…
miR-7192-x	1.2407	0.5306	0.7479	0.1676	0.3508	0.01	ENSGALT00000057472	10.55	12.05	16.87	32.99	34.51	37.62	-0.885714	ANGPT1	angiopoietin 1 [Source:NCBI gene;Acc:395129]	Environmental Information Processing	Signal transduction	ko04010//MAPK signaling pathway	K05465	GO:0016020//membrane;GO:0042995//cell projection;GO:0098589//membrane region;GO:0005615//extracellular space;GO:0005576//extracellular region;GO:0044421//extracellular region part;GO:0044464//cell part;GO:0098805//whole membrane;GO:0098857//membrane microdomain;GO:0045121//membrane raft;GO:0071944//cell periphery;GO:0005902//microvillus;GO:0098858//actin-based cell projection;GO:0044425//membrane…	GO:0005102//receptor binding;GO:0019901//protein kinase binding;GO:0019899//enzyme binding;GO:1990782//protein tyrosine kinase binding;GO:0005488//binding;GO:0005515//protein binding;GO:0030971//receptor tyrosine kinase binding;GO:0019900//kinase binding	GO:1903533//regulation of protein targeting;GO:0006807//nitrogen compound metabolic process;GO:0044249//cellular biosynthetic process;GO:0001934//positive regulation of protein phosphorylation;GO:0007165//signal transduction;GO:0030202//heparin metabolic process;GO:1901215//negative regulation of neuron death;GO:0010604//positive regulation of macromolecule metabolic process;GO:0022610//biologica…
miR-7192-x	1.2407	0.5306	0.7479	0.1676	0.3508	0.01	ENSGALT00000069044	0	0	0	3.96	0	4.35	-0.845154	SLC41A3	solute carrier family 41 member 3 [Source:NCBI gene;Acc:416033]	-	-	-	-	GO:0005623//cell;GO:0016020//membrane;GO:0031224//intrinsic component of membrane;GO:0016021//integral component of membrane;GO:0071944//cell periphery;GO:0005886//plasma membrane;GO:0044425//membrane part;GO:0044464//cell part	GO:0022891//substrate-specific transmembrane transporter activity;GO:0022892//substrate-specific transporter activity;GO:0022857//transmembrane transporter activity;GO:0015075//ion transmembrane transporter activity;GO:0008324//cation transmembrane transporter activity;GO:0005215//transporter activity	GO:0006810//transport;GO:0055085//transmembrane transport;GO:0006812//cation transport;GO:0044763//single-organism cellular process;GO:0034220//ion transmembrane transport;GO:0051234//establishment of localization;GO:0051179//localization;GO:0098655//cation transmembrane transport;GO:0044765//single-organism transport;GO:0006811//ion transport;GO:0044699//single-organism process;GO:1902578//singl…
miR-7192-x	1.2407	0.5306	0.7479	0.1676	0.3508	0.01	ENSGALT00000072351	12.4	14.01	13.43	23.2	24.44	32.38	-0.942857	MGAT3	mannosyl (beta-1,4-)-glycoprotein beta-1,4-N-acetylglucosaminyltransferase [Source:NCBI gene;Acc:418013]	Metabolism	Glycan biosynthesis and metabolism;Global and overview maps	ko01100//Metabolic pathways;ko00510//N-Glycan biosynthesis	K00737	GO:0016020//membrane	GO:0003824//catalytic activity;GO:0016758//transferase activity, transferring hexosyl groups;GO:0016757//transferase activity, transferring glycosyl groups;GO:0016740//transferase activity;GO:0003830//beta-1,4-mannosylglycoprotein 4-beta-N-acetylglucosaminyltransferase activity;GO:0008194//UDP-glycosyltransferase activity;GO:0008375//acetylglucosaminyltransferase activity	GO:1901137//carbohydrate derivative biosynthetic process;GO:0051179//localization;GO:0044260//cellular macromolecule metabolic process;GO:0044267//cellular protein metabolic process;GO:0032879//regulation of localization;GO:0006464//cellular protein modification process;GO:0043412//macromolecule modification;GO:0044249//cellular biosynthetic process;GO:0008104//protein localization;GO:0071704//or…
miR-7192-x	1.2407	0.5306	0.7479	0.1676	0.3508	0.01	ENSGALT00000078438	16.64	16.42	11.56	39.84	36.39	40.31	-0.828571	ALDH1A3	aldehyde dehydrogenase 1 family member A3 [Source:NCBI gene;Acc:395389]	Metabolism	Xenobiotics biodegradation and metabolism;Metabolism of other amino acids;Carbohydrate metabolism;Global and overview maps;Amino acid metabolism	ko01100//Metabolic pathways;ko00010//Glycolysis / Gluconeogenesis;ko00980//Metabolism of xenobiotics by cytochrome P450;ko00982//Drug metabolism - cytochrome P450;ko00350//Tyrosine metabolism;ko00410//beta-Alanine metabolism;ko00340//Histidine metabolism;ko00360//Phenylalanine metabolism	K00129	GO:0043226//organelle;GO:0071944//cell periphery;GO:0005623//cell;GO:0043231//intracellular membrane-bounded organelle;GO:0043227//membrane-bounded organelle;GO:0005622//intracellular;GO:0016020//membrane;GO:0005737//cytoplasm;GO:0005829//cytosol;GO:0043229//intracellular organelle;GO:0044464//cell part;GO:0044424//intracellular part;GO:0044444//cytoplasmic part;GO:0005634//nucleus;GO:0005886//pl…	GO:0036094//small molecule binding;GO:0001758//retinal dehydrogenase activity;GO:1901363//heterocyclic compound binding;GO:0070403//NAD+ binding;GO:0005515//protein binding;GO:0097159//organic cyclic compound binding;GO:0042803//protein homodimerization activity;GO:0043167//ion binding;GO:0048037//cofactor binding;GO:0046983//protein dimerization activity;GO:0004030//aldehyde dehydrogenase [NAD(P…	GO:0060013//righting reflex;GO:0060429//epithelium development;GO:0042573//retinoic acid metabolic process;GO:0044283//small molecule biosynthetic process;GO:0048518//positive regulation of biological process;GO:0016114//terpenoid biosynthetic process;GO:0010942//positive regulation of cell death;GO:0065003//macromolecular complex assembly;GO:0008299//isoprenoid biosynthetic process;GO:0007417//c…
miR-726-y	1.4734	1.9457	0.9972	3.0171	2.9464	4.1376	ENSGALT00000097326	1.36	1.02	0.39	0	0	0	-0.758971	RANBP3	RAN binding protein 3 [Source:NCBI gene;Acc:420058]	-	-	-	-	-	-	GO:0051179//localization;GO:0051234//establishment of localization;GO:0051641//cellular localization;GO:0051649//establishment of localization in cell;GO:0046907//intracellular transport;GO:0006810//transport
miR-9226-y	0.853	0.9729	4.7368	0.5867	0.1403	0.4909	ENSGALT00000036427	44.21	47.25	66.46	100.07	100.31	117.01	-0.714286	TMEM123	transmembrane protein 123 [Source:NCBI gene;Acc:418984]	-	-	-	-	GO:0005622//intracellular;GO:0009897//external side of plasma membrane;GO:0005623//cell;GO:0044444//cytoplasmic part;GO:0044459//plasma membrane part;GO:0009986//cell surface;GO:0043226//organelle;GO:0016020//membrane;GO:0016021//integral component of membrane;GO:0031982//vesicle;GO:0031410//cytoplasmic vesicle;GO:0098552//side of membrane;GO:0071944//cell periphery;GO:0031224//intrinsic componen…	-	GO:0008219//cell death;GO:0009987//cellular process;GO:0070267//oncosis;GO:0070265//necrotic cell death;GO:0065007//biological regulation;GO:0008361//regulation of cell size;GO:0045793//positive regulation of cell size;GO:0044699//single-organism process;GO:0032535//regulation of cellular component size;GO:0044763//single-organism cellular process;GO:0016043//cellular component organization;GO:00…
miR-9226-y	0.853	0.9729	4.7368	0.5867	0.1403	0.4909	ENSGALT00000064987	1.97	2.14	0.77	6.63	5.57	5.9	-0.714286	AQP9	aquaporin 9 [Source:NCBI gene;Acc:415402]	-	-	-	-	GO:0031224//intrinsic component of membrane;GO:0044464//cell part;GO:0043227//membrane-bounded organelle;GO:0016020//membrane;GO:0043231//intracellular membrane-bounded organelle;GO:0043226//organelle;GO:0016021//integral component of membrane;GO:0044424//intracellular part;GO:0005623//cell;GO:0043229//intracellular organelle;GO:0005622//intracellular;GO:0044425//membrane part	GO:0022857//transmembrane transporter activity;GO:0015250//water channel activity;GO:0015205//nucleobase transmembrane transporter activity;GO:0022803//passive transmembrane transporter activity;GO:0005372//water transmembrane transporter activity;GO:0005350//pyrimidine nucleobase transmembrane transporter activity;GO:0015267//channel activity;GO:0022891//substrate-specific transmembrane transpor…	GO:0051591//response to cAMP;GO:0046689//response to mercury ion;GO:0014070//response to organic cyclic compound;GO:0015791//polyol transport;GO:0015855//pyrimidine nucleobase transport;GO:0055085//transmembrane transport;GO:0014074//response to purine-containing compound;GO:0071417//cellular response to organonitrogen compound;GO:0006810//transport;GO:0044763//single-organism cellular process;GO…
miR-9277-y	36.2137	23.5255	83.5164	13.4931	15.2934	29.8047	ENSGALT00000014329	15.4	16.01	20.68	53.52	49.84	49.24	-0.714286	LRRN4	leucine rich repeat neuronal 4 [Source:NCBI gene;Acc:427686]	-	-	-	-	GO:0044464//cell part;GO:0071944//cell periphery;GO:0005886//plasma membrane;GO:0031226//intrinsic component of plasma membrane;GO:0044459//plasma membrane part;GO:0031224//intrinsic component of membrane;GO:0016020//membrane;GO:0044425//membrane part;GO:0005623//cell;GO:0005887//integral component of plasma membrane;GO:0016021//integral component of membrane	GO:0005515//protein binding;GO:0005488//binding	GO:0003008//system process;GO:0044708//single-organism behavior;GO:0007612//learning;GO:0007611//learning or memory;GO:0007610//behavior;GO:0044699//single-organism process;GO:0032501//multicellular organismal process;GO:0008306//associative learning;GO:0007616//long-term memory;GO:0009628//response to abiotic stimulus;GO:0007613//memory;GO:0008542//visual learning;GO:0009416//response to light s…
miR-9277-y	36.2137	23.5255	83.5164	13.4931	15.2934	29.8047	ENSGALT00000060472	0	0	0	0.92	0.87	0.42	-0.819689	ABHD4	abhydrolase domain containing 4 [Source:NCBI gene;Acc:420673]	-	-	-	-	GO:0044424//intracellular part;GO:0044444//cytoplasmic part;GO:0043229//intracellular organelle;GO:0043226//organelle;GO:0043232//intracellular non-membrane-bounded organelle;GO:0005829//cytosol;GO:0044464//cell part;GO:0043228//non-membrane-bounded organelle;GO:0005737//cytoplasm;GO:0005811//lipid particle;GO:0005623//cell;GO:0005622//intracellular	GO:0003824//catalytic activity;GO:0016746//transferase activity, transferring acyl groups;GO:0071617//lysophospholipid acyltransferase activity;GO:0016740//transferase activity;GO:0016747//transferase activity, transferring acyl groups other than amino-acyl groups;GO:0042171//lysophosphatidic acid acyltransferase activity	GO:0010883//regulation of lipid storage;GO:0065009//regulation of molecular function;GO:0065007//biological regulation;GO:0010896//regulation of triglyceride catabolic process;GO:0044699//single-organism process;GO:0010891//negative regulation of sequestering of triglyceride;GO:0044763//single-organism cellular process;GO:0051006//positive regulation of lipoprotein lipase activity;GO:0048522//pos…
novel-m0009-3p	4.1099	5.0412	7.4791	2.6819	2.3151	2.2441	ENSGALT00000019412	1.08	1.24	1.25	4.67	4.51	5.05	-0.714286	CYP2D6	cytochrome P450 family 2 subfamily D member 6 [Source:NCBI gene;Acc:417981]	Metabolism	Lipid metabolism	ko00140//Steroid hormone biosynthesis	K07414	GO:0005623//cell;GO:0016020//membrane;GO:0043226//organelle;GO:0044424//intracellular part;GO:0044464//cell part;GO:0031224//intrinsic component of membrane;GO:0043229//intracellular organelle;GO:0005737//cytoplasm;GO:0043231//intracellular membrane-bounded organelle;GO:0005622//intracellular;GO:0016021//integral component of membrane;GO:0044425//membrane part;GO:0043227//membrane-bounded organel…	GO:0005506//iron ion binding;GO:0016712//oxidoreductase activity, acting on paired donors, with incorporation or reduction of molecular oxygen, reduced flavin or flavoprotein as one donor, and incorporation of one atom of oxygen;GO:0046914//transition metal ion binding;GO:0020037//heme binding;GO:0097159//organic cyclic compound binding;GO:0046906//tetrapyrrole binding;GO:0043167//ion binding;GO:…	GO:0042493//response to drug;GO:0006082//organic acid metabolic process;GO:0055114//oxidation-reduction process;GO:0017144//drug metabolic process;GO:0044238//primary metabolic process;GO:0009987//cellular process;GO:0042737//drug catabolic process;GO:0009056//catabolic process;GO:0032787//monocarboxylic acid metabolic process;GO:0071704//organic substance metabolic process;GO:0008152//metabolic …
novel-m0009-3p	4.1099	5.0412	7.4791	2.6819	2.3151	2.2441	ENSGALT00000039331	0.7	0.71	0.91	3.77	4.23	5.38	-0.771429	NTN1	netrin 1 [Source:NCBI gene;Acc:396389]	-	-	-	-	GO:0044424//intracellular part;GO:0044421//extracellular region part;GO:0005737//cytoplasm;GO:0005623//cell;GO:0031012//extracellular matrix;GO:0005576//extracellular region;GO:0005578//proteinaceous extracellular matrix;GO:0005604//basement membrane;GO:0044420//extracellular matrix component;GO:0044464//cell part;GO:0005622//intracellular	GO:0005488//binding;GO:0005515//protein binding	GO:0032989//cellular component morphogenesis;GO:0051960//regulation of nervous system development;GO:0061643//chemorepulsion of axon;GO:0044707//single-multicellular organism process;GO:0032990//cell part morphogenesis;GO:0090596//sensory organ morphogenesis;GO:0030307//positive regulation of cell growth;GO:0042471//ear morphogenesis;GO:0040023//establishment of nucleus localization;GO:0030517//n…
novel-m0009-3p	4.1099	5.0412	7.4791	2.6819	2.3151	2.2441	ENSGALT00000049974	9.41	9.28	2	19.07	20.46	27.98	-1	PTN	pleiotrophin [Source:NCBI gene;Acc:418125]	-	-	-	-	GO:0005576//extracellular region;GO:0044444//cytoplasmic part;GO:0044424//intracellular part;GO:0043226//organelle;GO:0005886//plasma membrane;GO:0043231//intracellular membrane-bounded organelle;GO:0005737//cytoplasm;GO:0016020//membrane;GO:0012505//endomembrane system;GO:0005615//extracellular space;GO:0071944//cell periphery;GO:0005783//endoplasmic reticulum;GO:0005622//intracellular;GO:004446…	GO:0019208//phosphatase regulator activity;GO:0097367//carbohydrate derivative binding;GO:0019900//kinase binding;GO:0019888//protein phosphatase regulator activity;GO:0032403//protein complex binding;GO:0004864//protein phosphatase inhibitor activity;GO:0005102//receptor binding;GO:0005178//integrin binding;GO:0043168//anion binding;GO:0035374//chondroitin sulfate binding;GO:0005488//binding;GO:…	GO:0031323//regulation of cellular metabolic process;GO:0010720//positive regulation of cell development;GO:0019953//sexual reproduction;GO:0050890//cognition;GO:0014015//positive regulation of gliogenesis;GO:0050793//regulation of developmental process;GO:2000647//negative regulation of stem cell proliferation;GO:0044699//single-organism process;GO:0051641//cellular localization;GO:0048519//nega…
novel-m0009-3p	4.1099	5.0412	7.4791	2.6819	2.3151	2.2441	ENSGALT00000072351	12.4	14.01	13.43	23.2	24.44	32.38	-0.828571	MGAT3	mannosyl (beta-1,4-)-glycoprotein beta-1,4-N-acetylglucosaminyltransferase [Source:NCBI gene;Acc:418013]	Metabolism	Glycan biosynthesis and metabolism;Global and overview maps	ko01100//Metabolic pathways;ko00510//N-Glycan biosynthesis	K00737	GO:0016020//membrane	GO:0003824//catalytic activity;GO:0016758//transferase activity, transferring hexosyl groups;GO:0016757//transferase activity, transferring glycosyl groups;GO:0016740//transferase activity;GO:0003830//beta-1,4-mannosylglycoprotein 4-beta-N-acetylglucosaminyltransferase activity;GO:0008194//UDP-glycosyltransferase activity;GO:0008375//acetylglucosaminyltransferase activity	GO:1901137//carbohydrate derivative biosynthetic process;GO:0051179//localization;GO:0044260//cellular macromolecule metabolic process;GO:0044267//cellular protein metabolic process;GO:0032879//regulation of localization;GO:0006464//cellular protein modification process;GO:0043412//macromolecule modification;GO:0044249//cellular biosynthetic process;GO:0008104//protein localization;GO:0071704//or…
novel-m0037-5p	0.853	0.2653	0.01	0.01	0.01	0.01	ENSGALT00000019284	36.37	35.94	50.47	85.16	89.21	93.87	-0.777542	-	sulfotransferase family 1E member 1 [Source:NCBI gene;Acc:422662]	Metabolism	Lipid metabolism	ko00140//Steroid hormone biosynthesis	K01016	-	GO:0004062//aryl sulfotransferase activity;GO:0016782//transferase activity, transferring sulfur-containing groups;GO:0016740//transferase activity;GO:0008146//sulfotransferase activity;GO:0003824//catalytic activity	GO:0000103//sulfate assimilation;GO:0044237//cellular metabolic process;GO:0006790//sulfur compound metabolic process;GO:0051923//sulfation;GO:0009987//cellular process;GO:0008152//metabolic process
novel-m0037-5p	0.853	0.2653	0.01	0.01	0.01	0.01	ENSGALT00000019412	1.08	1.24	1.25	4.67	4.51	5.05	-0.845154	CYP2D6	cytochrome P450 family 2 subfamily D member 6 [Source:NCBI gene;Acc:417981]	Metabolism	Lipid metabolism	ko00140//Steroid hormone biosynthesis	K07414	GO:0005623//cell;GO:0016020//membrane;GO:0043226//organelle;GO:0044424//intracellular part;GO:0044464//cell part;GO:0031224//intrinsic component of membrane;GO:0043229//intracellular organelle;GO:0005737//cytoplasm;GO:0043231//intracellular membrane-bounded organelle;GO:0005622//intracellular;GO:0016021//integral component of membrane;GO:0044425//membrane part;GO:0043227//membrane-bounded organel…	GO:0005506//iron ion binding;GO:0016712//oxidoreductase activity, acting on paired donors, with incorporation or reduction of molecular oxygen, reduced flavin or flavoprotein as one donor, and incorporation of one atom of oxygen;GO:0046914//transition metal ion binding;GO:0020037//heme binding;GO:0097159//organic cyclic compound binding;GO:0046906//tetrapyrrole binding;GO:0043167//ion binding;GO:…	GO:0042493//response to drug;GO:0006082//organic acid metabolic process;GO:0055114//oxidation-reduction process;GO:0017144//drug metabolic process;GO:0044238//primary metabolic process;GO:0009987//cellular process;GO:0042737//drug catabolic process;GO:0009056//catabolic process;GO:0032787//monocarboxylic acid metabolic process;GO:0071704//organic substance metabolic process;GO:0008152//metabolic …
novel-m0037-5p	0.853	0.2653	0.01	0.01	0.01	0.01	ENSGALT00000099686	22.49	27.11	31.39	73.69	69.53	75.23	-0.845154	-	ubiquitin specific peptidase 18 [Source:NCBI gene;Acc:418167]	-	-	-	-	-	GO:0008234//cysteine-type peptidase activity;GO:0070011//peptidase activity, acting on L-amino acid peptides;GO:0016787//hydrolase activity;GO:0008233//peptidase activity;GO:0101005//ubiquitinyl hydrolase activity;GO:0003824//catalytic activity;GO:0036459//thiol-dependent ubiquitinyl hydrolase activity;GO:0019783//ubiquitin-like protein-specific protease activity	GO:0044238//primary metabolic process;GO:0019941//modification-dependent protein catabolic process;GO:0043170//macromolecule metabolic process;GO:1901575//organic substance catabolic process;GO:0071704//organic substance metabolic process;GO:0070646//protein modification by small protein removal;GO:0070647//protein modification by small protein conjugation or removal;GO:0043632//modification-depe…
novel-m0067-5p	17.6803	26.1787	58.5861	16.0911	13.6097	15.7088	ENSGALT00000011799	0.05	0.03	0.17	2.65	2.71	3.75	-0.771429	SYNPR	synaptoporin [Source:NCBI gene;Acc:396359]	-	-	-	-	GO:0005622//intracellular;GO:0044425//membrane part;GO:0005737//cytoplasm;GO:0043231//intracellular membrane-bounded organelle;GO:0016021//integral component of membrane;GO:0070382//exocytic vesicle;GO:0045202//synapse;GO:0044444//cytoplasmic part;GO:0031410//cytoplasmic vesicle;GO:0099503//secretory vesicle;GO:0031224//intrinsic component of membrane;GO:0043229//intracellular organelle;GO:001602…	-	-
novel-m0067-5p	17.6803	26.1787	58.5861	16.0911	13.6097	15.7088	ENSGALT00000020391	78.39	77.35	99.43	192.37	202.2	218.06	-0.771429	TNFAIP6	TNF alpha induced protein 6 [Source:NCBI gene;Acc:424315]	-	-	-	-	GO:0044421//extracellular region part;GO:0005576//extracellular region;GO:0005615//extracellular space	GO:0097367//carbohydrate derivative binding;GO:0005539//glycosaminoglycan binding;GO:0005540//hyaluronic acid binding;GO:0005488//binding	GO:0022610//biological adhesion;GO:0048519//negative regulation of biological process;GO:0050727//regulation of inflammatory response;GO:1903035//negative regulation of response to wounding;GO:0048585//negative regulation of response to stimulus;GO:0031348//negative regulation of defense response;GO:0050728//negative regulation of inflammatory response;GO:0032102//negative regulation of response …
novel-m0067-5p	17.6803	26.1787	58.5861	16.0911	13.6097	15.7088	ENSGALT00000036427	44.21	47.25	66.46	100.07	100.31	117.01	-0.714286	TMEM123	transmembrane protein 123 [Source:NCBI gene;Acc:418984]	-	-	-	-	GO:0005622//intracellular;GO:0009897//external side of plasma membrane;GO:0005623//cell;GO:0044444//cytoplasmic part;GO:0044459//plasma membrane part;GO:0009986//cell surface;GO:0043226//organelle;GO:0016020//membrane;GO:0016021//integral component of membrane;GO:0031982//vesicle;GO:0031410//cytoplasmic vesicle;GO:0098552//side of membrane;GO:0071944//cell periphery;GO:0031224//intrinsic componen…	-	GO:0008219//cell death;GO:0009987//cellular process;GO:0070267//oncosis;GO:0070265//necrotic cell death;GO:0065007//biological regulation;GO:0008361//regulation of cell size;GO:0045793//positive regulation of cell size;GO:0044699//single-organism process;GO:0032535//regulation of cellular component size;GO:0044763//single-organism cellular process;GO:0016043//cellular component organization;GO:00…
novel-m0067-5p	17.6803	26.1787	58.5861	16.0911	13.6097	15.7088	ENSGALT00000038771	0	0	0	3.13	1.46	1.22	-0.758971	TRPM7	transient receptor potential cation channel subfamily M member 7 [Source:NCBI gene;Acc:427502]	Cellular Processes;Organismal Systems	Immune system;Cell growth and death	ko04218//Cellular senescence;ko04621//NOD-like receptor signaling pathway;ko04217//Necroptosis	K04982	GO:0005623//cell;GO:0044425//membrane part;GO:0031224//intrinsic component of membrane;GO:0071944//cell periphery;GO:0001726//ruffle;GO:0016020//membrane;GO:0005886//plasma membrane;GO:0042995//cell projection;GO:0031252//cell leading edge;GO:0016021//integral component of membrane;GO:0044464//cell part	GO:0005261//cation channel activity;GO:0016740//transferase activity;GO:0032549//ribonucleoside binding;GO:0022892//substrate-specific transporter activity;GO:0046873//metal ion transmembrane transporter activity;GO:0004674//protein serine/threonine kinase activity;GO:0004672//protein kinase activity;GO:0005215//transporter activity;GO:0016301//kinase activity;GO:0043167//ion binding;GO:0008092//…	GO:0043933//macromolecular complex subunit organization;GO:0006796//phosphate-containing compound metabolic process;GO:0065007//biological regulation;GO:0071840//cellular component organization or biogenesis;GO:0098660//inorganic ion transmembrane transport;GO:0046777//protein autophosphorylation;GO:0016310//phosphorylation;GO:0007010//cytoskeleton organization;GO:0006461//protein complex assembl…
novel-m0067-5p	17.6803	26.1787	58.5861	16.0911	13.6097	15.7088	ENSGALT00000049776	7.91	8.95	4	18.71	17.93	20.36	-0.771429	SNTB1	syntrophin beta 1 [Source:NCBI gene;Acc:404774]	-	-	-	-	GO:0071944//cell periphery;GO:0098796//membrane protein complex;GO:0005886//plasma membrane;GO:0005623//cell;GO:0044464//cell part;GO:0098797//plasma membrane protein complex;GO:0044459//plasma membrane part;GO:0045202//synapse;GO:0032991//macromolecular complex;GO:0090665//glycoprotein complex;GO:0016020//membrane;GO:0016010//dystrophin-associated glycoprotein complex;GO:0043234//protein complex…	GO:0005515//protein binding;GO:0005198//structural molecule activity;GO:0005488//binding	-
novel-m0067-5p	17.6803	26.1787	58.5861	16.0911	13.6097	15.7088	ENSGALT00000049974	9.41	9.28	2	19.07	20.46	27.98	-0.942857	PTN	pleiotrophin [Source:NCBI gene;Acc:418125]	-	-	-	-	GO:0005576//extracellular region;GO:0044444//cytoplasmic part;GO:0044424//intracellular part;GO:0043226//organelle;GO:0005886//plasma membrane;GO:0043231//intracellular membrane-bounded organelle;GO:0005737//cytoplasm;GO:0016020//membrane;GO:0012505//endomembrane system;GO:0005615//extracellular space;GO:0071944//cell periphery;GO:0005783//endoplasmic reticulum;GO:0005622//intracellular;GO:004446…	GO:0019208//phosphatase regulator activity;GO:0097367//carbohydrate derivative binding;GO:0019900//kinase binding;GO:0019888//protein phosphatase regulator activity;GO:0032403//protein complex binding;GO:0004864//protein phosphatase inhibitor activity;GO:0005102//receptor binding;GO:0005178//integrin binding;GO:0043168//anion binding;GO:0035374//chondroitin sulfate binding;GO:0005488//binding;GO:…	GO:0031323//regulation of cellular metabolic process;GO:0010720//positive regulation of cell development;GO:0019953//sexual reproduction;GO:0050890//cognition;GO:0014015//positive regulation of gliogenesis;GO:0050793//regulation of developmental process;GO:2000647//negative regulation of stem cell proliferation;GO:0044699//single-organism process;GO:0051641//cellular localization;GO:0048519//nega…
novel-m0067-5p	17.6803	26.1787	58.5861	16.0911	13.6097	15.7088	ENSGALT00000064987	1.97	2.14	0.77	6.63	5.57	5.9	-0.714286	AQP9	aquaporin 9 [Source:NCBI gene;Acc:415402]	-	-	-	-	GO:0031224//intrinsic component of membrane;GO:0044464//cell part;GO:0043227//membrane-bounded organelle;GO:0016020//membrane;GO:0043231//intracellular membrane-bounded organelle;GO:0043226//organelle;GO:0016021//integral component of membrane;GO:0044424//intracellular part;GO:0005623//cell;GO:0043229//intracellular organelle;GO:0005622//intracellular;GO:0044425//membrane part	GO:0022857//transmembrane transporter activity;GO:0015250//water channel activity;GO:0015205//nucleobase transmembrane transporter activity;GO:0022803//passive transmembrane transporter activity;GO:0005372//water transmembrane transporter activity;GO:0005350//pyrimidine nucleobase transmembrane transporter activity;GO:0015267//channel activity;GO:0022891//substrate-specific transmembrane transpor…	GO:0051591//response to cAMP;GO:0046689//response to mercury ion;GO:0014070//response to organic cyclic compound;GO:0015791//polyol transport;GO:0015855//pyrimidine nucleobase transport;GO:0055085//transmembrane transport;GO:0014074//response to purine-containing compound;GO:0071417//cellular response to organonitrogen compound;GO:0006810//transport;GO:0044763//single-organism cellular process;GO…
novel-m0080-3p	0.01	0.01	0.01	0.5028	0.4911	0.4909	ENSGALT00000009591	31.88	17.13	21.67	0	3.54	1.78	-0.880406	SEC61A1	Sec61 translocon alpha 1 subunit [Source:NCBI gene;Acc:416023]	Genetic Information Processing;Cellular Processes	Transport and catabolism;Folding, sorting and degradation	ko04141//Protein processing in endoplasmic reticulum;ko04145//Phagosome;ko03060//Protein export	K10956	GO:0031224//intrinsic component of membrane;GO:0005789//endoplasmic reticulum membrane;GO:0031090//organelle membrane;GO:0071256//translocon complex;GO:0043229//intracellular organelle;GO:0030867//rough endoplasmic reticulum membrane;GO:0005623//cell;GO:0032991//macromolecular complex;GO:0005737//cytoplasm;GO:0012505//endomembrane system;GO:0042175//nuclear outer membrane-endoplasmic reticulum me…	GO:0022857//transmembrane transporter activity;GO:0015267//channel activity;GO:0008320//protein transmembrane transporter activity;GO:0043022//ribosome binding;GO:0022891//substrate-specific transmembrane transporter activity;GO:0046873//metal ion transmembrane transporter activity;GO:0005048//signal sequence binding;GO:0015085//calcium ion transmembrane transporter activity;GO:0005216//ion chann…	GO:0039019//pronephric nephron development;GO:0044765//single-organism transport;GO:0072657//protein localization to membrane;GO:0006616//SRP-dependent cotranslational protein targeting to membrane, translocation;GO:0006812//cation transport;GO:0055085//transmembrane transport;GO:0015031//protein transport;GO:0090150//establishment of protein localization to membrane;GO:0070588//calcium ion trans…
novel-m0097-5p	0.6204	0.8844	1.3712	0.2514	0.1403	0.1403	ENSGALT00000018446	0.38	0.3	2.33	9.35	7.91	11.14	-0.724714	DES	desmin [Source:NCBI gene;Acc:395906]	-	-	-	-	GO:0030017//sarcomere;GO:0045202//synapse;GO:0043232//intracellular non-membrane-bounded organelle;GO:0044444//cytoplasmic part;GO:0097433//dense body;GO:0071944//cell periphery;GO:0005913//cell-cell adherens junction;GO:0044424//intracellular part;GO:0044449//contractile fiber part;GO:0005737//cytoplasm;GO:0043229//intracellular organelle;GO:0030018//Z disc;GO:0031674//I band;GO:0005916//fascia …	GO:0042802//identical protein binding;GO:0005515//protein binding;GO:0005488//binding;GO:0008092//cytoskeletal protein binding;GO:0005198//structural molecule activity	GO:0044763//single-organism cellular process;GO:0006996//organelle organization;GO:1902589//single-organism organelle organization;GO:0043933//macromolecular complex subunit organization;GO:0071822//protein complex subunit organization;GO:0044699//single-organism process;GO:0009987//cellular process;GO:0007010//cytoskeleton organization;GO:0016043//cellular component organization;GO:0045104//inte…
novel-m0097-5p	0.6204	0.8844	1.3712	0.2514	0.1403	0.1403	ENSGALT00000039224	2.38	1.73	2.39	10.42	11.33	14.37	-0.811679	TGM2	transglutaminase 2 [Source:NCBI gene;Acc:396432]	-	-	-	-	GO:0043231//intracellular membrane-bounded organelle;GO:0071944//cell periphery;GO:0043227//membrane-bounded organelle;GO:0044464//cell part;GO:0005622//intracellular;GO:0044424//intracellular part;GO:0044425//membrane part;GO:0031226//intrinsic component of plasma membrane;GO:0044459//plasma membrane part;GO:0043226//organelle;GO:0012505//endomembrane system;GO:0005886//plasma membrane;GO:000578…	GO:0016740//transferase activity;GO:0046872//metal ion binding;GO:0016746//transferase activity, transferring acyl groups;GO:0016755//transferase activity, transferring amino-acyl groups;GO:0003810//protein-glutamine gamma-glutamyltransferase activity;GO:0005488//binding;GO:0043169//cation binding;GO:0003824//catalytic activity;GO:0043167//ion binding	GO:0071704//organic substance metabolic process;GO:0006897//endocytosis;GO:0050801//ion homeostasis;GO:0044767//single-organism developmental process;GO:0030003//cellular cation homeostasis;GO:0030155//regulation of cell adhesion;GO:0048513//animal organ development;GO:0035295//tube development;GO:0060662//salivary gland cavitation;GO:0048878//chemical homeostasis;GO:0045785//positive regulation …
novel-m0097-5p	0.6204	0.8844	1.3712	0.2514	0.1403	0.1403	ENSGALT00000094199	0	0	0	0.13	0.3	0.34	-0.924062	EHD2	EH domain containing 2 [Source:NCBI gene;Acc:107049991]	Cellular Processes	Transport and catabolism	ko04144//Endocytosis	K12469	GO:0071944//cell periphery;GO:0015630//microtubule cytoskeleton;GO:0043232//intracellular non-membrane-bounded organelle;GO:0005576//extracellular region;GO:0045121//membrane raft;GO:0005623//cell;GO:0043228//non-membrane-bounded organelle;GO:0043229//intracellular organelle;GO:0055037//recycling endosome;GO:0010008//endosome membrane;GO:0044440//endosomal part;GO:0044464//cell part;GO:0043226//o…	GO:0005488//binding;GO:0042802//identical protein binding;GO:0000166//nucleotide binding;GO:0032550//purine ribonucleoside binding;GO:0032555//purine ribonucleotide binding;GO:1901363//heterocyclic compound binding;GO:0043168//anion binding;GO:0019001//guanyl nucleotide binding;GO:0032561//guanyl ribonucleotide binding;GO:0005525//GTP binding;GO:0005515//protein binding;GO:0036094//small molecule…	GO:0051234//establishment of localization;GO:0050794//regulation of cellular process;GO:0051155//positive regulation of striated muscle cell differentiation;GO:0032879//regulation of localization;GO:0060341//regulation of cellular localization;GO:0006810//transport;GO:0097320//membrane tubulation;GO:0032388//positive regulation of intracellular transport;GO:0006897//endocytosis;GO:0051049//regula…
novel-m0134-3p	0.01	0.01	0.01	0.3352	0.3508	0.4208	ENSGALT00000044247	24.62	21.86	27.02	12.15	13.63	10.25	-0.880406	PCBP4	poly(rC)-binding protein 4-like [Source:NCBI gene;Acc:100859674]	-	-	-	-	GO:0005622//intracellular;GO:0005737//cytoplasm;GO:0005623//cell;GO:0005829//cytosol;GO:0044464//cell part;GO:0044424//intracellular part;GO:0044444//cytoplasmic part	GO:0003723//RNA binding;GO:0005488//binding;GO:0044822//poly(A) RNA binding;GO:0003676//nucleic acid binding;GO:0003730//mRNA 3'-UTR binding;GO:1901363//heterocyclic compound binding;GO:0097159//organic cyclic compound binding;GO:0003729//mRNA binding	GO:0050789//regulation of biological process;GO:0019222//regulation of metabolic process;GO:0060255//regulation of macromolecule metabolic process;GO:0065007//biological regulation;GO:0065008//regulation of biological quality;GO:0043487//regulation of RNA stability;GO:0010608//posttranscriptional regulation of gene expression;GO:0043488//regulation of mRNA stability;GO:0010468//regulation of gene…
novel-m0134-3p	0.01	0.01	0.01	0.3352	0.3508	0.4208	ENSGALT00000061435	15.02	15.44	10.24	5.42	3.84	7.15	-0.758971	MGLL	monoglyceride lipase [Source:NCBI gene;Acc:416024]	Metabolism	Lipid metabolism;Global and overview maps	ko01100//Metabolic pathways;ko00561//Glycerolipid metabolism	K01054	GO:0016020//membrane	GO:0016298//lipase activity;GO:0016788//hydrolase activity, acting on ester bonds;GO:0047372//acylglycerol lipase activity;GO:0003824//catalytic activity;GO:0016787//hydrolase activity;GO:0052689//carboxylic ester hydrolase activity	-
novel-m0137-5p	1.8611	1.6804	3.1163	0.419	0.8418	0.9818	ENSGALT00000078804	4.32	4.55	4.86	10.07	9.2	9.92	-0.771429	GPC1	glypican 1 [Source:NCBI gene;Acc:424770]	-	-	-	-	GO:0098589//membrane region;GO:0043226//organelle;GO:0098805//whole membrane;GO:0046658//anchored component of plasma membrane;GO:0043229//intracellular organelle;GO:0031226//intrinsic component of plasma membrane;GO:0005737//cytoplasm;GO:0070013//intracellular organelle lumen;GO:0005829//cytosol;GO:0045202//synapse;GO:0031974//membrane-enclosed lumen;GO:0005622//intracellular;GO:0071944//cell pe…	GO:0019838//growth factor binding;GO:0050840//extracellular matrix binding;GO:0043236//laminin binding;GO:0046914//transition metal ion binding;GO:0046872//metal ion binding;GO:0043169//cation binding;GO:0017134//fibroblast growth factor binding;GO:0005515//protein binding;GO:0005488//binding;GO:0005507//copper ion binding;GO:0043167//ion binding	GO:1902726//positive regulation of skeletal muscle satellite cell differentiation;GO:0044699//single-organism process;GO:0048641//regulation of skeletal muscle tissue development;GO:0044265//cellular macromolecule catabolic process;GO:0044238//primary metabolic process;GO:0065007//biological regulation;GO:0044260//cellular macromolecule metabolic process;GO:2000736//regulation of stem cell differ…
novel-m0159-5p	0.01	0.01	0.01	0.5028	1.0523	0.7714	ENSGALT00000005891	16.65	9.78	15.38	7.07	6.65	5.51	-0.880406	RAPGEF1	Rap guanine nucleotide exchange factor 1 [Source:NCBI gene;Acc:417173]	Organismal Systems;Cellular Processes	Endocrine system;Cellular community - eukaryotes	ko04510//Focal adhesion;ko04910//Insulin signaling pathway	K06277	GO:0005622//intracellular;GO:0044464//cell part;GO:0005623//cell	GO:0005085//guanyl-nucleotide exchange factor activity;GO:0098772//molecular function regulator	GO:0009987//cellular process;GO:0007154//cell communication;GO:0035556//intracellular signal transduction;GO:0065007//biological regulation;GO:0007264//small GTPase mediated signal transduction;GO:0050789//regulation of biological process;GO:0050896//response to stimulus;GO:0050794//regulation of cellular process;GO:0051716//cellular response to stimulus;GO:0044699//single-organism process;GO:000…
novel-m0159-5p	0.01	0.01	0.01	0.5028	1.0523	0.7714	ENSGALT00000096731	1.33	0.54	0.17	0	0	0	-0.870968	-	CREB regulated transcription coactivator 2 [Source:NCBI gene;Acc:107055137]	-	-	-	-	GO:0043226//organelle;GO:0043227//membrane-bounded organelle;GO:0005623//cell;GO:0043231//intracellular membrane-bounded organelle;GO:0005737//cytoplasm;GO:0005622//intracellular;GO:0044464//cell part;GO:0044424//intracellular part;GO:0005634//nucleus;GO:0043229//intracellular organelle	GO:0008140//cAMP response element binding protein binding;GO:0005488//binding;GO:0008134//transcription factor binding;GO:0005515//protein binding	GO:0031326//regulation of cellular biosynthetic process;GO:0031323//regulation of cellular metabolic process;GO:0051171//regulation of nitrogen compound metabolic process;GO:0010468//regulation of gene expression;GO:1902680//positive regulation of RNA biosynthetic process;GO:0031328//positive regulation of cellular biosynthetic process;GO:0065003//macromolecular complex assembly;GO:0051091//posit…
novel-m0159-5p	0.01	0.01	0.01	0.5028	1.0523	0.7714	ENSGALT00000106626	0.61	0.24	0.34	0	0	0	-0.870968	SPATA20	spermatogenesis associated 20 [Source:NCBI gene;Acc:422100]	-	-	-	-	-	GO:0003824//catalytic activity	-
novel-m0161-3p	0.01	0.01	0.01	5.8666	5.3316	4.4882	ENSGALT00000002157	10.15	9.4	6.87	2.11	1.45	1.84	-0.758971	ADRA1B	adrenoceptor alpha 1B [Source:NCBI gene;Acc:373890]	Organismal Systems;Environmental Information Processing	Signaling molecules and interaction;Circulatory system;Signal transduction	ko04080//Neuroactive ligand-receptor interaction;ko04020//Calcium signaling pathway;ko04261//Adrenergic signaling in cardiomyocytes;ko04270//Vascular smooth muscle contraction	K04136	GO:0044446//intracellular organelle part;GO:0031965//nuclear membrane;GO:0031226//intrinsic component of plasma membrane;GO:0043227//membrane-bounded organelle;GO:0031224//intrinsic component of membrane;GO:0044425//membrane part;GO:0044428//nuclear part;GO:0005886//plasma membrane;GO:0005737//cytoplasm;GO:0031975//envelope;GO:0005635//nuclear envelope;GO:0043231//intracellular membrane-bounded o…	GO:0004930//G-protein coupled receptor activity;GO:0004888//transmembrane signaling receptor activity;GO:0004871//signal transducer activity;GO:0004872//receptor activity;GO:0004935//adrenergic receptor activity;GO:0046983//protein dimerization activity;GO:0046982//protein heterodimerization activity;GO:0004937//alpha1-adrenergic receptor activity;GO:0005488//binding;GO:0004936//alpha-adrenergic …	GO:0009987//cellular process;GO:0072507//divalent inorganic cation homeostasis;GO:0071880//adenylate cyclase-activating adrenergic receptor signaling pathway;GO:0055080//cation homeostasis;GO:0031323//regulation of cellular metabolic process;GO:0001932//regulation of protein phosphorylation;GO:0007186//G-protein coupled receptor signaling pathway;GO:0019725//cellular homeostasis;GO:0030003//cellu…
novel-m0161-3p	0.01	0.01	0.01	5.8666	5.3316	4.4882	ENSGALT00000020033	3.57	0.68	2.71	0	0	0	-0.870968	MICALL1	MICAL like 1 [Source:NCBI gene;Acc:418032]	-	-	-	-	GO:0005623//cell	GO:0043169//cation binding;GO:0019899//enzyme binding;GO:0005515//protein binding;GO:0017137//Rab GTPase binding;GO:0051020//GTPase binding;GO:0043167//ion binding;GO:0046872//metal ion binding;GO:0031267//small GTPase binding;GO:0017016//Ras GTPase binding;GO:0005488//binding	GO:0016197//endosomal transport;GO:0051234//establishment of localization;GO:0032456//endocytic recycling;GO:0016192//vesicle-mediated transport;GO:0006810//transport;GO:0051179//localization;GO:0046907//intracellular transport;GO:1902578//single-organism localization;GO:0044765//single-organism transport;GO:0051649//establishment of localization in cell;GO:0044699//single-organism process;GO:005…
novel-m0161-3p	0.01	0.01	0.01	5.8666	5.3316	4.4882	ENSGALT00000080130	147.83	113.35	132	52.19	52.29	35.88	-0.758971	PRELP	proline and arginine rich end leucine rich repeat protein [Source:NCBI gene;Acc:419933]	-	-	-	-	-	GO:0005201//extracellular matrix structural constituent;GO:0005198//structural molecule activity;GO:0005515//protein binding;GO:0005488//binding	GO:0009987//cellular process;GO:0032502//developmental process;GO:0044763//single-organism cellular process;GO:0044767//single-organism developmental process;GO:0044699//single-organism process;GO:0007568//aging;GO:0007569//cell aging
novel-m0161-3p	0.01	0.01	0.01	5.8666	5.3316	4.4882	ENSGALT00000096731	1.33	0.54	0.17	0	0	0	-0.870968	-	CREB regulated transcription coactivator 2 [Source:NCBI gene;Acc:107055137]	-	-	-	-	GO:0043226//organelle;GO:0043227//membrane-bounded organelle;GO:0005623//cell;GO:0043231//intracellular membrane-bounded organelle;GO:0005737//cytoplasm;GO:0005622//intracellular;GO:0044464//cell part;GO:0044424//intracellular part;GO:0005634//nucleus;GO:0043229//intracellular organelle	GO:0008140//cAMP response element binding protein binding;GO:0005488//binding;GO:0008134//transcription factor binding;GO:0005515//protein binding	GO:0031326//regulation of cellular biosynthetic process;GO:0031323//regulation of cellular metabolic process;GO:0051171//regulation of nitrogen compound metabolic process;GO:0010468//regulation of gene expression;GO:1902680//positive regulation of RNA biosynthetic process;GO:0031328//positive regulation of cellular biosynthetic process;GO:0065003//macromolecular complex assembly;GO:0051091//posit…
novel-m0161-3p	0.01	0.01	0.01	5.8666	5.3316	4.4882	ENSGALT00000100688	0.25	4.41	2.57	0	0	0.02	-0.924062	FNBP1L	formin binding protein 1 like [Source:NCBI gene;Acc:424495]	-	-	-	-	-	GO:0005515//protein binding;GO:0005488//binding	GO:0006810//transport;GO:0051179//localization;GO:0016192//vesicle-mediated transport;GO:0006897//endocytosis;GO:0051234//establishment of localization
novel-m0162-5p	0.01	0.01	0.01	5.8666	5.3316	4.4882	ENSGALT00000002157	10.15	9.4	6.87	2.11	1.45	1.84	-0.758971	ADRA1B	adrenoceptor alpha 1B [Source:NCBI gene;Acc:373890]	Organismal Systems;Environmental Information Processing	Signaling molecules and interaction;Circulatory system;Signal transduction	ko04080//Neuroactive ligand-receptor interaction;ko04020//Calcium signaling pathway;ko04261//Adrenergic signaling in cardiomyocytes;ko04270//Vascular smooth muscle contraction	K04136	GO:0044446//intracellular organelle part;GO:0031965//nuclear membrane;GO:0031226//intrinsic component of plasma membrane;GO:0043227//membrane-bounded organelle;GO:0031224//intrinsic component of membrane;GO:0044425//membrane part;GO:0044428//nuclear part;GO:0005886//plasma membrane;GO:0005737//cytoplasm;GO:0031975//envelope;GO:0005635//nuclear envelope;GO:0043231//intracellular membrane-bounded o…	GO:0004930//G-protein coupled receptor activity;GO:0004888//transmembrane signaling receptor activity;GO:0004871//signal transducer activity;GO:0004872//receptor activity;GO:0004935//adrenergic receptor activity;GO:0046983//protein dimerization activity;GO:0046982//protein heterodimerization activity;GO:0004937//alpha1-adrenergic receptor activity;GO:0005488//binding;GO:0004936//alpha-adrenergic …	GO:0009987//cellular process;GO:0072507//divalent inorganic cation homeostasis;GO:0071880//adenylate cyclase-activating adrenergic receptor signaling pathway;GO:0055080//cation homeostasis;GO:0031323//regulation of cellular metabolic process;GO:0001932//regulation of protein phosphorylation;GO:0007186//G-protein coupled receptor signaling pathway;GO:0019725//cellular homeostasis;GO:0030003//cellu…
novel-m0162-5p	0.01	0.01	0.01	5.8666	5.3316	4.4882	ENSGALT00000020033	3.57	0.68	2.71	0	0	0	-0.870968	MICALL1	MICAL like 1 [Source:NCBI gene;Acc:418032]	-	-	-	-	GO:0005623//cell	GO:0043169//cation binding;GO:0019899//enzyme binding;GO:0005515//protein binding;GO:0017137//Rab GTPase binding;GO:0051020//GTPase binding;GO:0043167//ion binding;GO:0046872//metal ion binding;GO:0031267//small GTPase binding;GO:0017016//Ras GTPase binding;GO:0005488//binding	GO:0016197//endosomal transport;GO:0051234//establishment of localization;GO:0032456//endocytic recycling;GO:0016192//vesicle-mediated transport;GO:0006810//transport;GO:0051179//localization;GO:0046907//intracellular transport;GO:1902578//single-organism localization;GO:0044765//single-organism transport;GO:0051649//establishment of localization in cell;GO:0044699//single-organism process;GO:005…
novel-m0162-5p	0.01	0.01	0.01	5.8666	5.3316	4.4882	ENSGALT00000080130	147.83	113.35	132	52.19	52.29	35.88	-0.758971	PRELP	proline and arginine rich end leucine rich repeat protein [Source:NCBI gene;Acc:419933]	-	-	-	-	-	GO:0005201//extracellular matrix structural constituent;GO:0005198//structural molecule activity;GO:0005515//protein binding;GO:0005488//binding	GO:0009987//cellular process;GO:0032502//developmental process;GO:0044763//single-organism cellular process;GO:0044767//single-organism developmental process;GO:0044699//single-organism process;GO:0007568//aging;GO:0007569//cell aging
novel-m0162-5p	0.01	0.01	0.01	5.8666	5.3316	4.4882	ENSGALT00000096731	1.33	0.54	0.17	0	0	0	-0.870968	-	CREB regulated transcription coactivator 2 [Source:NCBI gene;Acc:107055137]	-	-	-	-	GO:0043226//organelle;GO:0043227//membrane-bounded organelle;GO:0005623//cell;GO:0043231//intracellular membrane-bounded organelle;GO:0005737//cytoplasm;GO:0005622//intracellular;GO:0044464//cell part;GO:0044424//intracellular part;GO:0005634//nucleus;GO:0043229//intracellular organelle	GO:0008140//cAMP response element binding protein binding;GO:0005488//binding;GO:0008134//transcription factor binding;GO:0005515//protein binding	GO:0031326//regulation of cellular biosynthetic process;GO:0031323//regulation of cellular metabolic process;GO:0051171//regulation of nitrogen compound metabolic process;GO:0010468//regulation of gene expression;GO:1902680//positive regulation of RNA biosynthetic process;GO:0031328//positive regulation of cellular biosynthetic process;GO:0065003//macromolecular complex assembly;GO:0051091//posit…
novel-m0162-5p	0.01	0.01	0.01	5.8666	5.3316	4.4882	ENSGALT00000100688	0.25	4.41	2.57	0	0	0.02	-0.924062	FNBP1L	formin binding protein 1 like [Source:NCBI gene;Acc:424495]	-	-	-	-	-	GO:0005515//protein binding;GO:0005488//binding	GO:0006810//transport;GO:0051179//localization;GO:0016192//vesicle-mediated transport;GO:0006897//endocytosis;GO:0051234//establishment of localization
novel-m0165-3p	1.3183	0.8844	1.7451	0.2514	0.4911	0.3506	ENSGALT00000008904	12.21	14.43	19.06	42.37	36.84	28.82	-0.771429	DKK3	dickkopf WNT signaling pathway inhibitor 3 [Source:NCBI gene;Acc:396023]	-	-	-	-	GO:0005576//extracellular region	-	GO:0032501//multicellular organismal process;GO:0010648//negative regulation of cell communication;GO:0009966//regulation of signal transduction;GO:0010646//regulation of cell communication;GO:0044707//single-multicellular organism process;GO:0050789//regulation of biological process;GO:0044699//single-organism process;GO:0050794//regulation of cellular process;GO:0023057//negative regulation of …
novel-m0165-3p	1.3183	0.8844	1.7451	0.2514	0.4911	0.3506	ENSGALT00000058183	0.34	0.41	0.06	2.41	1.68	2.37	-1	NLRC5	NLR family CARD domain containing 5 [Source:NCBI gene;Acc:100857413]	-	-	-	-	GO:0005737//cytoplasm;GO:0043231//intracellular membrane-bounded organelle;GO:0005634//nucleus;GO:0044464//cell part;GO:0043232//intracellular non-membrane-bounded organelle;GO:0015630//microtubule cytoskeleton;GO:0043226//organelle;GO:0005813//centrosome;GO:0005856//cytoskeleton;GO:0044444//cytoplasmic part;GO:0044430//cytoskeletal part;GO:0005829//cytosol;GO:0044424//intracellular part;GO:00432…	GO:0003676//nucleic acid binding;GO:0044212//transcription regulatory region DNA binding;GO:0035639//purine ribonucleoside triphosphate binding;GO:0097159//organic cyclic compound binding;GO:0005524//ATP binding;GO:0032559//adenyl ribonucleotide binding;GO:0001012//RNA polymerase II regulatory region DNA binding;GO:0036094//small molecule binding;GO:0005515//protein binding;GO:0097367//carbohydra…	GO:0009615//response to virus;GO:0035556//intracellular signal transduction;GO:0051174//regulation of phosphorus metabolic process;GO:0031328//positive regulation of cellular biosynthetic process;GO:0002376//immune system process;GO:1902679//negative regulation of RNA biosynthetic process;GO:0060339//negative regulation of type I interferon-mediated signaling pathway;GO:0010647//positive regulati…
novel-m0165-3p	1.3183	0.8844	1.7451	0.2514	0.4911	0.3506	ENSGALT00000059836	0.43	0.36	0.36	2.16	2.79	4.92	-0.724714	WNT2B	Wnt family member 2B [Source:NCBI gene;Acc:374243]	Organismal Systems;Environmental Information Processing	Endocrine system;Signal transduction	ko04150//mTOR signaling pathway;ko04310//Wnt signaling pathway;ko04916//Melanogenesis	K00182	GO:0043226//organelle;GO:0005622//intracellular;GO:0043229//intracellular organelle;GO:0005623//cell;GO:0005615//extracellular space;GO:0043231//intracellular membrane-bounded organelle;GO:0044424//intracellular part;GO:0044421//extracellular region part;GO:0044464//cell part;GO:0043227//membrane-bounded organelle;GO:0005576//extracellular region	GO:0005515//protein binding;GO:0005488//binding;GO:0005102//receptor binding;GO:0005109//frizzled binding;GO:0001664//G-protein coupled receptor binding	GO:0008283//cell proliferation;GO:0007267//cell-cell signaling;GO:0051216//cartilage development;GO:0048518//positive regulation of biological process;GO:0051094//positive regulation of developmental process;GO:0007548//sex differentiation;GO:0050793//regulation of developmental process;GO:0051239//regulation of multicellular organismal process;GO:0009605//response to external stimulus;GO:0022414…
novel-m0165-3p	1.3183	0.8844	1.7451	0.2514	0.4911	0.3506	ENSGALT00000064987	1.97	2.14	0.77	6.63	5.57	5.9	-1	AQP9	aquaporin 9 [Source:NCBI gene;Acc:415402]	-	-	-	-	GO:0031224//intrinsic component of membrane;GO:0044464//cell part;GO:0043227//membrane-bounded organelle;GO:0016020//membrane;GO:0043231//intracellular membrane-bounded organelle;GO:0043226//organelle;GO:0016021//integral component of membrane;GO:0044424//intracellular part;GO:0005623//cell;GO:0043229//intracellular organelle;GO:0005622//intracellular;GO:0044425//membrane part	GO:0022857//transmembrane transporter activity;GO:0015250//water channel activity;GO:0015205//nucleobase transmembrane transporter activity;GO:0022803//passive transmembrane transporter activity;GO:0005372//water transmembrane transporter activity;GO:0005350//pyrimidine nucleobase transmembrane transporter activity;GO:0015267//channel activity;GO:0022891//substrate-specific transmembrane transpor…	GO:0051591//response to cAMP;GO:0046689//response to mercury ion;GO:0014070//response to organic cyclic compound;GO:0015791//polyol transport;GO:0015855//pyrimidine nucleobase transport;GO:0055085//transmembrane transport;GO:0014074//response to purine-containing compound;GO:0071417//cellular response to organonitrogen compound;GO:0006810//transport;GO:0044763//single-organism cellular process;GO…
novel-m0165-3p	1.3183	0.8844	1.7451	0.2514	0.4911	0.3506	ENSGALT00000081697	0.68	0.81	0.62	1.59	1.89	1.99	-0.828571	ANK3	ankyrin 3 [Source:NCBI gene;Acc:396309]	-	-	-	-	GO:0030054//cell junction;GO:0098590//plasma membrane region;GO:0071944//cell periphery;GO:0070160//occluding junction;GO:0044464//cell part;GO:0016020//membrane;GO:0016323//basolateral plasma membrane;GO:0005623//cell;GO:0042995//cell projection;GO:0005911//cell-cell junction;GO:0005923//bicellular tight junction;GO:0044304//main axon;GO:0043296//apical junction complex;GO:0044463//cell projecti…	GO:0005200//structural constituent of cytoskeleton;GO:0005198//structural molecule activity;GO:0005515//protein binding;GO:0005488//binding	GO:0044085//cellular component biogenesis;GO:0000910//cytokinesis;GO:1990778//protein localization to cell periphery;GO:0065008//regulation of biological quality;GO:0006996//organelle organization;GO:0016043//cellular component organization;GO:0006810//transport;GO:0071702//organic substance transport;GO:0051301//cell division;GO:0090150//establishment of protein localization to membrane;GO:00516…
novel-m0165-3p	1.3183	0.8844	1.7451	0.2514	0.4911	0.3506	ENSGALT00000091920	6.48	8.07	7.71	22.97	14.04	21.6	-0.942857	ATF3	activating transcription factor 3 [Source:NCBI gene;Acc:421369]	-	-	-	-	GO:0005622//intracellular;GO:0043229//intracellular organelle;GO:0043227//membrane-bounded organelle;GO:0005623//cell;GO:0043231//intracellular membrane-bounded organelle;GO:0043226//organelle;GO:0044464//cell part;GO:0005634//nucleus;GO:0044424//intracellular part	GO:0003677//DNA binding;GO:0001012//RNA polymerase II regulatory region DNA binding;GO:0000976//transcription regulatory region sequence-specific DNA binding;GO:1990837//sequence-specific double-stranded DNA binding;GO:0097159//organic cyclic compound binding;GO:0000978//RNA polymerase II core promoter proximal region sequence-specific DNA binding;GO:0000975//regulatory region DNA binding;GO:0001…	GO:0006357//regulation of transcription from RNA polymerase II promoter;GO:0010468//regulation of gene expression;GO:0019219//regulation of nucleobase-containing compound metabolic process;GO:0065007//biological regulation;GO:1903506//regulation of nucleic acid-templated transcription;GO:0080090//regulation of primary metabolic process;GO:0031323//regulation of cellular metabolic process;GO:00507…
novel-m0165-3p	1.3183	0.8844	1.7451	0.2514	0.4911	0.3506	ENSGALT00000094186	0.81	2.89	1.44	8.48	8.25	6.91	-0.885714	PITPNA	phosphatidylinositol transfer protein alpha [Source:NCBI gene;Acc:100859747]	-	-	-	-	GO:0005622//intracellular;GO:0044464//cell part;GO:0005623//cell	GO:0022892//substrate-specific transporter activity;GO:0005319//lipid transporter activity;GO:0005548//phospholipid transporter activity;GO:0005215//transporter activity	GO:0015914//phospholipid transport;GO:0015711//organic anion transport;GO:0006869//lipid transport;GO:0044765//single-organism transport;GO:1902578//single-organism localization;GO:0006811//ion transport;GO:0015748//organophosphate ester transport;GO:0033036//macromolecule localization;GO:0044699//single-organism process;GO:0010876//lipid localization;GO:0006810//transport;GO:0006820//anion trans…
novel-m0185-5p	0.01	0.01	0.2493	0.5867	0.2806	0.8415	ENSGALT00000020033	3.57	0.68	2.71	0	0	0	-0.831655	MICALL1	MICAL like 1 [Source:NCBI gene;Acc:418032]	-	-	-	-	GO:0005623//cell	GO:0043169//cation binding;GO:0019899//enzyme binding;GO:0005515//protein binding;GO:0017137//Rab GTPase binding;GO:0051020//GTPase binding;GO:0043167//ion binding;GO:0046872//metal ion binding;GO:0031267//small GTPase binding;GO:0017016//Ras GTPase binding;GO:0005488//binding	GO:0016197//endosomal transport;GO:0051234//establishment of localization;GO:0032456//endocytic recycling;GO:0016192//vesicle-mediated transport;GO:0006810//transport;GO:0051179//localization;GO:0046907//intracellular transport;GO:1902578//single-organism localization;GO:0044765//single-organism transport;GO:0051649//establishment of localization in cell;GO:0044699//single-organism process;GO:005…
novel-m0185-5p	0.01	0.01	0.2493	0.5867	0.2806	0.8415	ENSGALT00000052453	22.06	18.75	17.55	9.36	9.28	8.73	-0.927634	-	histone cluster 1 H3 family member a [Source:NCBI gene;Acc:768333]	-	-	-	-	GO:0000785//chromatin;GO:0000786//nucleosome;GO:0044464//cell part;GO:0005694//chromosome;GO:0043234//protein complex;GO:0043231//intracellular membrane-bounded organelle;GO:0043228//non-membrane-bounded organelle;GO:0044427//chromosomal part;GO:0044446//intracellular organelle part;GO:0043229//intracellular organelle;GO:0043226//organelle;GO:0044424//intracellular part;GO:0005623//cell;GO:003299…	GO:0043566//structure-specific DNA binding;GO:0003676//nucleic acid binding;GO:0003682//chromatin binding;GO:0031490//chromatin DNA binding;GO:0005488//binding;GO:0046983//protein dimerization activity;GO:0005515//protein binding;GO:0031492//nucleosomal DNA binding;GO:1901363//heterocyclic compound binding;GO:0003677//DNA binding;GO:0032403//protein complex binding;GO:0031491//nucleosome binding;…	-
novel-m0197-3p	1.6285	0.796	0.9972	0.1676	0.6314	0.2805	ENSGALT00000053696	0.02	0.11	0.06	1.84	1.8	2	-0.942857	GABRG3	gamma-aminobutyric acid type A receptor gamma3 subunit [Source:HGNC Symbol;Acc:HGNC:4088]	-	-	-	-	GO:1902710//GABA receptor complex;GO:0098589//membrane region;GO:0098805//whole membrane;GO:0031224//intrinsic component of membrane;GO:0045202//synapse;GO:0043234//protein complex;GO:0031226//intrinsic component of plasma membrane;GO:0098590//plasma membrane region;GO:1902711//GABA-A receptor complex;GO:0044459//plasma membrane part;GO:0016020//membrane;GO:0098794//postsynapse;GO:0044456//synaps…	GO:0004872//receptor activity;GO:0099600//transmembrane receptor activity;GO:0030594//neurotransmitter receptor activity;GO:0022891//substrate-specific transmembrane transporter activity;GO:0015108//chloride transmembrane transporter activity;GO:0004871//signal transducer activity;GO:0022824//transmitter-gated ion channel activity;GO:0015276//ligand-gated ion channel activity;GO:0005215//transpor…	GO:0006811//ion transport;GO:0051179//localization;GO:0006821//chloride transport;GO:0060078//regulation of postsynaptic membrane potential;GO:0099536//synaptic signaling;GO:0007268//synaptic transmission;GO:0007165//signal transduction;GO:0044765//single-organism transport;GO:0051932//synaptic transmission, GABAergic;GO:1902578//single-organism localization;GO:0006820//anion transport;GO:0055085…
novel-m0209-3p	0.01	0.01	0.01	0.2514	0.6314	0.1403	ENSGALT00000005891	16.65	9.78	15.38	7.07	6.65	5.51	-0.758971	RAPGEF1	Rap guanine nucleotide exchange factor 1 [Source:NCBI gene;Acc:417173]	Organismal Systems;Cellular Processes	Endocrine system;Cellular community - eukaryotes	ko04510//Focal adhesion;ko04910//Insulin signaling pathway	K06277	GO:0005622//intracellular;GO:0044464//cell part;GO:0005623//cell	GO:0005085//guanyl-nucleotide exchange factor activity;GO:0098772//molecular function regulator	GO:0009987//cellular process;GO:0007154//cell communication;GO:0035556//intracellular signal transduction;GO:0065007//biological regulation;GO:0007264//small GTPase mediated signal transduction;GO:0050789//regulation of biological process;GO:0050896//response to stimulus;GO:0050794//regulation of cellular process;GO:0051716//cellular response to stimulus;GO:0044699//single-organism process;GO:000…
novel-m0219-3p	1.0856	0.3538	1.4958	0.1676	0.01	0.1403	ENSGALT00000090491	0	0	0	0.36	1.55	0.95	-0.941124	CLASP1	cytoplasmic linker associated protein 1 [Source:NCBI gene;Acc:429042]	-	-	-	-	GO:0005622//intracellular;GO:0043229//intracellular organelle;GO:0044444//cytoplasmic part;GO:0044422//organelle part;GO:0043226//organelle;GO:0005737//cytoplasm;GO:0005623//cell;GO:0005874//microtubule;GO:0044424//intracellular part;GO:0044464//cell part;GO:0005828//kinetochore microtubule;GO:0043232//intracellular non-membrane-bounded organelle;GO:0043228//non-membrane-bounded organelle;GO:0099…	GO:0043515//kinetochore binding;GO:0032403//protein complex binding;GO:0008092//cytoskeletal protein binding;GO:0015631//tubulin binding;GO:0044877//macromolecular complex binding;GO:0008017//microtubule binding;GO:0051010//microtubule plus-end binding;GO:0005488//binding;GO:0005515//protein binding	-
novel-m0219-3p	1.0856	0.3538	1.4958	0.1676	0.01	0.1403	ENSGALT00000092964	0.07	0.04	0.08	1.16	1.45	1.27	-0.771429	-	-	-	-	-	-	GO:0043234//protein complex;GO:0005581//collagen trimer;GO:0032991//macromolecular complex	GO:0005201//extracellular matrix structural constituent;GO:0005198//structural molecule activity	-
novel-m0219-3p	1.0856	0.3538	1.4958	0.1676	0.01	0.1403	ENSGALT00000102159	0.91	1.39	1.61	10.12	11.14	12.81	-0.771429	TFPI2	tissue factor pathway inhibitor 2 [Source:NCBI gene;Acc:420561]	-	-	-	-	GO:0005576//extracellular region	GO:0004857//enzyme inhibitor activity;GO:0098772//molecular function regulator;GO:0030414//peptidase inhibitor activity;GO:0004866//endopeptidase inhibitor activity;GO:0061134//peptidase regulator activity;GO:0061135//endopeptidase regulator activity;GO:0004867//serine-type endopeptidase inhibitor activity;GO:0030234//enzyme regulator activity	GO:0048523//negative regulation of cellular process;GO:0060255//regulation of macromolecule metabolic process;GO:0051346//negative regulation of hydrolase activity;GO:0065009//regulation of molecular function;GO:0032269//negative regulation of cellular protein metabolic process;GO:0080090//regulation of primary metabolic process;GO:0030162//regulation of proteolysis;GO:0031323//regulation of cell…
novel-m0228-3p	0.01	0.01	0.01	0.6705	0.8418	0.7013	ENSGALT00000061435	15.02	15.44	10.24	5.42	3.84	7.15	-0.880406	MGLL	monoglyceride lipase [Source:NCBI gene;Acc:416024]	Metabolism	Lipid metabolism;Global and overview maps	ko01100//Metabolic pathways;ko00561//Glycerolipid metabolism	K01054	GO:0016020//membrane	GO:0016298//lipase activity;GO:0016788//hydrolase activity, acting on ester bonds;GO:0047372//acylglycerol lipase activity;GO:0003824//catalytic activity;GO:0016787//hydrolase activity;GO:0052689//carboxylic ester hydrolase activity	-
novel-m0258-5p	0.01	0.01	0.01	1.2571	0.7015	0.9818	ENSGALT00000005891	16.65	9.78	15.38	7.07	6.65	5.51	-0.758971	RAPGEF1	Rap guanine nucleotide exchange factor 1 [Source:NCBI gene;Acc:417173]	Organismal Systems;Cellular Processes	Endocrine system;Cellular community - eukaryotes	ko04510//Focal adhesion;ko04910//Insulin signaling pathway	K06277	GO:0005622//intracellular;GO:0044464//cell part;GO:0005623//cell	GO:0005085//guanyl-nucleotide exchange factor activity;GO:0098772//molecular function regulator	GO:0009987//cellular process;GO:0007154//cell communication;GO:0035556//intracellular signal transduction;GO:0065007//biological regulation;GO:0007264//small GTPase mediated signal transduction;GO:0050789//regulation of biological process;GO:0050896//response to stimulus;GO:0050794//regulation of cellular process;GO:0051716//cellular response to stimulus;GO:0044699//single-organism process;GO:000…
novel-m0270-5p	0.1551	0.2653	3.2409	0.01	0.01	0.01	ENSGALT00000001571	0	0	0	4.56	4.22	3.97	-0.870968	-	caspase 1 [Source:NCBI gene;Acc:395764]	Cellular Processes;Organismal Systems;Human Diseases	Infectious diseases;Immune system;Cell growth and death	ko04621//NOD-like receptor signaling pathway;ko04217//Necroptosis;ko04625//C-type lectin receptor signaling pathway;ko05164//Influenza A;ko05132//Salmonella infection;ko04623//Cytosolic DNA-sensing pathway	K01370	-	GO:0004175//endopeptidase activity;GO:0004197//cysteine-type endopeptidase activity;GO:0008234//cysteine-type peptidase activity;GO:0003824//catalytic activity;GO:0008233//peptidase activity;GO:0016787//hydrolase activity;GO:0070011//peptidase activity, acting on L-amino acid peptides	GO:0044238//primary metabolic process;GO:0008152//metabolic process;GO:0071704//organic substance metabolic process;GO:0019538//protein metabolic process;GO:0065007//biological regulation;GO:0042981//regulation of apoptotic process;GO:0043170//macromolecule metabolic process;GO:0006508//proteolysis;GO:0050794//regulation of cellular process;GO:0050789//regulation of biological process;GO:0010941/…
novel-m0270-5p	0.1551	0.2653	3.2409	0.01	0.01	0.01	ENSGALT00000011695	0.94	1.22	0.74	12.99	14.7	14.64	-0.880406	OSTN	osteocrin [Source:NCBI gene;Acc:424907]	-	-	-	-	-	-	-
novel-m0270-5p	0.1551	0.2653	3.2409	0.01	0.01	0.01	ENSGALT00000013645	0	0	0	3	0.78	0.35	-0.870968	EIF2B5	eukaryotic translation initiation factor 2B subunit epsilon [Source:NCBI gene;Acc:424948]	Genetic Information Processing	Translation	ko03013//RNA transport	K03240	-	GO:0005488//binding;GO:0005515//protein binding	-
novel-m0270-5p	0.1551	0.2653	3.2409	0.01	0.01	0.01	ENSGALT00000023517	0	0	0	3.09	2.17	1.54	-0.870968	-	C-C motif chemokine ligand 26 [Source:NCBI gene;Acc:417534]	-	-	-	-	GO:0005615//extracellular space;GO:0044421//extracellular region part;GO:0005576//extracellular region	GO:0001664//G-protein coupled receptor binding;GO:0005515//protein binding;GO:0008009//chemokine activity;GO:0005102//receptor binding;GO:0005125//cytokine activity;GO:0048020//CCR chemokine receptor binding;GO:0042379//chemokine receptor binding;GO:0005488//binding;GO:0005126//cytokine receptor binding	GO:0043087//regulation of GTPase activity;GO:0043547//positive regulation of GTPase activity;GO:0048583//regulation of response to stimulus;GO:0010647//positive regulation of cell communication;GO:0034097//response to cytokine;GO:0070555//response to interleukin-1;GO:1990266//neutrophil migration;GO:1902531//regulation of intracellular signal transduction;GO:0045937//positive regulation of phosph…
novel-m0270-5p	0.1551	0.2653	3.2409	0.01	0.01	0.01	ENSGALT00000036803	69.68	89.13	72.91	174.25	159.49	143.54	-0.758971	APP	amyloid beta (A4) precursor protein [Source:NCBI gene;Acc:374198]	-	-	-	-	GO:0044431//Golgi apparatus part;GO:0071944//cell periphery;GO:0009986//cell surface;GO:0030133//transport vesicle;GO:0044430//cytoskeletal part;GO:0030134//ER to Golgi transport vesicle;GO:0005886//plasma membrane;GO:0005790//smooth endoplasmic reticulum;GO:0030054//cell junction;GO:0036477//somatodendritic compartment;GO:0043005//neuron projection;GO:0031974//membrane-enclosed lumen;GO:0031410/…	GO:0005515//protein binding;GO:1901681//sulfur compound binding;GO:0005488//binding;GO:0005539//glycosaminoglycan binding;GO:0004867//serine-type endopeptidase inhibitor activity;GO:0097367//carbohydrate derivative binding;GO:0097159//organic cyclic compound binding;GO:0098772//molecular function regulator;GO:0003676//nucleic acid binding;GO:0046914//transition metal ion binding;GO:0046872//metal…	GO:0050877//neurological system process;GO:0051090//regulation of sequence-specific DNA binding transcription factor activity;GO:0051247//positive regulation of protein metabolic process;GO:1903508//positive regulation of nucleic acid-templated transcription;GO:1901990//regulation of mitotic cell cycle phase transition;GO:0061097//regulation of protein tyrosine kinase activity;GO:0016070//RNA met…
novel-m0270-5p	0.1551	0.2653	3.2409	0.01	0.01	0.01	ENSGALT00000049776	7.91	8.95	4	18.71	17.93	20.36	-0.880406	SNTB1	syntrophin beta 1 [Source:NCBI gene;Acc:404774]	-	-	-	-	GO:0071944//cell periphery;GO:0098796//membrane protein complex;GO:0005886//plasma membrane;GO:0005623//cell;GO:0044464//cell part;GO:0098797//plasma membrane protein complex;GO:0044459//plasma membrane part;GO:0045202//synapse;GO:0032991//macromolecular complex;GO:0090665//glycoprotein complex;GO:0016020//membrane;GO:0016010//dystrophin-associated glycoprotein complex;GO:0043234//protein complex…	GO:0005515//protein binding;GO:0005198//structural molecule activity;GO:0005488//binding	-
novel-m0270-5p	0.1551	0.2653	3.2409	0.01	0.01	0.01	ENSGALT00000059836	0.43	0.36	0.36	2.16	2.79	4.92	-0.924062	WNT2B	Wnt family member 2B [Source:NCBI gene;Acc:374243]	Organismal Systems;Environmental Information Processing	Endocrine system;Signal transduction	ko04150//mTOR signaling pathway;ko04310//Wnt signaling pathway;ko04916//Melanogenesis	K00182	GO:0043226//organelle;GO:0005622//intracellular;GO:0043229//intracellular organelle;GO:0005623//cell;GO:0005615//extracellular space;GO:0043231//intracellular membrane-bounded organelle;GO:0044424//intracellular part;GO:0044421//extracellular region part;GO:0044464//cell part;GO:0043227//membrane-bounded organelle;GO:0005576//extracellular region	GO:0005515//protein binding;GO:0005488//binding;GO:0005102//receptor binding;GO:0005109//frizzled binding;GO:0001664//G-protein coupled receptor binding	GO:0008283//cell proliferation;GO:0007267//cell-cell signaling;GO:0051216//cartilage development;GO:0048518//positive regulation of biological process;GO:0051094//positive regulation of developmental process;GO:0007548//sex differentiation;GO:0050793//regulation of developmental process;GO:0051239//regulation of multicellular organismal process;GO:0009605//response to external stimulus;GO:0022414…
novel-m0270-5p	0.1551	0.2653	3.2409	0.01	0.01	0.01	ENSGALT00000070810	41.99	49.98	44.59	136.3	135.44	133.35	-0.758971	TGFBI	transforming growth factor beta induced [Source:NCBI gene;Acc:395897]	-	-	-	-	GO:0005794//Golgi apparatus;GO:0012505//endomembrane system;GO:0005623//cell;GO:0098791//Golgi subcompartment;GO:0044421//extracellular region part;GO:0044431//Golgi apparatus part;GO:0005737//cytoplasm;GO:0044446//intracellular organelle part;GO:0031012//extracellular matrix;GO:0044444//cytoplasmic part;GO:0043231//intracellular membrane-bounded organelle;GO:0044424//intracellular part;GO:000557…	GO:0044877//macromolecular complex binding;GO:0050840//extracellular matrix binding;GO:0005488//binding;GO:0005515//protein binding;GO:0050839//cell adhesion molecule binding;GO:0032403//protein complex binding;GO:0005178//integrin binding;GO:0005518//collagen binding;GO:0005102//receptor binding	GO:0032501//multicellular organismal process;GO:0008283//cell proliferation;GO:0072359//circulatory system development;GO:0001525//angiogenesis;GO:0022610//biological adhesion;GO:0044707//single-multicellular organism process;GO:0048514//blood vessel morphogenesis;GO:0071840//cellular component organization or biogenesis;GO:0009653//anatomical structure morphogenesis;GO:0001944//vasculature devel…
novel-m0270-5p	0.1551	0.2653	3.2409	0.01	0.01	0.01	ENSGALT00000072351	12.4	14.01	13.43	23.2	24.44	32.38	-0.758971	MGAT3	mannosyl (beta-1,4-)-glycoprotein beta-1,4-N-acetylglucosaminyltransferase [Source:NCBI gene;Acc:418013]	Metabolism	Glycan biosynthesis and metabolism;Global and overview maps	ko01100//Metabolic pathways;ko00510//N-Glycan biosynthesis	K00737	GO:0016020//membrane	GO:0003824//catalytic activity;GO:0016758//transferase activity, transferring hexosyl groups;GO:0016757//transferase activity, transferring glycosyl groups;GO:0016740//transferase activity;GO:0003830//beta-1,4-mannosylglycoprotein 4-beta-N-acetylglucosaminyltransferase activity;GO:0008194//UDP-glycosyltransferase activity;GO:0008375//acetylglucosaminyltransferase activity	GO:1901137//carbohydrate derivative biosynthetic process;GO:0051179//localization;GO:0044260//cellular macromolecule metabolic process;GO:0044267//cellular protein metabolic process;GO:0032879//regulation of localization;GO:0006464//cellular protein modification process;GO:0043412//macromolecule modification;GO:0044249//cellular biosynthetic process;GO:0008104//protein localization;GO:0071704//or…
novel-m0270-5p	0.1551	0.2653	3.2409	0.01	0.01	0.01	ENSGALT00000076033	0.61	0.33	0.77	2.94	5.92	3.11	-0.758971	VNN1	vanin 1 [Source:NCBI gene;Acc:421702]	Metabolism	Metabolism of cofactors and vitamins	ko00770//Pantothenate and CoA biosynthesis	K08069	-	GO:0016787//hydrolase activity;GO:0016810//hydrolase activity, acting on carbon-nitrogen (but not peptide) bonds;GO:0003824//catalytic activity;GO:0016811//hydrolase activity, acting on carbon-nitrogen (but not peptide) bonds, in linear amides	GO:0006807//nitrogen compound metabolic process;GO:0008152//metabolic process
novel-m0270-5p	0.1551	0.2653	3.2409	0.01	0.01	0.01	ENSGALT00000078438	16.64	16.42	11.56	39.84	36.39	40.31	-0.941124	ALDH1A3	aldehyde dehydrogenase 1 family member A3 [Source:NCBI gene;Acc:395389]	Metabolism	Xenobiotics biodegradation and metabolism;Metabolism of other amino acids;Carbohydrate metabolism;Global and overview maps;Amino acid metabolism	ko01100//Metabolic pathways;ko00010//Glycolysis / Gluconeogenesis;ko00980//Metabolism of xenobiotics by cytochrome P450;ko00982//Drug metabolism - cytochrome P450;ko00350//Tyrosine metabolism;ko00410//beta-Alanine metabolism;ko00340//Histidine metabolism;ko00360//Phenylalanine metabolism	K00129	GO:0043226//organelle;GO:0071944//cell periphery;GO:0005623//cell;GO:0043231//intracellular membrane-bounded organelle;GO:0043227//membrane-bounded organelle;GO:0005622//intracellular;GO:0016020//membrane;GO:0005737//cytoplasm;GO:0005829//cytosol;GO:0043229//intracellular organelle;GO:0044464//cell part;GO:0044424//intracellular part;GO:0044444//cytoplasmic part;GO:0005634//nucleus;GO:0005886//pl…	GO:0036094//small molecule binding;GO:0001758//retinal dehydrogenase activity;GO:1901363//heterocyclic compound binding;GO:0070403//NAD+ binding;GO:0005515//protein binding;GO:0097159//organic cyclic compound binding;GO:0042803//protein homodimerization activity;GO:0043167//ion binding;GO:0048037//cofactor binding;GO:0046983//protein dimerization activity;GO:0004030//aldehyde dehydrogenase [NAD(P…	GO:0060013//righting reflex;GO:0060429//epithelium development;GO:0042573//retinoic acid metabolic process;GO:0044283//small molecule biosynthetic process;GO:0048518//positive regulation of biological process;GO:0016114//terpenoid biosynthetic process;GO:0010942//positive regulation of cell death;GO:0065003//macromolecular complex assembly;GO:0008299//isoprenoid biosynthetic process;GO:0007417//c…
novel-m0270-5p	0.1551	0.2653	3.2409	0.01	0.01	0.01	ENSGALT00000090491	0	0	0	0.36	1.55	0.95	-0.870968	CLASP1	cytoplasmic linker associated protein 1 [Source:NCBI gene;Acc:429042]	-	-	-	-	GO:0005622//intracellular;GO:0043229//intracellular organelle;GO:0044444//cytoplasmic part;GO:0044422//organelle part;GO:0043226//organelle;GO:0005737//cytoplasm;GO:0005623//cell;GO:0005874//microtubule;GO:0044424//intracellular part;GO:0044464//cell part;GO:0005828//kinetochore microtubule;GO:0043232//intracellular non-membrane-bounded organelle;GO:0043228//non-membrane-bounded organelle;GO:0099…	GO:0043515//kinetochore binding;GO:0032403//protein complex binding;GO:0008092//cytoskeletal protein binding;GO:0015631//tubulin binding;GO:0044877//macromolecular complex binding;GO:0008017//microtubule binding;GO:0051010//microtubule plus-end binding;GO:0005488//binding;GO:0005515//protein binding	-
novel-m0270-5p	0.1551	0.2653	3.2409	0.01	0.01	0.01	ENSGALT00000093149	20.84	21.96	6.73	84.63	76.16	75.37	-0.880406	SPON2	spondin 2 [Source:NCBI gene;Acc:422905]	-	-	-	-	GO:0044421//extracellular region part;GO:0031012//extracellular matrix;GO:0005576//extracellular region;GO:0005615//extracellular space	GO:0097367//carbohydrate derivative binding;GO:0005488//binding;GO:0003823//antigen binding;GO:0001530//lipopolysaccharide binding;GO:0008289//lipid binding	GO:0002376//immune system process;GO:0061081//positive regulation of myeloid leukocyte cytokine production involved in immune response;GO:0044765//single-organism transport;GO:0048584//positive regulation of response to stimulus;GO:0002448//mast cell mediated immunity;GO:0001817//regulation of cytokine production;GO:0001819//positive regulation of cytokine production;GO:0050778//positive regulati…
novel-m0275-3p	1.6285	1.8573	1.2465	0.01	0.01	0.01	ENSGALT00000022669	0	0	1.48	17.08	17.9	19.41	-0.924062	VNN1	vanin 1 [Source:NCBI gene;Acc:421702]	Metabolism	Metabolism of cofactors and vitamins	ko00770//Pantothenate and CoA biosynthesis	K08069	-	GO:0016811//hydrolase activity, acting on carbon-nitrogen (but not peptide) bonds, in linear amides;GO:0016810//hydrolase activity, acting on carbon-nitrogen (but not peptide) bonds;GO:0003824//catalytic activity;GO:0016787//hydrolase activity	GO:0008152//metabolic process;GO:0006807//nitrogen compound metabolic process
novel-m0289-5p	1.0081	0.8844	0.8726	0.01	0.01	0.01	ENSGALT00000011799	0.05	0.03	0.17	2.65	2.71	3.75	-0.880406	SYNPR	synaptoporin [Source:NCBI gene;Acc:396359]	-	-	-	-	GO:0005622//intracellular;GO:0044425//membrane part;GO:0005737//cytoplasm;GO:0043231//intracellular membrane-bounded organelle;GO:0016021//integral component of membrane;GO:0070382//exocytic vesicle;GO:0045202//synapse;GO:0044444//cytoplasmic part;GO:0031410//cytoplasmic vesicle;GO:0099503//secretory vesicle;GO:0031224//intrinsic component of membrane;GO:0043229//intracellular organelle;GO:001602…	-	-
novel-m0289-5p	1.0081	0.8844	0.8726	0.01	0.01	0.01	ENSGALT00000044685	1.97	2.13	2.31	20.3	18.38	24.23	-0.941124	CLDN1	claudin 1 [Source:NCBI gene;Acc:424910]	Environmental Information Processing;Cellular Processes	Signaling molecules and interaction;Cellular community - eukaryotes	ko04530//Tight junction;ko04514//Cell adhesion molecules (CAMs)	K06087	GO:0016323//basolateral plasma membrane;GO:0016324//apical plasma membrane;GO:0005911//cell-cell junction;GO:0005886//plasma membrane;GO:0070160//occluding junction;GO:0005887//integral component of plasma membrane;GO:0071944//cell periphery;GO:0016021//integral component of membrane;GO:0098805//whole membrane;GO:0098589//membrane region;GO:0044459//plasma membrane part;GO:0098590//plasma membran…	GO:0005515//protein binding;GO:0004872//receptor activity;GO:0005488//binding;GO:0001618//virus receptor activity;GO:0060089//molecular transducer activity;GO:0005198//structural molecule activity;GO:0042802//identical protein binding	GO:0044764//multi-organism cellular process;GO:0046718//viral entry into host cell;GO:0044409//entry into host;GO:0048513//animal organ development;GO:0044085//cellular component biogenesis;GO:0022607//cellular component assembly;GO:0051259//protein oligomerization;GO:0007275//multicellular organism development;GO:0044763//single-organism cellular process;GO:0070830//bicellular tight junction ass…
novel-m0289-5p	1.0081	0.8844	0.8726	0.01	0.01	0.01	ENSGALT00000064987	1.97	2.14	0.77	6.63	5.57	5.9	-0.758971	AQP9	aquaporin 9 [Source:NCBI gene;Acc:415402]	-	-	-	-	GO:0031224//intrinsic component of membrane;GO:0044464//cell part;GO:0043227//membrane-bounded organelle;GO:0016020//membrane;GO:0043231//intracellular membrane-bounded organelle;GO:0043226//organelle;GO:0016021//integral component of membrane;GO:0044424//intracellular part;GO:0005623//cell;GO:0043229//intracellular organelle;GO:0005622//intracellular;GO:0044425//membrane part	GO:0022857//transmembrane transporter activity;GO:0015250//water channel activity;GO:0015205//nucleobase transmembrane transporter activity;GO:0022803//passive transmembrane transporter activity;GO:0005372//water transmembrane transporter activity;GO:0005350//pyrimidine nucleobase transmembrane transporter activity;GO:0015267//channel activity;GO:0022891//substrate-specific transmembrane transpor…	GO:0051591//response to cAMP;GO:0046689//response to mercury ion;GO:0014070//response to organic cyclic compound;GO:0015791//polyol transport;GO:0015855//pyrimidine nucleobase transport;GO:0055085//transmembrane transport;GO:0014074//response to purine-containing compound;GO:0071417//cellular response to organonitrogen compound;GO:0006810//transport;GO:0044763//single-organism cellular process;GO…
novel-m0289-5p	1.0081	0.8844	0.8726	0.01	0.01	0.01	ENSGALT00000106558	12.29	12.09	21.27	33.03	31.84	33.89	-0.880406	JAM3	junctional adhesion molecule 3 [Source:NCBI gene;Acc:419736]	Cellular Processes;Environmental Information Processing	Signaling molecules and interaction;Cellular community - eukaryotes	ko04530//Tight junction;ko04514//Cell adhesion molecules (CAMs)	K06785	-	-	-
novel-m0312-5p	0.1551	0.1769	0.8726	3.0171	3.5077	2.9454	ENSGALT00000045908	2.44	2.05	1.34	0	0	0	-0.941124	TMEM144	transmembrane protein 144 [Source:NCBI gene;Acc:422414]	-	-	-	-	GO:0016020//membrane;GO:0031224//intrinsic component of membrane;GO:0016021//integral component of membrane;GO:0044425//membrane part	GO:0022892//substrate-specific transporter activity;GO:0005215//transporter activity;GO:0022857//transmembrane transporter activity;GO:0015144//carbohydrate transmembrane transporter activity;GO:1901476//carbohydrate transporter activity;GO:0022891//substrate-specific transmembrane transporter activity	GO:0044699//single-organism process;GO:0051179//localization;GO:0034219//carbohydrate transmembrane transport;GO:0044765//single-organism transport;GO:0006810//transport;GO:0009987//cellular process;GO:0008643//carbohydrate transport;GO:0044763//single-organism cellular process;GO:0051234//establishment of localization;GO:0055085//transmembrane transport;GO:1902578//single-organism localization;G…
novel-m0312-5p	0.1551	0.1769	0.8726	3.0171	3.5077	2.9454	ENSGALT00000046369	33.68	31.5	31.32	13.23	13.1	12.85	-0.828571	ETV1	ETS variant 1 [Source:NCBI gene;Acc:395748]	-	-	-	-	GO:0043231//intracellular membrane-bounded organelle;GO:0005634//nucleus;GO:0044464//cell part;GO:0043227//membrane-bounded organelle;GO:0043229//intracellular organelle;GO:0005622//intracellular;GO:0005623//cell;GO:0044424//intracellular part;GO:0043226//organelle	GO:0000977//RNA polymerase II regulatory region sequence-specific DNA binding;GO:0001159//core promoter proximal region DNA binding;GO:0043565//sequence-specific DNA binding;GO:0003690//double-stranded DNA binding;GO:0000981//RNA polymerase II transcription factor activity, sequence-specific DNA binding;GO:0097159//organic cyclic compound binding;GO:0001228//transcriptional activator activity, RN…	GO:0010628//positive regulation of gene expression;GO:0009891//positive regulation of biosynthetic process;GO:0009612//response to mechanical stimulus;GO:0007399//nervous system development;GO:0050896//response to stimulus;GO:0044271//cellular nitrogen compound biosynthetic process;GO:0032990//cell part morphogenesis;GO:0071704//organic substance metabolic process;GO:0034654//nucleobase-containin…
novel-m0312-5p	0.1551	0.1769	0.8726	3.0171	3.5077	2.9454	ENSGALT00000061435	15.02	15.44	10.24	5.42	3.84	7.15	-0.942857	MGLL	monoglyceride lipase [Source:NCBI gene;Acc:416024]	Metabolism	Lipid metabolism;Global and overview maps	ko01100//Metabolic pathways;ko00561//Glycerolipid metabolism	K01054	GO:0016020//membrane	GO:0016298//lipase activity;GO:0016788//hydrolase activity, acting on ester bonds;GO:0047372//acylglycerol lipase activity;GO:0003824//catalytic activity;GO:0016787//hydrolase activity;GO:0052689//carboxylic ester hydrolase activity	-
novel-m0312-5p	0.1551	0.1769	0.8726	3.0171	3.5077	2.9454	ENSGALT00000083181	59.4	43.4	57.66	24.28	27.48	25.82	-0.771429	NFIC	nuclear factor I C [Source:NCBI gene;Acc:396208]	-	-	-	-	GO:0043227//membrane-bounded organelle;GO:0005634//nucleus;GO:0044424//intracellular part;GO:0044464//cell part;GO:0005622//intracellular;GO:0043226//organelle;GO:0005623//cell;GO:0043229//intracellular organelle;GO:0043231//intracellular membrane-bounded organelle	GO:0005488//binding;GO:0000981//RNA polymerase II transcription factor activity, sequence-specific DNA binding;GO:0003677//DNA binding;GO:1901363//heterocyclic compound binding;GO:0001071//nucleic acid binding transcription factor activity;GO:0003676//nucleic acid binding;GO:0003700//transcription factor activity, sequence-specific DNA binding;GO:0097159//organic cyclic compound binding	GO:0010629//negative regulation of gene expression;GO:0008152//metabolic process;GO:0006725//cellular aromatic compound metabolic process;GO:0006260//DNA replication;GO:0006355//regulation of transcription, DNA-templated;GO:0045934//negative regulation of nucleobase-containing compound metabolic process;GO:0031325//positive regulation of cellular metabolic process;GO:0010628//positive regulation …
novel-m0312-5p	0.1551	0.1769	0.8726	3.0171	3.5077	2.9454	ENSGALT00000099918	1.56	0.72	0	0	0	0	-0.845154	-	LOC420992 [Source:NCBI gene;Acc:420992]	-	-	-	-	-	GO:0008270//zinc ion binding;GO:0005488//binding;GO:0046914//transition metal ion binding;GO:0043169//cation binding;GO:1901363//heterocyclic compound binding;GO:0043167//ion binding;GO:0003676//nucleic acid binding;GO:0046872//metal ion binding;GO:0097159//organic cyclic compound binding	-
novel-m0331-5p	0.01	0.01	0.01	0.3352	0.4209	0.2104	ENSGALT00000014399	19.23	22.34	17.9	9.62	8.17	4.57	-0.758971	FXR1	FMR1 autosomal homolog 1 [Source:NCBI gene;Acc:424968]	Genetic Information Processing	Translation	ko03013//RNA transport	K15516	-	GO:0005488//binding;GO:0003723//RNA binding;GO:0044822//poly(A) RNA binding;GO:0003676//nucleic acid binding;GO:0097159//organic cyclic compound binding;GO:0003729//mRNA binding;GO:1901363//heterocyclic compound binding	GO:0010556//regulation of macromolecule biosynthetic process;GO:0050794//regulation of cellular process;GO:2000112//regulation of cellular macromolecule biosynthetic process;GO:0009889//regulation of biosynthetic process;GO:0051171//regulation of nitrogen compound metabolic process;GO:0034248//regulation of cellular amide metabolic process;GO:0080090//regulation of primary metabolic process;GO:00…
novel-m0331-5p	0.01	0.01	0.01	0.3352	0.4209	0.2104	ENSGALT00000052453	22.06	18.75	17.55	9.36	9.28	8.73	-0.758971	-	histone cluster 1 H3 family member a [Source:NCBI gene;Acc:768333]	-	-	-	-	GO:0000785//chromatin;GO:0000786//nucleosome;GO:0044464//cell part;GO:0005694//chromosome;GO:0043234//protein complex;GO:0043231//intracellular membrane-bounded organelle;GO:0043228//non-membrane-bounded organelle;GO:0044427//chromosomal part;GO:0044446//intracellular organelle part;GO:0043229//intracellular organelle;GO:0043226//organelle;GO:0044424//intracellular part;GO:0005623//cell;GO:003299…	GO:0043566//structure-specific DNA binding;GO:0003676//nucleic acid binding;GO:0003682//chromatin binding;GO:0031490//chromatin DNA binding;GO:0005488//binding;GO:0046983//protein dimerization activity;GO:0005515//protein binding;GO:0031492//nucleosomal DNA binding;GO:1901363//heterocyclic compound binding;GO:0003677//DNA binding;GO:0032403//protein complex binding;GO:0031491//nucleosome binding;…	-
novel-m0331-5p	0.01	0.01	0.01	0.3352	0.4209	0.2104	ENSGALT00000079911	57.89	50.41	77.22	34.24	29.29	23.96	-0.758971	ID2	inhibitor of DNA binding 2, HLH protein [Source:NCBI gene;Acc:395852]	Environmental Information Processing	Signal transduction	ko04350//TGF-beta signaling pathway	K17693	GO:0005622//intracellular;GO:0043229//intracellular organelle;GO:0005829//cytosol;GO:0044424//intracellular part;GO:0005634//nucleus;GO:0044444//cytoplasmic part;GO:0043226//organelle;GO:0005737//cytoplasm;GO:0044464//cell part;GO:0043231//intracellular membrane-bounded organelle;GO:0032991//macromolecular complex;GO:0043227//membrane-bounded organelle;GO:0005623//cell	GO:0044325//ion channel binding;GO:0046983//protein dimerization activity;GO:0005515//protein binding;GO:0043425//bHLH transcription factor binding;GO:0008134//transcription factor binding;GO:0001085//RNA polymerase II transcription factor binding;GO:0005488//binding;GO:0003700//transcription factor activity, sequence-specific DNA binding;GO:0001071//nucleic acid binding transcription factor acti…	GO:1902105//regulation of leukocyte differentiation;GO:0010720//positive regulation of cell development;GO:0003149//membranous septum morphogenesis;GO:0010035//response to inorganic substance;GO:0044092//negative regulation of molecular function;GO:0001779//natural killer cell differentiation;GO:0048711//positive regulation of astrocyte differentiation;GO:0045597//positive regulation of cell diff…
novel-m0338-5p	0.853	0.3538	1.2465	0.1676	0.01	0.2104	ENSGALT00000060472	0	0	0	0.92	0.87	0.42	-0.880406	ABHD4	abhydrolase domain containing 4 [Source:NCBI gene;Acc:420673]	-	-	-	-	GO:0044424//intracellular part;GO:0044444//cytoplasmic part;GO:0043229//intracellular organelle;GO:0043226//organelle;GO:0043232//intracellular non-membrane-bounded organelle;GO:0005829//cytosol;GO:0044464//cell part;GO:0043228//non-membrane-bounded organelle;GO:0005737//cytoplasm;GO:0005811//lipid particle;GO:0005623//cell;GO:0005622//intracellular	GO:0003824//catalytic activity;GO:0016746//transferase activity, transferring acyl groups;GO:0071617//lysophospholipid acyltransferase activity;GO:0016740//transferase activity;GO:0016747//transferase activity, transferring acyl groups other than amino-acyl groups;GO:0042171//lysophosphatidic acid acyltransferase activity	GO:0010883//regulation of lipid storage;GO:0065009//regulation of molecular function;GO:0065007//biological regulation;GO:0010896//regulation of triglyceride catabolic process;GO:0044699//single-organism process;GO:0010891//negative regulation of sequestering of triglyceride;GO:0044763//single-organism cellular process;GO:0051006//positive regulation of lipoprotein lipase activity;GO:0048522//pos…
